# Supplementary material for: Comparative proteomic analysis of different stages of breast cancer tissues using ultra high performance liquid chromatography tandem mass spectrometer
Source: PLoS One. 2020 Jan 16;15(1):e0227404. doi: 10.1371/journal.pone.0227404 (PMC6964830; doi:10.1371/journal.pone.0227404)
Supplement: S3 Appendix — (CSV) [file pone.0227404.s008.csv]

Supplementary File
S7 Table. Whole list of proteins identified by LC-MS/MS in stage 2 of breast cancer tissues
Protein Group	Protein ID	Accession	-10lgP	Coverage (%)	#Peptides	RT	Area	#Unique	PTM	Avg. Mass	Description
9	15	sp|P01024|CO3_HUMAN	481.44	78	127	34.12	8.29E+06	126	Carbamidomethylation; Oxidation (M)	187147	Complement C3 OS=Homo sapiens GN=C3 PE=1 SV=2
27	22	sp|P02787|TRFE_HUMAN	391.71	79	69	39.01	5.58E+06	67	Carbamidomethylation; Oxidation (M)	77064	Serotransferrin OS=Homo sapiens GN=TF PE=1 SV=3
36	30	sp|P01023|A2MG_HUMAN	386.32	58	66	39.01	5.58E+06	60	Carbamidomethylation; Oxidation (M)	163290	Alpha-2-macroglobulin OS=Homo sapiens GN=A2M PE=1 SV=3
10	17	sp|P01009|A1AT_HUMAN	386.47	75	55	34.14	4.45E+06	55	Carbamidomethylation; Oxidation (M)	46737	Alpha-1-antitrypsin OS=Homo sapiens GN=SERPINA1 PE=1 SV=3
57	1282	sp|P02751|FINC_HUMAN	342.66	31	51	39.01	5.58E+06	51	Carbamidomethylation; Oxidation (M)	262622	Fibronectin OS=Homo sapiens GN=FN1 PE=1 SV=4
37	11	sp|P02675|FIBB_HUMAN	378.38	75	51	39.01	5.58E+06	50	Carbamidomethylation; Oxidation (M)	55928	Fibrinogen beta chain OS=Homo sapiens GN=FGB PE=1 SV=2
39	99	sp|Q9Y490|TLN1_HUMAN	379.25	33	50	43.91		45	Carbamidomethylation	269765	Talin-1 OS=Homo sapiens GN=TLN1 PE=1 SV=3
53	23	sp|P02671|FIBA_HUMAN	332.03	45	45	39.01	5.58E+06	45	Carbamidomethylation; Oxidation (M)	94973	Fibrinogen alpha chain OS=Homo sapiens GN=FGA PE=1 SV=2
65	2612	sp|Q00610|CLH1_HUMAN	347.12	49	53	27.12	2.34E+05	38	Carbamidomethylation	191613	Clathrin heavy chain 1 OS=Homo sapiens GN=CLTC PE=1 SV=5
70	364	sp|P14625|ENPL_HUMAN	330.96	60	39	28.73	3.52E+06	37	Carbamidomethylation	92469	Endoplasmin OS=Homo sapiens GN=HSP90B1 PE=1 SV=1
76	152	sp|P11021|GRP78_HUMAN	350.54	64	36	43.47	1.72E+06	35	Carbamidomethylation; Oxidation (M)	72333	78 kDa glucose-regulated protein OS=Homo sapiens GN=HSPA5 PE=1 SV=2
805	22919	sp|Q32P28|P3H1_HUMAN	461.57	87	165	46.2	4.36E+06	165	Carbamidomethylation; Oxidation (M)	83394	Prolyl 3-hydroxylase 1 OS=Homo sapiens GN=P3H1 PE=1 SV=2
776	22947	sp|Q96AY3|FKB10_HUMAN	481.44	78	127	39.84	1.56E+05	126	Carbamidomethylation; Oxidation (M)	64245	Peptidyl-prolyl cis-trans isomerase FKBP10 OS=Homo sapiens GN=FKBP10 PE=1 SV=1
1776	23712	sp|P30622|CLIP1_HUMAN	363.92	99	89	39.84	1.56E+05	89	Carbamidomethylation; Oxidation (M)	162246	CAP-Gly domain-containing linker protein 1 OS=Homo sapiens GN=CLIP1 PE=1 SV=2
1805	24130	sp|O95302|FKBP9_HUMAN	380.12	97	87	39.84	1.56E+05	53	Carbamidomethylation; Oxidation (M)	63084	Peptidyl-prolyl cis-trans isomerase FKBP9 OS=Homo sapiens GN=FKBP9 PE=1 SV=2
2675	24279	sp|Q86VM9|ZCH18_HUMAN	397.6	85	75	31.75	6.75E+06	30	Carbamidomethylation; Oxidation (M)	106379	Zinc finger CCCH domain-containing protein 18 OS=Homo sapiens GN=ZC3H18 PE=1 SV=2
3115	24971	sp|O14498|ISLR_HUMAN	398.52	42	73	36.63	2.96E+05	71	Carbamidomethylation	45997	Immunoglobulin superfamily containing leucine-rich repeat protein OS=Homo sapiens GN=ISLR PE=2 SV=1
877	22965	sp|Q8N8S7|ENAH_HUMAN	386.11	58	66	31.75	6.75E+06	66	Carbamidomethylation; Oxidation (M)	66510	Protein enabled homolog OS=Homo sapiens GN=ENAH PE=1 SV=2
181	23027	tr|A0A087WXW9|A0A087WXW9_HUMAN	352.56	77	63	29.85	1.95E+07	54	Carbamidomethylation; Oxidation (M)	183652	Collagen alpha-1(V) chain OS=Homo sapiens GN=COL5A1 PE=1 SV=1
1374	23031	sp|Q8N129|CNPY4_HUMAN	137.05	80	71	31.75	6.75E+06	64	Carbamidomethylation	28310	Protein canopy homolog 4 OS=Homo sapiens GN=CNPY4 PE=2 SV=1
42	18	sp|Q96Q06|PLIN4_HUMAN	375.59	74	56	32.82	7.68E+05	54	Carbamidomethylation; Oxidation (M)	134431	Perilipin-4 OS=Homo sapiens GN=PLIN4 PE=1 SV=2
1373	3026	sp|P60228|EIF3E_HUMAN	386.16	75	55	49.93	7.25E+04	55	Carbamidomethylation; Oxidation (M)	52221	Eukaryotic translation initiation factor 3 subunit E OS=Homo sapiens GN=EIF3E PE=1 SV=1
66	142	sp|P13796|PLSL_HUMAN	324.39	67	37	31.75	6.75E+06	33	Carbamidomethylation; Oxidation (M)	70289	Plastin-2 OS=Homo sapiens GN=LCP1 PE=1 SV=6
104	187	sp|P30101|PDIA3_HUMAN	287.72	61	33	31.75	6.75E+06	33	Carbamidomethylation	56782	Protein disulfide-isomerase A3 OS=Homo sapiens GN=PDIA3 PE=1 SV=4
23	1	sp|P08670|VIME_HUMAN	352.56	77	63	29.85	1.95E+07	32	Carbamidomethylation; Oxidation (M)	53652	Vimentin OS=Homo sapiens GN=VIM PE=1 SV=4
43	44	sp|P06733|ENOA_HUMAN	348.6	76	37	31.75	6.75E+06	32	Carbamidomethylation; Oxidation (M)	47169	Alpha-enolase OS=Homo sapiens GN=ENO1 PE=1 SV=2
67	46	sp|P02790|HEMO_HUMAN	296.97	69	31	44.96	2.54E+05	31	Carbamidomethylation; Oxidation (M)	51676	Hemopexin OS=Homo sapiens GN=HPX PE=1 SV=2
112	903	sp|P08603|CFAH_HUMAN	329.03	36	33	29.85	1.95E+07	31	Carbamidomethylation	139096	Complement factor H OS=Homo sapiens GN=CFH PE=1 SV=4
93	47	sp|P05164|PERM_HUMAN	313.58	49	31	67.71	1.64E+06	30	Carbamidomethylation; Oxidation (M); HexNAcylation (ST)	83869	Myeloperoxidase OS=Homo sapiens GN=MPO PE=1 SV=1
96	106	sp|P06396|GELS_HUMAN	315.68	56	30	67.71	1.64E+06	30	Carbamidomethylation; Oxidation (M)	85697	Gelsolin OS=Homo sapiens GN=GSN PE=1 SV=1
131	915	sp|Q05707|COEA1_HUMAN	280.41	29	29	15.23	8.97E+05	29	Carbamidomethylation; Oxidation (M)	193513	Collagen alpha-1(XIV) chain OS=Homo sapiens GN=COL14A1 PE=1 SV=3
40	122	sp|P04406|G3P_HUMAN	333.93	73	30	21.86	5.89E+05	28	Carbamidomethylation; Oxidation (M)	36053	Glyceraldehyde-3-phosphate dehydrogenase OS=Homo sapiens GN=GAPDH PE=1 SV=3
126	396	sp|P13639|EF2_HUMAN	279.11	40	28	21.86	5.89E+05	28	Carbamidomethylation; Oxidation (M)	95338	Elongation factor 2 OS=Homo sapiens GN=EEF2 PE=1 SV=4
151	101	sp|P29401|TKT_HUMAN	295	60	28	15.14	2.52E+05	28	Carbamidomethylation; Oxidation (M)	67878	Transketolase OS=Homo sapiens GN=TKT PE=1 SV=3
111	29	sp|P00450|CERU_HUMAN	300.67	46	32	26.68	1.34E+06	27	Carbamidomethylation; Oxidation (M)	122205	Ceruloplasmin OS=Homo sapiens GN=CP PE=1 SV=1
127	144	sp|P10809|CH60_HUMAN	270.32	61	27	21.86	5.89E+05	27	Carbamidomethylation	61055	60 kDa heat shock protein mitochondrial OS=Homo sapiens GN=HSPD1 PE=1 SV=2
141	52	sp|P02774|VTDB_HUMAN	299.57	66	27	14.38	1.69E+06	27	Carbamidomethylation; Oxidation (M)	52964	Vitamin D-binding protein OS=Homo sapiens GN=GC PE=1 SV=1
144	272	sp|P55072|TERA_HUMAN	293.72	46	27	21.86	5.89E+05	27	Carbamidomethylation; Oxidation (M)	89322	Transitional endoplasmic reticulum ATPase OS=Homo sapiens GN=VCP PE=1 SV=4
153	64	sp|P04040|CATA_HUMAN	265.02	53	27	38.97	2.40E+06	27	Carbamidomethylation	59756	Catalase OS=Homo sapiens GN=CAT PE=1 SV=3
105	162	sp|P07237|PDIA1_HUMAN	282.77	53	26	38.97	2.40E+06	26	Oxidation (M)	57116	Protein disulfide-isomerase OS=Homo sapiens GN=P4HB PE=1 SV=3
147	111	tr|A0A087WZE4|A0A087WZE4_HUMAN	309.31	18	26	42.87	7.51E+06	26	Carbamidomethylation	281110	Spectrin alpha chain erythrocytic 1 OS=Homo sapiens GN=SPTA1 PE=1 SV=1
100	285	sp|P26038|MOES_HUMAN	303.19	54	31	42.87	7.51E+06	25	Carbamidomethylation; Oxidation (M)	67820	Moesin OS=Homo sapiens GN=MSN PE=1 SV=3
113	176	sp|P68104|EF1A1_HUMAN	262.4	63	25	53.79	3.50E+05	25	Carbamidomethylation; Oxidation (M)	50141	Elongation factor 1-alpha 1 OS=Homo sapiens GN=EEF1A1 PE=1 SV=1
73	73	sp|P00558|PGK1_HUMAN	315.17	79	29	31.52	4.06E+05	24	Carbamidomethylation; Oxidation (M)	44615	Phosphoglycerate kinase 1 OS=Homo sapiens GN=PGK1 PE=1 SV=3
102	1363	sp|Q15149|PLEC_HUMAN	274.91	11	33	31.52	4.06E+05	24	Carbamidomethylation	531796	Plectin OS=Homo sapiens GN=PLEC PE=1 SV=3
103	271	sp|Q01518|CAP1_HUMAN	296.52	51	24	31.52	4.06E+05	24	Carbamidomethylation; Oxidation (M)	51902	Adenylyl cyclase-associated protein 1 OS=Homo sapiens GN=CAP1 PE=1 SV=5
137	213	sp|P27797|CALR_HUMAN	274.16	71	24	46.82	2.25E+05	24	Carbamidomethylation; Oxidation (M)	48142	Calreticulin OS=Homo sapiens GN=CALR PE=1 SV=1
140	179	sp|P25705|ATPA_HUMAN	272.76	52	25	46.82	2.25E+05	24	Carbamidomethylation	59751	ATP synthase subunit alpha mitochondrial OS=Homo sapiens GN=ATP5A1 PE=1 SV=1
69	169	sp|P07900|HS90A_HUMAN	282.7	53	37	42.87	7.51E+06	23	Carbamidomethylation; Oxidation (M)	84660	Heat shock protein HSP 90-alpha OS=Homo sapiens GN=HSP90AA1 PE=1 SV=5
107	92	sp|P02647|APOA1_HUMAN	254.78	67	23	37.42	3.42E+05	23	Oxidation (M)	30778	Apolipoprotein A-I OS=Homo sapiens GN=APOA1 PE=1 SV=1
162	1325	sp|Q14697|GANAB_HUMAN	255.85	40	24	46.82	2.25E+05	23	Carbamidomethylation	106874	Neutral alpha-glucosidase AB OS=Homo sapiens GN=GANAB PE=1 SV=3
115	55	sp|P02545|LMNA_HUMAN	270.51	38	23	42.87	7.51E+06	22	Oxidation (M)	74140	Prelamin-A/C OS=Homo sapiens GN=LMNA PE=1 SV=1
119	221	sp|P32119|PRDX2_HUMAN	257.46	80	23	50.85	1.21E+06	22	Carbamidomethylation	21892	Peroxiredoxin-2 OS=Homo sapiens GN=PRDX2 PE=1 SV=5
146	72	sp|P02730|B3AT_HUMAN	287.28	32	22	55.91	2.90E+05	22	Carbamidomethylation	101792	Band 3 anion transport protein OS=Homo sapiens GN=SLC4A1 PE=1 SV=3
171	172	sp|P00488|F13A_HUMAN	271.8	46	22	45.41	1.05E+07	22	Carbamidomethylation; Oxidation (M)	83267	Coagulation factor XIII A chain OS=Homo sapiens GN=F13A1 PE=1 SV=4
81	133	sp|P11142|HSP7C_HUMAN	302.81	54	30	55.22	6.68E+06	21	Carbamidomethylation; Oxidation (M)	70898	Heat shock cognate 71 kDa protein OS=Homo sapiens GN=HSPA8 PE=1 SV=1
148	167	sp|P04083|ANXA1_HUMAN	262.06	61	21	55.22	6.68E+06	21	Carbamidomethylation; Oxidation (M)	38714	Annexin A1 OS=Homo sapiens GN=ANXA1 PE=1 SV=2
177	627	sp|P46940|IQGA1_HUMAN	291.39	22	22	55.22	6.68E+06	21	Carbamidomethylation	189251	Ras GTPase-activating-like protein IQGAP1 OS=Homo sapiens GN=IQGAP1 PE=1 SV=1
185	74	sp|P01008|ANT3_HUMAN	275.03	58	21	55.22	6.68E+06	21	Carbamidomethylation; Oxidation (M)	52602	Antithrombin-III OS=Homo sapiens GN=SERPINC1 PE=1 SV=1
222	321	sp|P13667|PDIA4_HUMAN	263	36	21	55.22	6.68E+06	21		72933	Protein disulfide-isomerase A4 OS=Homo sapiens GN=PDIA4 PE=1 SV=2
124	381	sp|P12814|ACTN1_HUMAN	318.32	50	34	55.22	6.68E+06	20	Carbamidomethylation; Oxidation (M)	103058	Alpha-actinin-1 OS=Homo sapiens GN=ACTN1 PE=1 SV=2
191	23178	sp|O75369|FLNB_HUMAN	265.01	13	23	55.22	6.68E+06	20	Carbamidomethylation	278162	Filamin-B OS=Homo sapiens GN=FLNB PE=1 SV=2
193	135	sp|P04003|C4BPA_HUMAN	270.45	49	20	32.55		20	Carbamidomethylation; Oxidation (M)	67033	C4b-binding protein alpha chain OS=Homo sapiens GN=C4BPA PE=1 SV=2
196	522	sp|P18206|VINC_HUMAN	264.95	28	20	27.5	6.44E+07	20	Carbamidomethylation; Oxidation (M)	123799	Vinculin OS=Homo sapiens GN=VCL PE=1 SV=4
145	373	sp|O43707|ACTN4_HUMAN	295.53	49	32	51.35	8.34E+04	19	Carbamidomethylation; Oxidation (M)	104854	Alpha-actinin-4 OS=Homo sapiens GN=ACTN4 PE=1 SV=2
152	38	sp|Q14624|ITIH4_HUMAN	262.18	30	19	46.82	2.25E+05	19	Carbamidomethylation	103357	Inter-alpha-trypsin inhibitor heavy chain H4 OS=Homo sapiens GN=ITIH4 PE=1 SV=4
167	309	sp|P40939|ECHA_HUMAN	278.07	36	19	55.22	6.68E+06	19	Carbamidomethylation	83000	Trifunctional enzyme subunit alpha mitochondrial OS=Homo sapiens GN=HADHA PE=1 SV=2
178	23175	sp|P22314|UBA1_HUMAN	302.21	35	20	55.22	6.68E+06	19	Carbamidomethylation; Oxidation (M)	117849	Ubiquitin-like modifier-activating enzyme 1 OS=Homo sapiens GN=UBA1 PE=1 SV=3
194	157	sp|Q06830|PRDX1_HUMAN	246.28	85	23	29.85	1.95E+07	19	Carbamidomethylation; Oxidation (M)	22110	Peroxiredoxin-1 OS=Homo sapiens GN=PRDX1 PE=1 SV=1
244	65	sp|P00747|PLMN_HUMAN	268.92	39	19	27.14	3.62E+05	19	Carbamidomethylation; Oxidation (M)	90569	Plasminogen OS=Homo sapiens GN=PLG PE=1 SV=2
91	566	sp|P31949|S10AB_HUMAN	255.46	74	18	39.02	2.08E+05	18	Carbamidomethylation; Oxidation (M)	11740	Protein S100-A11 OS=Homo sapiens GN=S100A11 PE=1 SV=2
154	128	sp|P08758|ANXA5_HUMAN	239.42	63	19	41.96		18	Carbamidomethylation	35937	Annexin A5 OS=Homo sapiens GN=ANXA5 PE=1 SV=2
179	23184	sp|P19971|TYPH_HUMAN	236.89	60	18	50.42		18	Carbamidomethylation	49956	Thymidine phosphorylase OS=Homo sapiens GN=TYMP PE=1 SV=2
188	56	sp|P01011|AACT_HUMAN	277.39	50	19	34.3	5.45E+05	18	Oxidation (M)	47651	Alpha-1-antichymotrypsin OS=Homo sapiens GN=SERPINA3 PE=1 SV=2
192	1399	sp|P35579|MYH9_HUMAN	258.26	17	23	37.07	1.73E+06	18	Carbamidomethylation	226530	Myosin-9 OS=Homo sapiens GN=MYH9 PE=1 SV=4
197	407	sp|P43490|NAMPT_HUMAN	238.95	40	18	37.47	1.29E+05	18	Oxidation (M)	55521	Nicotinamide phosphoribosyltransferase OS=Homo sapiens GN=NAMPT PE=1 SV=1
186	905	sp|P38646|GRP75_HUMAN	297.01	34	17	46.07	1.82E+05	17	Carbamidomethylation	73681	Stress-70 protein mitochondrial OS=Homo sapiens GN=HSPA9 PE=1 SV=2
187	2284	tr|B1ALD9|B1ALD9_HUMAN	248.33	33	17	40.03	9.56E+04	17	Carbamidomethylation; Oxidation (M)	90143	Periostin OS=Homo sapiens GN=POSTN PE=1 SV=1
258	136	sp|Q16853|AOC3_HUMAN	234.58	37	17	37.07	1.73E+06	17	Carbamidomethylation; Oxidation (M)	84622	Membrane primary amine oxidase OS=Homo sapiens GN=AOC3 PE=1 SV=3
47	428	sp|P06702|S10A9_HUMAN	246.77	86	16	49.8	1.83E+05	16	Oxidation (M)	13242	Protein S100-A9 OS=Homo sapiens GN=S100A9 PE=1 SV=1
61	345	sp|P05109|S10A8_HUMAN	238.02	83	16	40.82	2.72E+06	16	Carbamidomethylation; Oxidation (M)	10835	Protein S100-A8 OS=Homo sapiens GN=S100A8 PE=1 SV=1
109	158	sp|P08238|HS90B_HUMAN	269.29	47	30	35.02	7.08E+05	16	Carbamidomethylation	83264	Heat shock protein HSP 90-beta OS=Homo sapiens GN=HSP90AB1 PE=1 SV=4
170	534	sp|P11277|SPTB1_HUMAN	312.35	17	25	35.02	7.08E+05	16	Carbamidomethylation; Oxidation (M)	246466	Spectrin beta chain erythrocytic OS=Homo sapiens GN=SPTB PE=1 SV=5
223	929	sp|Q15084|PDIA6_HUMAN	256.84	49	16	35.02	7.08E+05	16		48121	Protein disulfide-isomerase A6 OS=Homo sapiens GN=PDIA6 PE=1 SV=1
60	355	sp|P04179|SODM_HUMAN	290.61	79	19	49.8	1.83E+05	15	Carbamidomethylation	24722	Superoxide dismutase [Mn] mitochondrial OS=Homo sapiens GN=SOD2 PE=1 SV=2
85	240	sp|P0DMV9|HS71B_HUMAN	319.79	62	36	47.7	1.39E+05	15	Carbamidomethylation; Oxidation (M)	70052	Heat shock 70 kDa protein 1B OS=Homo sapiens GN=HSPA1B PE=1 SV=1
117	214	sp|P00338|LDHA_HUMAN	294.29	71	19	35.02	7.08E+05	15	Carbamidomethylation	36689	L-lactate dehydrogenase A chain OS=Homo sapiens GN=LDHA PE=1 SV=2
206	495	sp|P28838|AMPL_HUMAN	241.61	44	15	35.02	7.08E+05	15	Carbamidomethylation	56166	Cytosol aminopeptidase OS=Homo sapiens GN=LAP3 PE=1 SV=3
231	23180	sp|P09960|LKHA4_HUMAN	252.98	38	15	39.02	2.08E+05	15	Carbamidomethylation	69285	Leukotriene A-4 hydrolase OS=Homo sapiens GN=LTA4H PE=1 SV=2
237	361	sp|O75874|IDHC_HUMAN	220.42	54	17	39.02	2.08E+05	15	Carbamidomethylation	46659	Isocitrate dehydrogenase [NADP] cytoplasmic OS=Homo sapiens GN=IDH1 PE=1 SV=2
247	4121	tr|A0A0D9SGF6|A0A0D9SGF6_HUMAN	230.18	9	15	22.24	3.91E+05	15		287604	Spectrin alpha chain non-erythrocytic 1 OS=Homo sapiens GN=SPTAN1 PE=1 SV=1
262	222	sp|P61978|HNRPK_HUMAN	226.2	31	15	31.41	1.14E+06	15	Carbamidomethylation	50976	Heterogeneous nuclear ribonucleoprotein K OS=Homo sapiens GN=HNRNPK PE=1 SV=1
275	501	sp|Q01082|SPTB2_HUMAN	267.31	11	16	53.35	1.44E+05	15	Carbamidomethylation	274608	Spectrin beta chain non-erythrocytic 1 OS=Homo sapiens GN=SPTBN1 PE=1 SV=2
357	23181	tr|F5GZZ9|F5GZZ9_HUMAN	246	23	15	30.56	3.81E+06	15	Carbamidomethylation	120322	Scavenger receptor cysteine-rich type 1 protein M130 OS=Homo sapiens GN=CD163 PE=1 SV=1
132	344	sp|P37802|TAGL2_HUMAN	233.58	77	15	49.51	1.22E+05	14	Carbamidomethylation; Oxidation (M)	22391	Transgelin-2 OS=Homo sapiens GN=TAGLN2 PE=1 SV=3
183	294	sp|P08133|ANXA6_HUMAN	252.26	37	18	22.24	3.91E+05	14	Carbamidomethylation	75873	Annexin A6 OS=Homo sapiens GN=ANXA6 PE=1 SV=3
245	2287	sp|P34932|HSP74_HUMAN	228.5	28	16	43.11	3.42E+05	14	Carbamidomethylation	94331	Heat shock 70 kDa protein 4 OS=Homo sapiens GN=HSPA4 PE=1 SV=4
246	1345	sp|P78371|TCPB_HUMAN	230.4	45	14	51.76	3.71E+06	14	Carbamidomethylation	57488	T-complex protein 1 subunit beta OS=Homo sapiens GN=CCT2 PE=1 SV=4
255	2087	sp|Q15582|BGH3_HUMAN	253.54	33	14	26.26		14	Carbamidomethylation	74681	Transforming growth factor-beta-induced protein ig-h3 OS=Homo sapiens GN=TGFBI PE=1 SV=1
256	23188	sp|O75083|WDR1_HUMAN	226.39	44	14	27.14	3.62E+05	14	Carbamidomethylation; Oxidation (M)	66194	WD repeat-containing protein 1 OS=Homo sapiens GN=WDR1 PE=1 SV=4
257	1352	sp|P48735|IDHP_HUMAN	200.36	47	16	35.46	7.22E+05	14	Carbamidomethylation	50909	Isocitrate dehydrogenase [NADP] mitochondrial OS=Homo sapiens GN=IDH2 PE=1 SV=2
259	151	sp|P16157|ANK1_HUMAN	206.12	14	14	49.8	1.83E+05	14	Carbamidomethylation	206263	Ankyrin-1 OS=Homo sapiens GN=ANK1 PE=1 SV=3
155	251	sp|P07602|SAP_HUMAN	233.39	39	18	49.8	1.83E+05	13	Carbamidomethylation; Oxidation (M)	58113	Prosaposin OS=Homo sapiens GN=PSAP PE=1 SV=2
195	560	sp|P02652|APOA2_HUMAN	207.11	69	13	41.88	1.34E+06	13	Carbamidomethylation; Oxidation (M)	11175	Apolipoprotein A-II OS=Homo sapiens GN=APOA2 PE=1 SV=1
198	246	sp|P07195|LDHB_HUMAN	259.53	58	14	49.8	1.83E+05	13	Carbamidomethylation; Oxidation (M)	36639	L-lactate dehydrogenase B chain OS=Homo sapiens GN=LDHB PE=1 SV=2
201	424	sp|P07737|PROF1_HUMAN	229.98	76	13	46.43	4.46E+04	13	Carbamidomethylation	15054	Profilin-1 OS=Homo sapiens GN=PFN1 PE=1 SV=2
209	205	sp|P30041|PRDX6_HUMAN	251.74	64	13	40.9	3.10E+05	13	Carbamidomethylation	25035	Peroxiredoxin-6 OS=Homo sapiens GN=PRDX6 PE=1 SV=3
221	292	sp|Q16555|DPYL2_HUMAN	264.29	51	18	56.69	8.33E+04	13	Carbamidomethylation	62294	Dihydropyrimidinase-related protein 2 OS=Homo sapiens GN=DPYSL2 PE=1 SV=1
318	2080	sp|P07996|TSP1_HUMAN	216.35	15	13	21.43	1.67E+05	13	Carbamidomethylation	129383	Thrombospondin-1 OS=Homo sapiens GN=THBS1 PE=1 SV=2
320	1259	sp|P07858|CATB_HUMAN	249.41	50	13	21.43	1.67E+05	13	Carbamidomethylation; Oxidation (M)	37822	Cathepsin B OS=Homo sapiens GN=CTSB PE=1 SV=3
323	280	sp|Q01995|TAGL_HUMAN	190.23	58	13	43.09	2.55E+05	13	Carbamidomethylation	22611	Transgelin OS=Homo sapiens GN=TAGLN PE=1 SV=4
327	23194	sp|P49189|AL9A1_HUMAN	215.87	41	13	37.07	1.73E+06	13	Carbamidomethylation; Oxidation (M)	53802	4-trimethylaminobutyraldehyde dehydrogenase OS=Homo sapiens GN=ALDH9A1 PE=1 SV=3
88	265	sp|P02763|A1AG1_HUMAN	233.18	46	15	58.36	8.11E+04	12	Carbamidomethylation; Oxidation (M)	23512	Alpha-1-acid glycoprotein 1 OS=Homo sapiens GN=ORM1 PE=1 SV=1
92	803	tr|A0A087WTA8|A0A087WTA8_HUMAN	158.85	15	12	58.36	8.11E+04	12	Carbamidomethylation; Oxidation (M)	129151	Collagen alpha-2(I) chain OS=Homo sapiens GN=COL1A2 PE=1 SV=1
129	82	sp|P60174|TPIS_HUMAN	291.33	76	21	58.36	8.11E+04	12	Carbamidomethylation	30791	Triosephosphate isomerase OS=Homo sapiens GN=TPI1 PE=1 SV=3
184	1412	sp|Q14204|DYHC1_HUMAN	184.03	5	12	44.35	2.44E+05	12	Carbamidomethylation	532412	Cytoplasmic dynein 1 heavy chain 1 OS=Homo sapiens GN=DYNC1H1 PE=1 SV=5
207	635	sp|P50395|GDIB_HUMAN	264.81	57	18	43.75	1.04E+06	12	Carbamidomethylation	50663	Rab GDP dissociation inhibitor beta OS=Homo sapiens GN=GDI2 PE=1 SV=2
210	224	sp|P62258|1433E_HUMAN	222.31	54	14	41.53	1.55E+05	12	Carbamidomethylation; Oxidation (M)	29174	14-3-3 protein epsilon OS=Homo sapiens GN=YWHAE PE=1 SV=1
248	870	sp|P52209|6PGD_HUMAN	227.85	38	12	41.53	1.55E+05	12	Carbamidomethylation	53140	6-phosphogluconate dehydrogenase decarboxylating OS=Homo sapiens GN=PGD PE=1 SV=3
260	1679	sp|Q07065|CKAP4_HUMAN	229.91	27	12	47.99	5.58E+05	12		66023	Cytoskeleton-associated protein 4 OS=Homo sapiens GN=CKAP4 PE=1 SV=2
266	259	sp|P13489|RINI_HUMAN	212.61	52	12	54.69	3.50E+06	12	Carbamidomethylation	49974	Ribonuclease inhibitor OS=Homo sapiens GN=RNH1 PE=1 SV=2
268	328	sp|P02649|APOE_HUMAN	228.95	43	12	47.18	1.07E+06	12	Carbamidomethylation	36154	Apolipoprotein E OS=Homo sapiens GN=APOE PE=1 SV=1
269	914	sp|P50454|SERPH_HUMAN	177.8	39	12	41.98	6.78E+05	12		46441	Serpin H1 OS=Homo sapiens GN=SERPINH1 PE=1 SV=2
270	23198	sp|Q99832|TCPH_HUMAN	187.59	34	12	40.01	2.21E+05	12	Carbamidomethylation	59367	T-complex protein 1 subunit eta OS=Homo sapiens GN=CCT7 PE=1 SV=2
273	871	sp|Q06323|PSME1_HUMAN	182.6	53	12	40.01	2.21E+05	12	Carbamidomethylation	28723	Proteasome activator complex subunit 1 OS=Homo sapiens GN=PSME1 PE=1 SV=1
277	312	sp|P31146|COR1A_HUMAN	239.04	44	15	49.65	2.51E+05	12	Carbamidomethylation	51026	Coronin-1A OS=Homo sapiens GN=CORO1A PE=1 SV=4
288	811	sp|P04843|RPN1_HUMAN	195.01	33	12	35.02	4.50E+04	12	Carbamidomethylation	68569	Dolichyl-diphosphooligosaccharide--protein glycosyltransferase subunit 1 OS=Homo sapiens GN=RPN1 PE=1 SV=1
291	301	sp|P02748|CO9_HUMAN	210.34	29	12	31.65	8.48E+05	12	Carbamidomethylation; Oxidation (M)	63173	Complement component C9 OS=Homo sapiens GN=C9 PE=1 SV=2
319	23197	sp|Q9Y3Z3|SAMH1_HUMAN	197.34	24	12	49.75	7.37E+04	12	Carbamidomethylation	72201	Deoxynucleoside triphosphate triphosphohydrolase SAMHD1 OS=Homo sapiens GN=SAMHD1 PE=1 SV=2
326	324	sp|P40926|MDHM_HUMAN	218.11	52	12	28.83	6.68E+05	12	Carbamidomethylation	35503	Malate dehydrogenase mitochondrial OS=Homo sapiens GN=MDH2 PE=1 SV=3
330	183	sp|P04004|VTNC_HUMAN	203.83	25	12	28.83	6.68E+05	12	Carbamidomethylation	54306	Vitronectin OS=Homo sapiens GN=VTN PE=1 SV=1
378	388	sp|P30740|ILEU_HUMAN	190.15	39	12	17.91	3.99E+05	12		42742	Leukocyte elastase inhibitor OS=Homo sapiens GN=SERPINB1 PE=1 SV=1
379	178	sp|P51884|LUM_HUMAN	243.01	36	12	37.41	1.55E+06	12	Carbamidomethylation; Oxidation (M)	38429	Lumican OS=Homo sapiens GN=LUM PE=1 SV=2
437	23189	sp|P11215|ITAM_HUMAN	238.03	14	12	49.8	1.83E+05	12	Carbamidomethylation	127178	Integrin alpha-M OS=Homo sapiens GN=ITGAM PE=1 SV=2
439	23208	sp|P60900|PSA6_HUMAN	199.09	48	12	49.8	1.83E+05	12	Carbamidomethylation	27399	Proteasome subunit alpha type-6 OS=Homo sapiens GN=PSMA6 PE=1 SV=1
158	217	sp|P63104|1433Z_HUMAN	263.57	64	14	52.49	2.40E+05	11	Carbamidomethylation; Oxidation (M)	27745	14-3-3 protein zeta/delta OS=Homo sapiens GN=YWHAZ PE=1 SV=1
159	273	sp|P30043|BLVRB_HUMAN	207.6	78	11	23.62	5.98E+06	11	Carbamidomethylation; Oxidation (M)	22119	Flavin reductase (NADPH) OS=Homo sapiens GN=BLVRB PE=1 SV=3
164	254	sp|P31946|1433B_HUMAN	252.19	64	17	34.03	1.48E+07	11	Carbamidomethylation; Oxidation (M)	28082	14-3-3 protein beta/alpha OS=Homo sapiens GN=YWHAB PE=1 SV=3
240	727	tr|A0A087X0S5|A0A087X0S5_HUMAN	215.79	14	11	29.7	2.31E+05	11	Carbamidomethylation; Oxidation (M)	108339	Collagen alpha-1(VI) chain OS=Homo sapiens GN=COL6A1 PE=1 SV=1
250	582	sp|Q04917|1433F_HUMAN	200.22	46	14	23.62	5.98E+06	11	Carbamidomethylation	28219	14-3-3 protein eta OS=Homo sapiens GN=YWHAH PE=1 SV=4
261	23199	sp|P98160|PGBM_HUMAN	200.4	4	11	42.8	2.56E+05	11	Carbamidomethylation; Oxidation (M)	468835	Basement membrane-specific heparan sulfate proteoglycan core protein OS=Homo sapiens GN=HSPG2 PE=1 SV=4
271	733	sp|P23284|PPIB_HUMAN	201.3	51	11	50.63	1.29E+05	11	Carbamidomethylation	23743	Peptidyl-prolyl cis-trans isomerase B OS=Homo sapiens GN=PPIB PE=1 SV=2
272	23202	sp|P61158|ARP3_HUMAN	190.9	46	11	44.35	5.19E+05	11	Carbamidomethylation	47371	Actin-related protein 3 OS=Homo sapiens GN=ACTR3 PE=1 SV=3
276	435	sp|P21796|VDAC1_HUMAN	240.79	67	13	44.35	5.19E+05	11	Carbamidomethylation	30773	Voltage-dependent anion-selective channel protein 1 OS=Homo sapiens GN=VDAC1 PE=1 SV=2
280	23214	sp|Q7KZF4|SND1_HUMAN	191.11	17	11	51.36	3.32E+05	11	Carbamidomethylation	101997	Staphylococcal nuclease domain-containing protein 1 OS=Homo sapiens GN=SND1 PE=1 SV=1
292	1316	sp|P13010|XRCC5_HUMAN	191.28	24	11	53.08	5.85E+06	11	Carbamidomethylation; Oxidation (M)	82705	X-ray repair cross-complementing protein 5 OS=Homo sapiens GN=XRCC5 PE=1 SV=3
309	622	sp|O00299|CLIC1_HUMAN	191.53	64	12	35.45	8.91E+04	11	Carbamidomethylation	26923	Chloride intracellular channel protein 1 OS=Homo sapiens GN=CLIC1 PE=1 SV=4
337	409	tr|E9PK25|E9PK25_HUMAN	179.19	48	11	55	1.38E+05	11	Carbamidomethylation	22728	Cofilin-1 OS=Homo sapiens GN=CFL1 PE=1 SV=1
358	235	sp|P00734|THRB_HUMAN	213.91	29	11	52.78	8.67E+05	11	Carbamidomethylation; Oxidation (M)	70037	Prothrombin OS=Homo sapiens GN=F2 PE=1 SV=2
398	297	sp|P61626|LYSC_HUMAN	206.85	50	11	25.49	1.61E+05	11	Carbamidomethylation; Oxidation (M)	16537	Lysozyme C OS=Homo sapiens GN=LYZ PE=1 SV=1
406	1307	sp|P14314|GLU2B_HUMAN	206.84	24	11	33.23	7.13E+06	11	Carbamidomethylation; Oxidation (M)	59426	Glucosidase 2 subunit beta OS=Homo sapiens GN=PRKCSH PE=1 SV=2
462	23195	sp|Q9NYU2|UGGG1_HUMAN	223.07	15	11	32.59	8.03E+04	11		177189	UDP-glucose:glycoprotein glucosyltransferase 1 OS=Homo sapiens GN=UGGT1 PE=1 SV=3
87	109	sp|P01876|IGHA1_HUMAN	286.34	64	20	49.35	2.25E+06	10	Carbamidomethylation; Oxidation (M)	37655	Ig alpha-1 chain C region OS=Homo sapiens GN=IGHA1 PE=1 SV=2
175	215	sp|P67936|TPM4_HUMAN	254.51	60	20	45.16	6.50E+05	10	Carbamidomethylation	28522	Tropomyosin alpha-4 chain OS=Homo sapiens GN=TPM4 PE=1 SV=3
217	339	sp|P62937|PPIA_HUMAN	227.32	71	13	45.16	6.50E+05	10	Carbamidomethylation; Oxidation (M)	18012	Peptidyl-prolyl cis-trans isomerase A OS=Homo sapiens GN=PPIA PE=1 SV=2
225	1346	sp|P22626|ROA2_HUMAN	166.12	34	14	35.02	7.08E+05	10	Carbamidomethylation	37430	Heterogeneous nuclear ribonucleoproteins A2/B1 OS=Homo sapiens GN=HNRNPA2B1 PE=1 SV=2
283	982	sp|P51991|ROA3_HUMAN	178.81	33	13	20.59	3.39E+05	10	Carbamidomethylation	39595	Heterogeneous nuclear ribonucleoprotein A3 OS=Homo sapiens GN=HNRNPA3 PE=1 SV=2
300	375	sp|P20700|LMNB1_HUMAN	196.3	21	11	31.65	2.99E+05	10		66408	Lamin-B1 OS=Homo sapiens GN=LMNB1 PE=1 SV=2
308	23203	sp|P04844|RPN2_HUMAN	208.41	33	10	36.71	4.42E+04	10		69284	Dolichyl-diphosphooligosaccharide--protein glycosyltransferase subunit 2 OS=Homo sapiens GN=RPN2 PE=1 SV=3
310	1252	tr|A0A0A0MR02|A0A0A0MR02_HUMAN	217.32	45	11	36.71	4.42E+04	10	Carbamidomethylation	30348	Voltage-dependent anion-selective channel protein 2 (Fragment) OS=Homo sapiens GN=VDAC2 PE=1 SV=1
343	1672	sp|P10253|LYAG_HUMAN	205.28	14	11	15.42	2.40E+05	10	Carbamidomethylation	105324	Lysosomal alpha-glucosidase OS=Homo sapiens GN=GAA PE=1 SV=4
360	23206	tr|A0A087WTE1|A0A087WTE1_HUMAN	188.04	16	10	40.65	5.72E+05	10		106657	Inter-alpha-trypsin inhibitor heavy chain H2 OS=Homo sapiens GN=ITIH2 PE=1 SV=1
361	1087	sp|P30040|ERP29_HUMAN	189.64	56	10	49.37	6.07E+05	10	Carbamidomethylation	28993	Endoplasmic reticulum resident protein 29 OS=Homo sapiens GN=ERP29 PE=1 SV=4
364	402	sp|P19338|NUCL_HUMAN	178.97	17	10	46.07	3.98E+06	10		76615	Nucleolin OS=Homo sapiens GN=NCL PE=1 SV=3
377	967	sp|P53634|CATC_HUMAN	186.5	38	10	61.94	2.58E+05	10	Carbamidomethylation; Oxidation (M)	51854	Dipeptidyl peptidase 1 OS=Homo sapiens GN=CTSC PE=1 SV=2
380	868	sp|P80188|NGAL_HUMAN	203.91	60	10	49.5	2.28E+05	10	Carbamidomethylation	22588	Neutrophil gelatinase-associated lipocalin OS=Homo sapiens GN=LCN2 PE=1 SV=2
389	902	sp|P19827|ITIH1_HUMAN	230.23	23	10	49.5	2.28E+05	10		101389	Inter-alpha-trypsin inhibitor heavy chain H1 OS=Homo sapiens GN=ITIH1 PE=1 SV=3
390	1306	sp|P17987|TCPA_HUMAN	173.22	32	10	25.28	1.48E+05	10	Carbamidomethylation	60344	T-complex protein 1 subunit alpha OS=Homo sapiens GN=TCP1 PE=1 SV=1
444	2243	sp|P31948|STIP1_HUMAN	170.12	24	10	52.9	3.27E+05	10	Carbamidomethylation	62639	Stress-induced-phosphoprotein 1 OS=Homo sapiens GN=STIP1 PE=1 SV=1
496	23213	tr|A0A0A0MRV0|A0A0A0MRV0_HUMAN	178.99	10	10	29.5		10	Carbamidomethylation	152456	Ribosome-binding protein 1 OS=Homo sapiens GN=RRBP1 PE=1 SV=1
48	78	sp|P01859|IGHG2_HUMAN	296.31	74	32	29.5		9	Carbamidomethylation; Oxidation (M)	35901	Ig gamma-2 chain C region OS=Homo sapiens GN=IGHG2 PE=1 SV=2
110	170	sp|P00915|CAH1_HUMAN	261.05	77	19	27.29		9	Carbamidomethylation; Oxidation (M)	28870	Carbonic anhydrase 1 OS=Homo sapiens GN=CA1 PE=1 SV=2
134	405	sp|P15090|FABP4_HUMAN	207.32	70	9	24.42	1.31E+05	9	Carbamidomethylation; Oxidation (M)	14719	Fatty acid-binding protein adipocyte OS=Homo sapiens GN=FABP4 PE=1 SV=3
172	173	sp|P06744|G6PI_HUMAN	257.32	39	18	24.42	1.31E+05	9	Oxidation (M)	63147	Glucose-6-phosphate isomerase OS=Homo sapiens GN=GPI PE=1 SV=4
293	699	tr|B1AK87|B1AK87_HUMAN	197.5	50	9	37.81	6.00E+05	9	Carbamidomethylation	29295	Capping protein (Actin filament) muscle Z-line beta isoform CRA_a OS=Homo sapiens GN=CAPZB PE=1 SV=1
294	1036	sp|P40121|CAPG_HUMAN	198.55	47	9	37.81	6.00E+05	9	Carbamidomethylation; Oxidation (M)	38499	Macrophage-capping protein OS=Homo sapiens GN=CAPG PE=1 SV=2
296	1646	tr|F5H6T1|F5H6T1_HUMAN	194.7	33	9	53.29	1.07E+06	9	Carbamidomethylation	38842	ARP2 actin-related protein 2 homolog (Yeast) isoform CRA_d OS=Homo sapiens GN=ACTR2 PE=1 SV=2
359	807	sp|Q99714|HCD2_HUMAN	218.24	63	9	43.69		9	Carbamidomethylation	26923	3-hydroxyacyl-CoA dehydrogenase type-2 OS=Homo sapiens GN=HSD17B10 PE=1 SV=3
366	1411	sp|P50990|TCPQ_HUMAN	178.62	21	9	47.18	1.07E+06	9	Carbamidomethylation	59621	T-complex protein 1 subunit theta OS=Homo sapiens GN=CCT8 PE=1 SV=4
369	671	sp|P62805|H4_HUMAN	170.27	53	9	47.18	1.07E+06	9		11367	Histone H4 OS=Homo sapiens GN=HIST1H4A PE=1 SV=2
391	6999	sp|P15121|ALDR_HUMAN	156.93	56	9	34.93	9.46E+05	9	Carbamidomethylation	35853	Aldose reductase OS=Homo sapiens GN=AKR1B1 PE=1 SV=3
410	729	sp|Q92597|NDRG1_HUMAN	178.54	41	9	20.29	1.63E+06	9	Carbamidomethylation; Oxidation (M)	42835	Protein NDRG1 OS=Homo sapiens GN=NDRG1 PE=1 SV=1
419	797	sp|P52566|GDIR2_HUMAN	136.41	52	9	57.84	1.32E+05	9	Carbamidomethylation; Oxidation (M)	22988	Rho GDP-dissociation inhibitor 2 OS=Homo sapiens GN=ARHGDIB PE=1 SV=3
448	764	sp|P30048|PRDX3_HUMAN	156.7	44	9	55.05	1.32E+04	9	Carbamidomethylation	27693	Thioredoxin-dependent peroxide reductase mitochondrial OS=Homo sapiens GN=PRDX3 PE=1 SV=3
465	23218	sp|P14550|AK1A1_HUMAN	193.28	45	9	32.9	1.33E+05	9	Carbamidomethylation	36573	Alcohol dehydrogenase [NADP(+)] OS=Homo sapiens GN=AKR1A1 PE=1 SV=3
468	175	sp|P01042|KNG1_HUMAN	222.72	20	9	33.23	7.13E+06	9	Carbamidomethylation; Oxidation (M)	71957	Kininogen-1 OS=Homo sapiens GN=KNG1 PE=1 SV=2
469	23229	sp|P12110|CO6A2_HUMAN	190	14	9	32.13	1.41E+05	9	Carbamidomethylation	108579	Collagen alpha-2(VI) chain OS=Homo sapiens GN=COL6A2 PE=1 SV=4
552	928	sp|Q14019|COTL1_HUMAN	168.13	58	9	50.92		9	Carbamidomethylation	15945	Coactosin-like protein OS=Homo sapiens GN=COTL1 PE=1 SV=3
576	23232	sp|P23381|SYWC_HUMAN	181.21	33	9	34.93	9.46E+05	9	Carbamidomethylation	53165	Tryptophan--tRNA ligase cytoplasmic OS=Homo sapiens GN=WARS PE=1 SV=2
581	23242	sp|Q16658|FSCN1_HUMAN	202.8	24	9	54.34	3.31E+04	9	Carbamidomethylation	54530	Fascin OS=Homo sapiens GN=FSCN1 PE=1 SV=3
683	859	tr|F5H2D0|F5H2D0_HUMAN	175.6	27	9	26.21	2.00E+05	9	Carbamidomethylation	76614	Complement C1r subcomponent OS=Homo sapiens GN=C1R PE=1 SV=3
686	249	sp|P02749|APOH_HUMAN	202.56	40	9	51.44	5.91E+05	9	Carbamidomethylation; Oxidation (M)	38298	Beta-2-glycoprotein 1 OS=Homo sapiens GN=APOH PE=1 SV=3
123	956	sp|Q09666|AHNK_HUMAN	157.42	2	8	27.9	2.46E+05	8		629114	Neuroblast differentiation-associated protein AHNAK OS=Homo sapiens GN=AHNAK PE=1 SV=2
156	23176	tr|D6RGG3|D6RGG3_HUMAN	255.99	12	23	55.63	6.66E+04	8	Carbamidomethylation	333203	Collagen alpha-1(XII) chain OS=Homo sapiens GN=COL12A1 PE=1 SV=1
180	244	sp|P07339|CATD_HUMAN	243.04	40	14	22.06	2.83E+05	8	Carbamidomethylation; Oxidation (M)	44552	Cathepsin D OS=Homo sapiens GN=CTSD PE=1 SV=1
232	385	sp|P27824|CALX_HUMAN	227.95	43	17	40.22	2.01E+06	8	Carbamidomethylation	67568	Calnexin OS=Homo sapiens GN=CANX PE=1 SV=2
233	314	sp|P27348|1433T_HUMAN	211.27	52	12	40.22	2.01E+06	8	Carbamidomethylation	27764	14-3-3 protein theta OS=Homo sapiens GN=YWHAQ PE=1 SV=1
241	2040	sp|P20160|CAP7_HUMAN	217.57	46	8	51.2	7.63E+05	8	Carbamidomethylation	26886	Azurocidin OS=Homo sapiens GN=AZU1 PE=1 SV=3
249	839	sp|Q14195|DPYL3_HUMAN	232.94	32	12	31.05	8.83E+05	8	Carbamidomethylation	61963	Dihydropyrimidinase-related protein 3 OS=Homo sapiens GN=DPYSL3 PE=1 SV=1
263	23227	sp|P36871|PGM1_HUMAN	187.58	26	8	31.05	8.83E+05	8		61449	Phosphoglucomutase-1 OS=Homo sapiens GN=PGM1 PE=1 SV=3
279	937	sp|P04899|GNAI2_HUMAN	215.25	56	13	20.57	7.58E+04	8	Carbamidomethylation	40451	Guanine nucleotide-binding protein G(i) subunit alpha-2 OS=Homo sapiens GN=GNAI2 PE=1 SV=3
289	875	tr|A6NLN1|A6NLN1_HUMAN	211.21	32	10	41.73	3.27E+05	8	Carbamidomethylation	56511	Polypyrimidine tract binding protein 1 isoform CRA_b OS=Homo sapiens GN=PTBP1 PE=1 SV=4
295	270	tr|A0A0A0MSE2|A0A0A0MSE2_HUMAN	183.78	42	8	33.46	1.28E+05	8		42124	Hydroxyacyl-coenzyme A dehydrogenase mitochondrial OS=Homo sapiens GN=HADH PE=1 SV=1
297	2028	sp|P09429|HMGB1_HUMAN	191.67	40	12	33.46	1.28E+05	8	Carbamidomethylation; Oxidation (M)	24894	High mobility group protein B1 OS=Homo sapiens GN=HMGB1 PE=1 SV=3
302	298	sp|P30086|PEBP1_HUMAN	217.06	72	8	31.68	1.30E+05	8	Carbamidomethylation	21057	Phosphatidylethanolamine-binding protein 1 OS=Homo sapiens GN=PEBP1 PE=1 SV=3
322	2845	sp|Q14974|IMB1_HUMAN	174.34	13	8	59.44	1.32E+05	8	Carbamidomethylation	97170	Importin subunit beta-1 OS=Homo sapiens GN=KPNB1 PE=1 SV=2
338	446	sp|P06703|S10A6_HUMAN	174.25	66	8	22.07	9.37E+04	8	Carbamidomethylation; Oxidation (M)	10180	Protein S100-A6 OS=Homo sapiens GN=S100A6 PE=1 SV=1
344	257	sp|P01031|CO5_HUMAN	136.03	9	9	54.31	5.30E+05	8	Carbamidomethylation	188304	Complement C5 OS=Homo sapiens GN=C5 PE=1 SV=4
363	23217	sp|Q02790|FKBP4_HUMAN	217.63	27	8	54.31	5.30E+05	8	Carbamidomethylation	51805	Peptidyl-prolyl cis-trans isomerase FKBP4 OS=Homo sapiens GN=FKBP4 PE=1 SV=3
381	458	sp|P08311|CATG_HUMAN	152.49	38	8	37.33	1.07E+06	8	Carbamidomethylation	28837	Cathepsin G OS=Homo sapiens GN=CTSG PE=1 SV=2
414	1404	sp|Q00839|HNRPU_HUMAN	162.69	13	8	38.98	3.80E+05	8	Carbamidomethylation	90585	Heterogeneous nuclear ribonucleoprotein U OS=Homo sapiens GN=HNRNPU PE=1 SV=6
446	102	sp|P00325|ADH1B_HUMAN	172.64	35	9	21.96	1.31E+05	8	Carbamidomethylation	39855	Alcohol dehydrogenase 1B OS=Homo sapiens GN=ADH1B PE=1 SV=2
449	333	sp|P36955|PEDF_HUMAN	184.13	32	8	43.85	3.85E+05	8		46312	Pigment epithelium-derived factor OS=Homo sapiens GN=SERPINF1 PE=1 SV=4
451	23337	tr|B1AHC9|B1AHC9_HUMAN	148.36	15	8	31.05	8.83E+05	8		64284	X-ray repair cross-complementing protein 6 OS=Homo sapiens GN=XRCC6 PE=1 SV=1
464	882	sp|P07384|CAN1_HUMAN	176	18	8	39.28	4.91E+05	8	Carbamidomethylation	81890	Calpain-1 catalytic subunit OS=Homo sapiens GN=CAPN1 PE=1 SV=1
470	2817	sp|P26641|EF1G_HUMAN	181.1	33	8	15.74	6.01E+04	8	Carbamidomethylation	50119	Elongation factor 1-gamma OS=Homo sapiens GN=EEF1G PE=1 SV=3
477	1067	sp|Q15181|IPYR_HUMAN	171.01	40	8	31.05	8.83E+05	8	Carbamidomethylation	32660	Inorganic pyrophosphatase OS=Homo sapiens GN=PPA1 PE=1 SV=2
484	380	sp|O00764|PDXK_HUMAN	173.62	37	8	42.88	5.35E+05	8	Carbamidomethylation	35102	Pyridoxal kinase OS=Homo sapiens GN=PDXK PE=1 SV=1
499	23224	sp|Q8WUM4|PDC6I_HUMAN	188.61	13	8	31.05	8.83E+05	8		96023	Programmed cell death 6-interacting protein OS=Homo sapiens GN=PDCD6IP PE=1 SV=1
500	23236	sp|O95831|AIFM1_HUMAN	176.4	21	8	40.58	3.54E+06	8	Carbamidomethylation	66901	Apoptosis-inducing factor 1 mitochondrial OS=Homo sapiens GN=AIFM1 PE=1 SV=1
502	23238	sp|Q9NZM1|MYOF_HUMAN	151.13	6	8	40.58	3.54E+06	8	Carbamidomethylation	234706	Myoferlin OS=Homo sapiens GN=MYOF PE=1 SV=1
507	1139	sp|P12429|ANXA3_HUMAN	157.05	30	8	47.31	5.71E+04	8	Carbamidomethylation	36375	Annexin A3 OS=Homo sapiens GN=ANXA3 PE=1 SV=3
534	460	sp|P49368|TCPG_HUMAN	138.78	24	8	34.06	1.15E+05	8	Carbamidomethylation	60534	T-complex protein 1 subunit gamma OS=Homo sapiens GN=CCT3 PE=1 SV=4
575	124	sp|P21695|GPDA_HUMAN	198.24	42	8	14.35	4.62E+04	8	Carbamidomethylation	37568	Glycerol-3-phosphate dehydrogenase [NAD(+)] cytoplasmic OS=Homo sapiens GN=GPD1 PE=1 SV=4
579	23237	sp|Q9H4A4|AMPB_HUMAN	135.54	24	8	52	9.49E+05	8	Carbamidomethylation	72596	Aminopeptidase B OS=Homo sapiens GN=RNPEP PE=1 SV=2
588	23293	sp|P05455|LA_HUMAN	167.04	20	8	52	9.49E+05	8		46837	Lupus La protein OS=Homo sapiens GN=SSB PE=1 SV=2
637	23298	sp|P25398|RS12_HUMAN	137.83	67	8	33.23	7.13E+06	8	Carbamidomethylation; Oxidation (M)	14515	40S ribosomal protein S12 OS=Homo sapiens GN=RPS12 PE=1 SV=3
688	372	sp|P05546|HEP2_HUMAN	189.49	25	9	51.38	1.40E+05	8	Carbamidomethylation	57071	Heparin cofactor 2 OS=Homo sapiens GN=SERPIND1 PE=1 SV=3
843	23234	sp|P36222|CH3L1_HUMAN	173.25	34	8	33.23	7.13E+06	8	Carbamidomethylation	42625	Chitinase-3-like protein 1 OS=Homo sapiens GN=CHI3L1 PE=1 SV=2
913	23291	tr|F5GY55|F5GY55_HUMAN	144.89	7	8	35.97	1.83E+05	8	Carbamidomethylation	121714	DNA damage-binding protein 1 OS=Homo sapiens GN=DDB1 PE=1 SV=1
101	59	sp|P07437|TBB5_HUMAN	257.04	77	30	54.99	2.41E+05	7	Carbamidomethylation; Oxidation (M)	49671	Tubulin beta chain OS=Homo sapiens GN=TUBB PE=1 SV=2
228	290	sp|P19652|A1AG2_HUMAN	200.94	48	10	31.05	8.83E+05	7	Carbamidomethylation; Oxidation (M)	23603	Alpha-1-acid glycoprotein 2 OS=Homo sapiens GN=ORM2 PE=1 SV=2
230	392	tr|D6R934|D6R934_HUMAN	202.93	39	7	31.05	8.83E+05	7	Carbamidomethylation; Oxidation (M)	26459	Complement C1q subcomponent subunit B OS=Homo sapiens GN=C1QB PE=1 SV=1
265	1173	sp|P59666|DEF3_HUMAN	123.71	28	7	31.05	8.83E+05	7	Carbamidomethylation	10245	Neutrophil defensin 3 OS=Homo sapiens GN=DEFA3 PE=1 SV=1
303	7714	sp|P78527|PRKDC_HUMAN	141.88	2	7	32.96	6.65E+06	7	Carbamidomethylation	469093	DNA-dependent protein kinase catalytic subunit OS=Homo sapiens GN=PRKDC PE=1 SV=3
314	315	sp|P09382|LEG1_HUMAN	182.27	70	7	23.51	3.26E+05	7	Carbamidomethylation; Oxidation (M)	14716	Galectin-1 OS=Homo sapiens GN=LGALS1 PE=1 SV=2
315	326	sp|P02765|FETUA_HUMAN	180.85	31	7	41.4	3.86E+05	7	Carbamidomethylation	39325	Alpha-2-HS-glycoprotein OS=Homo sapiens GN=AHSG PE=1 SV=1
346	911	sp|P06748|NPM_HUMAN	195.44	42	8	41.4	3.86E+05	7	Carbamidomethylation	32575	Nucleophosmin OS=Homo sapiens GN=NPM1 PE=1 SV=2
392	1339	sp|P00390|GSHR_HUMAN	186.87	22	7	41.4	3.86E+05	7	Carbamidomethylation	56257	Glutathione reductase mitochondrial OS=Homo sapiens GN=GSR PE=1 SV=2
396	1102	sp|P60953|CDC42_HUMAN	171.16	53	9	15.32	2.67E+04	7	Carbamidomethylation	21259	Cell division control protein 42 homolog OS=Homo sapiens GN=CDC42 PE=1 SV=2
411	7298	sp|Q9Y678|COPG1_HUMAN	129.1	16	8	44.41	2.63E+05	7	Carbamidomethylation	97718	Coatomer subunit gamma-1 OS=Homo sapiens GN=COPG1 PE=1 SV=1
418	287	sp|P00918|CAH2_HUMAN	158.66	35	7	44.41	2.63E+05	7		29246	Carbonic anhydrase 2 OS=Homo sapiens GN=CA2 PE=1 SV=2
428	638	sp|Q01469|FABP5_HUMAN	189.95	58	7	32.96	6.65E+06	7	Carbamidomethylation; Oxidation (M)	15164	Fatty acid-binding protein epidermal OS=Homo sapiens GN=FABP5 PE=1 SV=3
445	23230	sp|P31939|PUR9_HUMAN	147.74	18	8	31.75	2.39E+06	7	Carbamidomethylation	64616	Bifunctional purine biosynthesis protein PURH OS=Homo sapiens GN=ATIC PE=1 SV=3
447	6318	sp|P52790|HXK3_HUMAN	136.76	14	8	68.03		7	Carbamidomethylation	99025	Hexokinase-3 OS=Homo sapiens GN=HK3 PE=1 SV=2
450	23332	sp|O15144|ARPC2_HUMAN	171.94	32	7	50.5	2.17E+06	7		34333	Actin-related protein 2/3 complex subunit 2 OS=Homo sapiens GN=ARPC2 PE=1 SV=1
455	985	sp|P30044|PRDX5_HUMAN	134.77	49	7	52.9	3.27E+05	7	Carbamidomethylation	22086	Peroxiredoxin-5 mitochondrial OS=Homo sapiens GN=PRDX5 PE=1 SV=4
457	1892	sp|P99999|CYC_HUMAN	183.18	57	7	13.88	5.66E+04	7		11749	Cytochrome c OS=Homo sapiens GN=CYCS PE=1 SV=2
472	23235	sp|Q06033|ITIH3_HUMAN	164.02	15	8	62.38	1.68E+04	7		99849	Inter-alpha-trypsin inhibitor heavy chain H3 OS=Homo sapiens GN=ITIH3 PE=1 SV=2
476	23267	sp|O14579|COPE_HUMAN	181.34	54	7	62.38	1.68E+04	7	Carbamidomethylation	34482	Coatomer subunit epsilon OS=Homo sapiens GN=COPE PE=1 SV=3
478	263	sp|Q13228|SBP1_HUMAN	157.61	18	7	31.87	9.82E+05	7	Carbamidomethylation	52391	Selenium-binding protein 1 OS=Homo sapiens GN=SELENBP1 PE=1 SV=2
480	1442	sp|P20618|PSB1_HUMAN	190.72	39	7	58	7.55E+04	7		26489	Proteasome subunit beta type-1 OS=Homo sapiens GN=PSMB1 PE=1 SV=2
504	23254	sp|P49411|EFTU_HUMAN	164.29	23	7	58	7.55E+04	7	Carbamidomethylation	49542	Elongation factor Tu mitochondrial OS=Homo sapiens GN=TUFM PE=1 SV=2
506	400	sp|P01019|ANGT_HUMAN	174.58	29	7	56.58	5.43E+05	7		53154	Angiotensinogen OS=Homo sapiens GN=AGT PE=1 SV=1
508	23269	sp|Q08211|DHX9_HUMAN	140.05	9	7	56.58	5.43E+05	7	Carbamidomethylation	140958	ATP-dependent RNA helicase A OS=Homo sapiens GN=DHX9 PE=1 SV=4
512	23287	sp|P32455|GBP1_HUMAN	160.58	25	7	31.05	8.83E+05	7	Carbamidomethylation	67931	Guanylate-binding protein 1 OS=Homo sapiens GN=GBP1 PE=1 SV=2
514	23302	sp|P40227|TCPZ_HUMAN	146.45	19	7	23.79	2.49E+05	7	Carbamidomethylation	58024	T-complex protein 1 subunit zeta OS=Homo sapiens GN=CCT6A PE=1 SV=3
522	23392	sp|Q07021|C1QBP_HUMAN	159.83	44	7	40.88	5.33E+05	7	Carbamidomethylation	31362	Complement component 1 Q subcomponent-binding protein mitochondrial OS=Homo sapiens GN=C1QBP PE=1 SV=1
536	1486	sp|P09622|DLDH_HUMAN	176.33	25	7	15.98	4.56E+05	7	Carbamidomethylation	54177	Dihydrolipoyl dehydrogenase mitochondrial OS=Homo sapiens GN=DLD PE=1 SV=2
540	1451	sp|Q9ULV4|COR1C_HUMAN	179.76	22	7	40.58	3.54E+06	7	Carbamidomethylation	53249	Coronin-1C OS=Homo sapiens GN=CORO1C PE=1 SV=1
546	922	tr|J3KPX7|J3KPX7_HUMAN	160.72	33	7	31.05	8.83E+05	7		33239	Prohibitin-2 OS=Homo sapiens GN=PHB2 PE=1 SV=2
553	1229	sp|P24158|PRTN3_HUMAN	99.41	51	7	44.4	1.86E+05	7	Carbamidomethylation	27807	Myeloblastin OS=Homo sapiens GN=PRTN3 PE=1 SV=3
583	23257	sp|Q9Y4L1|HYOU1_HUMAN	207.77	13	7	23.94	1.08E+06	7		111335	Hypoxia up-regulated protein 1 OS=Homo sapiens GN=HYOU1 PE=1 SV=1
586	23268	sp|P46777|RL5_HUMAN	181.53	32	7	31.05	8.83E+05	7	Carbamidomethylation	34363	60S ribosomal protein L5 OS=Homo sapiens GN=RPL5 PE=1 SV=3
589	291	sp|P04792|HSPB1_HUMAN	142.32	56	7	33.23	7.13E+06	7	Oxidation (M)	22783	Heat shock protein beta-1 OS=Homo sapiens GN=HSPB1 PE=1 SV=2
628	23247	sp|Q99798|ACON_HUMAN	159.64	12	7	23.51	3.26E+05	7		85425	Aconitate hydratase mitochondrial OS=Homo sapiens GN=ACO2 PE=1 SV=2
630	212	sp|P07357|CO8A_HUMAN	192.96	20	7	33.23	7.13E+06	7	Carbamidomethylation	65163	Complement component C8 alpha chain OS=Homo sapiens GN=C8A PE=1 SV=2
633	155	sp|P02750|A2GL_HUMAN	181.85	30	7	63.1	9.00E+04	7	Carbamidomethylation	38178	Leucine-rich alpha-2-glycoprotein OS=Homo sapiens GN=LRG1 PE=1 SV=2
635	515	sp|P09525|ANXA4_HUMAN	181.86	34	8	32.96	6.65E+06	7	Carbamidomethylation	35883	Annexin A4 OS=Homo sapiens GN=ANXA4 PE=1 SV=4
641	23321	sp|P23396|RS3_HUMAN	145.99	29	7	32.96	6.65E+06	7	Carbamidomethylation	26688	40S ribosomal protein S3 OS=Homo sapiens GN=RPS3 PE=1 SV=2
687	23286	sp|P31930|QCR1_HUMAN	109.57	25	7	39.96	8.24E+05	7	Carbamidomethylation	52646	Cytochrome b-c1 complex subunit 1 mitochondrial OS=Homo sapiens GN=UQCRC1 PE=1 SV=3
694	23326	sp|Q14764|MVP_HUMAN	169.77	13	7	49.05	6.53E+04	7	Carbamidomethylation	99327	Major vault protein OS=Homo sapiens GN=MVP PE=1 SV=4
738	23265	tr|H3BQZ7|H3BQZ7_HUMAN	171.42	14	7	32.96	6.65E+06	7	Carbamidomethylation	84692	HCG2044799 OS=Homo sapiens GN=HNRNPUL2-BSCL2 PE=4 SV=1
739	23279	sp|Q12805|FBLN3_HUMAN	152.33	20	7	29.88	2.12E+06	7	Carbamidomethylation; Oxidation (M)	54641	EGF-containing fibulin-like extracellular matrix protein 1 OS=Homo sapiens GN=EFEMP1 PE=1 SV=2
741	434	sp|P51149|RAB7A_HUMAN	178.05	44	7	31.92	9.71E+05	7	Carbamidomethylation	23490	Ras-related protein Rab-7a OS=Homo sapiens GN=RAB7A PE=1 SV=1
742	1126	sp|P00492|HPRT_HUMAN	161.34	44	7	13.88	5.66E+04	7		24579	Hypoxanthine-guanine phosphoribosyltransferase OS=Homo sapiens GN=HPRT1 PE=1 SV=2
743	819	sp|Q8NBS9|TXND5_HUMAN	156.6	29	7	25.27	3.21E+05	7	Carbamidomethylation; Oxidation (M)	47629	Thioredoxin domain-containing protein 5 OS=Homo sapiens GN=TXNDC5 PE=1 SV=2
791	23285	sp|P22234|PUR6_HUMAN	157.15	25	7	32.96	6.65E+06	7	Carbamidomethylation	47079	Multifunctional protein ADE2 OS=Homo sapiens GN=PAICS PE=1 SV=3
844	258	sp|P51888|PRELP_HUMAN	145.45	22	7	35.97	1.83E+05	7	Carbamidomethylation	43810	Prolargin OS=Homo sapiens GN=PRELP PE=1 SV=1
845	23296	tr|J3KPM9|J3KPM9_HUMAN	138.82	16	7	13.88	5.66E+04	7	Carbamidomethylation	83360	Signal transducer and activator of transcription OS=Homo sapiens GN=STAT1 PE=1 SV=1
852	23355	sp|P08246|ELNE_HUMAN	170.77	43	7	31.05	8.83E+05	7	Carbamidomethylation	28518	Neutrophil elastase OS=Homo sapiens GN=ELANE PE=1 SV=1
855	933	sp|P80723|BASP1_HUMAN	161.49	63	7	37.41	9.11E+05	7		22693	Brain acid soluble protein 1 OS=Homo sapiens GN=BASP1 PE=1 SV=2
914	23322	sp|O60701|UGDH_HUMAN	126.46	22	7	48.47	1.37E+05	7	Carbamidomethylation	55024	UDP-glucose 6-dehydrogenase OS=Homo sapiens GN=UGDH PE=1 SV=1
990	23336	sp|P62993|GRB2_HUMAN	136.51	33	7	17.92	9.75E+04	7	Carbamidomethylation	25206	Growth factor receptor-bound protein 2 OS=Homo sapiens GN=GRB2 PE=1 SV=1
1005	23451	tr|C9J0K6|C9J0K6_HUMAN	93.64	55	7	33.23	7.13E+06	7	Carbamidomethylation	17605	Sorcin OS=Homo sapiens GN=SRI PE=1 SV=1
68	91	tr|A0A0G2JPD4|A0A0G2JPD4_HUMAN	271.95	76	24	40.58	3.54E+06	6	Carbamidomethylation; Oxidation (M)	35941	Ig gamma-4 chain C region (Fragment) OS=Homo sapiens GN=IGHG4 PE=1 SV=2
208	468	sp|P04075|ALDOA_HUMAN	261.46	52	14	16.95	8.55E+04	6	Carbamidomethylation	39420	Fructose-bisphosphate aldolase A OS=Homo sapiens GN=ALDOA PE=1 SV=2
235	23417	sp|E9PAV3|NACAM_HUMAN	132.63	3	6	29.8	5.85E+04	6		205419	Nascent polypeptide-associated complex subunit alpha muscle-specific form OS=Homo sapiens GN=NACA PE=1 SV=1
348	722	sp|P11413|G6PD_HUMAN	174.99	16	6	29.88	2.12E+06	6		59257	Glucose-6-phosphate 1-dehydrogenase OS=Homo sapiens GN=G6PD PE=1 SV=4
384	777	tr|K7ELW0|K7ELW0_HUMAN	190.16	54	6	51.13	2.36E+04	6	Carbamidomethylation	17910	Protein deglycase DJ-1 OS=Homo sapiens GN=PARK7 PE=1 SV=1
402	597	sp|P10599|THIO_HUMAN	140.1	49	6	37.73	5.51E+04	6	Carbamidomethylation	11737	Thioredoxin OS=Homo sapiens GN=TXN PE=1 SV=3
413	1030	tr|B4DJV2|B4DJV2_HUMAN	173.22	25	8	21.96	9.07E+06	6		50432	Citrate synthase OS=Homo sapiens GN=CS PE=1 SV=1
442	23226	sp|P50991|TCPD_HUMAN	167.3	21	8	43.67		6	Carbamidomethylation	57924	T-complex protein 1 subunit delta OS=Homo sapiens GN=CCT4 PE=1 SV=4
452	1469	tr|A0A0C4DGZ9|A0A0C4DGZ9_HUMAN	189.75	19	6	38.87	1.01E+06	6	Carbamidomethylation	60458	Tripeptidyl-peptidase 1 OS=Homo sapiens GN=TPP1 PE=1 SV=1
454	1240	sp|Q9UL46|PSME2_HUMAN	170.09	35	6	33.23	7.13E+06	6	Carbamidomethylation	27402	Proteasome activator complex subunit 2 OS=Homo sapiens GN=PSME2 PE=1 SV=4
471	496	sp|Q13162|PRDX4_HUMAN	168.49	44	9	55.06	5.40E+04	6	Carbamidomethylation	30540	Peroxiredoxin-4 OS=Homo sapiens GN=PRDX4 PE=1 SV=1
481	735	sp|P63241|IF5A1_HUMAN	166.87	56	6	37.81	6.00E+05	6	Carbamidomethylation	16832	Eukaryotic translation initiation factor 5A-1 OS=Homo sapiens GN=EIF5A PE=1 SV=2
483	486	sp|P30084|ECHM_HUMAN	177.92	35	6	19.92	7.11E+04	6	Carbamidomethylation	31387	Enoyl-CoA hydratase mitochondrial OS=Homo sapiens GN=ECHS1 PE=1 SV=4
485	23344	sp|P26583|HMGB2_HUMAN	163.28	37	10	33.23	7.13E+06	6	Carbamidomethylation; Oxidation (M)	24034	High mobility group protein B2 OS=Homo sapiens GN=HMGB2 PE=1 SV=2
487	1142	sp|Q99536|VAT1_HUMAN	154.42	20	6	45.94	6.99E+05	6		41920	Synaptic vesicle membrane protein VAT-1 homolog OS=Homo sapiens GN=VAT1 PE=1 SV=2
550	23303	sp|P43304|GPDM_HUMAN	133.83	16	6	23.51	3.26E+05	6		80853	Glycerol-3-phosphate dehydrogenase mitochondrial OS=Homo sapiens GN=GPD2 PE=1 SV=3
574	1927	sp|Q10567|AP1B1_HUMAN	140.9	15	9	59.65	1.78E+04	6	Carbamidomethylation	104637	AP-1 complex subunit beta-1 OS=Homo sapiens GN=AP1B1 PE=1 SV=2
585	23264	sp|P19367|HXK1_HUMAN	149.17	11	8	67.74	2.78E+05	6	Carbamidomethylation	102486	Hexokinase-1 OS=Homo sapiens GN=HK1 PE=1 SV=3
592	23311	tr|A0A0C4DGS1|A0A0C4DGS1_HUMAN	141.84	21	6	67.74	2.78E+05	6		48799	Dolichyl-diphosphooligosaccharide--protein glycosyltransferase 48 kDa subunit OS=Homo sapiens GN=DDOST PE=1 SV=1
593	654	sp|P61088|UBE2N_HUMAN	126.61	61	7	24.52	6.00E+05	6	Carbamidomethylation	17138	Ubiquitin-conjugating enzyme E2 N OS=Homo sapiens GN=UBE2N PE=1 SV=1
598	1372	sp|Q9H2U2|IPYR2_HUMAN	166.79	22	6	28.27	4.93E+05	6	Carbamidomethylation	37920	Inorganic pyrophosphatase 2 mitochondrial OS=Homo sapiens GN=PPA2 PE=1 SV=2
634	645	sp|P40925|MDHC_HUMAN	181.53	29	6	31.05	8.83E+05	6	Carbamidomethylation	36426	Malate dehydrogenase cytoplasmic OS=Homo sapiens GN=MDH1 PE=1 SV=4
644	1440	tr|E7EPK1|E7EPK1_HUMAN	144.12	26	7	29.88	2.12E+06	6	Carbamidomethylation	50695	Septin-7 OS=Homo sapiens GN=SEPT7 PE=1 SV=2
690	23306	sp|P38606|VATA_HUMAN	167.72	14	6	38.2	9.56E+05	6	Carbamidomethylation	68304	V-type proton ATPase catalytic subunit A OS=Homo sapiens GN=ATP6V1A PE=1 SV=2
692	3809	sp|Q07954|LRP1_HUMAN	141.71	2	6	38.65	6.72E+05	6	Carbamidomethylation	504610	Prolow-density lipoprotein receptor-related protein 1 OS=Homo sapiens GN=LRP1 PE=1 SV=2
699	23351	sp|Q9NR45|SIAS_HUMAN	132.76	28	6	31.75	2.39E+06	6	Carbamidomethylation	40308	Sialic acid synthase OS=Homo sapiens GN=NANS PE=1 SV=2
700	23359	sp|P14780|MMP9_HUMAN	132.2	13	6	19.51	1.08E+05	6	Carbamidomethylation	78458	Matrix metalloproteinase-9 OS=Homo sapiens GN=MMP9 PE=1 SV=3
745	23300	sp|P36542|ATPG_HUMAN	137.77	34	6	54.16	1.22E+05	6	Carbamidomethylation	32996	ATP synthase subunit gamma mitochondrial OS=Homo sapiens GN=ATP5C1 PE=1 SV=1
746	23305	tr|A0A024RA52|A0A024RA52_HUMAN	166.58	44	6	30.3	1.15E+06	6		25899	Proteasome subunit alpha type OS=Homo sapiens GN=PSMA2 PE=1 SV=1
748	1514	sp|O95336|6PGL_HUMAN	158.9	45	6	51.38	2.16E+05	6	Carbamidomethylation	27547	6-phosphogluconolactonase OS=Homo sapiens GN=PGLS PE=1 SV=2
749	2294	sp|P45974|UBP5_HUMAN	99.85	15	6	57.45	3.56E+04	6	Carbamidomethylation	95786	Ubiquitin carboxyl-terminal hydrolase 5 OS=Homo sapiens GN=USP5 PE=1 SV=2
753	1641	tr|A0A087X1B9|A0A087X1B9_HUMAN	144.99	37	6	38.31	1.90E+05	6	Carbamidomethylation	21183	Ferritin OS=Homo sapiens GN=FTL PE=1 SV=1
758	901	sp|P61604|CH10_HUMAN	114.85	49	6	38.31	1.90E+05	6		10932	10 kDa heat shock protein mitochondrial OS=Homo sapiens GN=HSPE1 PE=1 SV=2
762	2175	tr|S4R435|S4R435_HUMAN	86.12	23	6	29.6	1.93E+06	6		32596	Protein RPS10-NUDT3 (Fragment) OS=Homo sapiens GN=RPS10-NUDT3 PE=3 SV=1
793	23340	sp|P08571|CD14_HUMAN	175	30	6	48.29	9.65E+04	6	Carbamidomethylation	40076	Monocyte differentiation antigen CD14 OS=Homo sapiens GN=CD14 PE=1 SV=2
794	23346	sp|Q9Y224|CN166_HUMAN	115.66	34	6	43.48	3.85E+05	6		28068	UPF0568 protein C14orf166 OS=Homo sapiens GN=C14orf166 PE=1 SV=1
800	23389	tr|F5H018|F5H018_HUMAN	139.35	34	6	33.14	2.35E+05	6	Carbamidomethylation	22436	GTP-binding nuclear protein Ran (Fragment) OS=Homo sapiens GN=RAN PE=1 SV=6
812	23477	sp|P51858|HDGF_HUMAN	143.53	24	6	45.58	4.08E+05	6		26788	Hepatoma-derived growth factor OS=Homo sapiens GN=HDGF PE=1 SV=1
814	739	sp|Q04837|SSBP_HUMAN	186.6	41	6	45.58	4.08E+05	6		17260	Single-stranded DNA-binding protein mitochondrial OS=Homo sapiens GN=SSBP1 PE=1 SV=1
847	23324	sp|Q9BR76|COR1B_HUMAN	167.73	21	6	45.58	4.08E+05	6	Carbamidomethylation	54235	Coronin-1B OS=Homo sapiens GN=CORO1B PE=1 SV=1
848	23327	tr|A0A087WUQ6|A0A087WUQ6_HUMAN	135.1	49	6	40.49		6	Carbamidomethylation	21938	Glutathione peroxidase OS=Homo sapiens GN=GPX1 PE=1 SV=1
850	23333	sp|P07954|FUMH_HUMAN	180.53	30	6	66	2.48E+04	6	Carbamidomethylation	54637	Fumarate hydratase mitochondrial OS=Homo sapiens GN=FH PE=1 SV=3
851	23352	sp|Q9HDC9|APMAP_HUMAN	126.9	20	6	66	2.48E+04	6		46480	Adipocyte plasma membrane-associated protein OS=Homo sapiens GN=APMAP PE=1 SV=2
861	23413	sp|P61916|NPC2_HUMAN	102.78	56	6	37.57	1.25E+05	6	Carbamidomethylation	16570	Epididymal secretory protein E1 OS=Homo sapiens GN=NPC2 PE=1 SV=1
911	23276	sp|Q9BS26|ERP44_HUMAN	174.71	26	7	67.78	9.77E+04	6	Carbamidomethylation	46971	Endoplasmic reticulum resident protein 44 OS=Homo sapiens GN=ERP44 PE=1 SV=1
989	2023	tr|F8WCZ6|F8WCZ6_HUMAN	152.59	21	6	45.55		6	Carbamidomethylation	57519	Complement C1s subcomponent OS=Homo sapiens GN=C1S PE=1 SV=1
991	23338	sp|Q16647|PTGIS_HUMAN	138.28	17	6	32.21		6	Carbamidomethylation	57104	Prostacyclin synthase OS=Homo sapiens GN=PTGIS PE=1 SV=1
992	23350	sp|Q86UX7|URP2_HUMAN	131.5	10	6	32.21		6	Carbamidomethylation	75953	Fermitin family homolog 3 OS=Homo sapiens GN=FERMT3 PE=1 SV=1
993	363	sp|P23141|EST1_HUMAN	118.33	18	6	24.97	3.80E+04	6		62521	Liver carboxylesterase 1 OS=Homo sapiens GN=CES1 PE=1 SV=2
994	2545	sp|P54920|SNAA_HUMAN	131.2	23	6	13.88	5.66E+04	6	Carbamidomethylation	33233	Alpha-soluble NSF attachment protein OS=Homo sapiens GN=NAPA PE=1 SV=3
998	23412	sp|P12955|PEPD_HUMAN	130.7	19	6	31.61	3.99E+05	6	Carbamidomethylation	54548	Xaa-Pro dipeptidase OS=Homo sapiens GN=PEPD PE=1 SV=3
1100	2032	sp|Q9HB71|CYBP_HUMAN	89.26	38	6	31.61	3.99E+05	6	Carbamidomethylation	26210	Calcyclin-binding protein OS=Homo sapiens GN=CACYBP PE=1 SV=2
1101	23403	sp|P13671|CO6_HUMAN	156.91	10	6	31.61	3.99E+05	6	Carbamidomethylation	104786	Complement component C6 OS=Homo sapiens GN=C6 PE=1 SV=3
116	88	sp|P07355|ANXA2_HUMAN	294.35	66	23	57.49	8.24E+05	5	Carbamidomethylation	38604	Annexin A2 OS=Homo sapiens GN=ANXA2 PE=1 SV=2
203	559	sp|P0DJI8|SAA1_HUMAN	217.18	71	11	21.96	9.07E+06	5		13532	Serum amyloid A-1 protein OS=Homo sapiens GN=SAA1 PE=1 SV=1
299	132	sp|P04217|A1BG_HUMAN	244.01	33	11	37.86		5	Carbamidomethylation; Oxidation (M)	54254	Alpha-1B-glycoprotein OS=Homo sapiens GN=A1BG PE=1 SV=4
329	23212	tr|E7EQR4|E7EQR4_HUMAN	195.01	22	12	34.17	1.99E+05	5	Carbamidomethylation	69372	Ezrin OS=Homo sapiens GN=EZR PE=1 SV=3
376	1609	sp|P00367|DHE3_HUMAN	167.29	28	10	67.9		5	Carbamidomethylation	61398	Glutamate dehydrogenase 1 mitochondrial OS=Homo sapiens GN=GLUD1 PE=1 SV=2
388	23191	sp|P51659|DHB4_HUMAN	203.64	30	12	45.55		5	Carbamidomethylation	79686	Peroxisomal multifunctional enzyme type 2 OS=Homo sapiens GN=HSD17B4 PE=1 SV=3
395	663	sp|P62820|RAB1A_HUMAN	161.29	44	9	42.74	5.92E+04	5		22678	Ras-related protein Rab-1A OS=Homo sapiens GN=RAB1A PE=1 SV=3
400	2101	sp|Q92688|AN32B_HUMAN	175.68	34	7	13.88	5.66E+04	5	Carbamidomethylation	28788	Acidic leucine-rich nuclear phosphoprotein 32 family member B OS=Homo sapiens GN=ANP32B PE=1 SV=1
438	23205	sp|O43390|HNRPR_HUMAN	163.89	18	9	22.45	3.60E+04	5	Carbamidomethylation	70943	Heterogeneous nuclear ribonucleoprotein R OS=Homo sapiens GN=HNRNPR PE=1 SV=1
458	754	sp|P00441|SODC_HUMAN	168.6	64	5	33.86	2.12E+05	5	Carbamidomethylation	15936	Superoxide dismutase [Cu-Zn] OS=Homo sapiens GN=SOD1 PE=1 SV=2
463	1622	sp|P05091|ALDH2_HUMAN	201.92	31	9	32.96	6.65E+06	5	Carbamidomethylation	56381	Aldehyde dehydrogenase mitochondrial OS=Homo sapiens GN=ALDH2 PE=1 SV=2
505	1338	sp|P14866|HNRPL_HUMAN	179.34	28	8	22.45	3.60E+04	5	Carbamidomethylation; Oxidation (M)	64133	Heterogeneous nuclear ribonucleoprotein L OS=Homo sapiens GN=HNRNPL PE=1 SV=2
518	23363	sp|P22102|PUR2_HUMAN	140.43	10	5	26.6	1.21E+07	5	Carbamidomethylation	107767	Trifunctional purine biosynthetic protein adenosine-3 OS=Homo sapiens GN=GART PE=1 SV=1
520	629	sp|P27105|STOM_HUMAN	169.67	27	5	55.22	3.88E+04	5	Carbamidomethylation	31731	Erythrocyte band 7 integral membrane protein OS=Homo sapiens GN=STOM PE=1 SV=3
521	1493	sp|P41218|MNDA_HUMAN	164.6	15	5	31.33	1.75E+05	5	Carbamidomethylation	45836	Myeloid cell nuclear differentiation antigen OS=Homo sapiens GN=MNDA PE=1 SV=1
554	918	sp|Q96CX2|KCD12_HUMAN	134.31	18	5	31.33	1.75E+05	5		35701	BTB/POZ domain-containing protein KCTD12 OS=Homo sapiens GN=KCTD12 PE=1 SV=1
557	1331	sp|P05387|RLA2_HUMAN	179.85	84	6	36.04	3.14E+05	5	Oxidation (M)	11665	60S acidic ribosomal protein P2 OS=Homo sapiens GN=RPLP2 PE=1 SV=1
562	2196	sp|P49913|CAMP_HUMAN	134.63	27	5	45.58	2.22E+06	5	Carbamidomethylation; Oxidation (M)	19301	Cathelicidin antimicrobial peptide OS=Homo sapiens GN=CAMP PE=1 SV=1
563	1530	sp|P14174|MIF_HUMAN	106.25	83	5	13.88	5.66E+04	5	Carbamidomethylation; Oxidation (M)	12476	Macrophage migration inhibitory factor OS=Homo sapiens GN=MIF PE=1 SV=4
590	535	sp|P48643|TCPE_HUMAN	169.17	17	6	13.88	5.66E+04	5	Carbamidomethylation	59671	T-complex protein 1 subunit epsilon OS=Homo sapiens GN=CCT5 PE=1 SV=1
596	7390	sp|O15143|ARC1B_HUMAN	160.79	22	5	49.64	1.44E+04	5	Carbamidomethylation	40950	Actin-related protein 2/3 complex subunit 1B OS=Homo sapiens GN=ARPC1B PE=1 SV=3
597	23377	sp|P78417|GSTO1_HUMAN	110.14	29	5	49.64	1.44E+04	5	Carbamidomethylation	27566	Glutathione S-transferase omega-1 OS=Homo sapiens GN=GSTO1 PE=1 SV=2
599	117	sp|Q9NZN4|EHD2_HUMAN	95.25	16	5	49.64	1.44E+04	5	Carbamidomethylation	61162	EH domain-containing protein 2 OS=Homo sapiens GN=EHD2 PE=1 SV=2
601	23420	sp|Q99439|CNN2_HUMAN	141.99	30	5	38.16	6.65E+05	5	Carbamidomethylation	33697	Calponin-2 OS=Homo sapiens GN=CNN2 PE=1 SV=4
602	1427	sp|P49748|ACADV_HUMAN	148.92	10	5	68		5		70390	Very long-chain specific acyl-CoA dehydrogenase mitochondrial OS=Homo sapiens GN=ACADVL PE=1 SV=1
607	791	tr|E9PNW4|E9PNW4_HUMAN	152.55	44	5	68		5	Carbamidomethylation	11985	CD59 glycoprotein OS=Homo sapiens GN=CD59 PE=1 SV=1
612	1089	sp|Q15185|TEBP_HUMAN	158.16	28	5	47.42		5	Carbamidomethylation	18697	Prostaglandin E synthase 3 OS=Homo sapiens GN=PTGES3 PE=1 SV=1
645	23410	sp|P62269|RS18_HUMAN	109.67	33	5	46.05		5		17719	40S ribosomal protein S18 OS=Homo sapiens GN=RPS18 PE=1 SV=3
648	23418	sp|P40261|NNMT_HUMAN	171.42	26	5	46.07	3.98E+06	5	Carbamidomethylation	29574	Nicotinamide N-methyltransferase OS=Homo sapiens GN=NNMT PE=1 SV=1
649	330	sp|Q6NZI2|PTRF_HUMAN	179.23	23	5	62.49	7.36E+04	5		43476	Polymerase I and transcript release factor OS=Homo sapiens GN=PTRF PE=1 SV=1
651	1959	sp|O15145|ARPC3_HUMAN	126.42	26	5	31.05	8.83E+05	5		20547	Actin-related protein 2/3 complex subunit 3 OS=Homo sapiens GN=ARPC3 PE=1 SV=3
653	23480	tr|K7EKL3|K7EKL3_HUMAN	137.58	20	5	13.66	4.69E+04	5	Carbamidomethylation	41358	Granulins (Fragment) OS=Homo sapiens GN=GRN PE=1 SV=1
654	1992	sp|P53396|ACLY_HUMAN	104.01	6	5	46.05		5		120839	ATP-citrate synthase OS=Homo sapiens GN=ACLY PE=1 SV=3
657	750	sp|Q13185|CBX3_HUMAN	180.84	40	6	46.05		5	Carbamidomethylation; Oxidation (M)	20811	Chromobox protein homolog 3 OS=Homo sapiens GN=CBX3 PE=1 SV=4
693	1224	tr|J9JID7|J9JID7_HUMAN	134.31	11	6	46.05		5		69948	Lamin B2 isoform CRA_a OS=Homo sapiens GN=LMNB2 PE=1 SV=1
695	252	sp|P08185|CBG_HUMAN	162.58	24	6	27.52	1.21E+05	5	Carbamidomethylation	45141	Corticosteroid-binding globulin OS=Homo sapiens GN=SERPINA6 PE=1 SV=1
696	23331	sp|P52907|CAZA1_HUMAN	165.37	39	6	31.25	2.24E+06	5		32923	F-actin-capping protein subunit alpha-1 OS=Homo sapiens GN=CAPZA1 PE=1 SV=3
701	23362	sp|Q9UJZ1|STML2_HUMAN	110.86	26	5	29.88	2.12E+06	5	Carbamidomethylation	38534	Stomatin-like protein 2 mitochondrial OS=Homo sapiens GN=STOML2 PE=1 SV=1
703	1407	sp|Q9Y696|CLIC4_HUMAN	138.74	30	7	40.55	5.75E+05	5	Carbamidomethylation	28772	Chloride intracellular channel protein 4 OS=Homo sapiens GN=CLIC4 PE=1 SV=4
705	180	sp|P04196|HRG_HUMAN	156.54	10	5	49.84	5.63E+05	5	Carbamidomethylation	59578	Histidine-rich glycoprotein OS=Homo sapiens GN=HRG PE=1 SV=1
711	23425	tr|D6RFM5|D6RFM5_HUMAN	163.47	14	5	49.84	5.63E+05	5	Carbamidomethylation	63567	Succinate dehydrogenase [ubiquinone] flavoprotein subunit mitochondrial OS=Homo sapiens GN=SDHA PE=1 SV=1
760	23467	sp|Q9UBR2|CATZ_HUMAN	119.57	20	5	49.84	5.63E+05	5	Carbamidomethylation	33868	Cathepsin Z OS=Homo sapiens GN=CTSZ PE=1 SV=1
796	5415	sp|Q9Y265|RUVB1_HUMAN	139.33	15	5	49.84	5.63E+05	5		50228	RuvB-like 1 OS=Homo sapiens GN=RUVBL1 PE=1 SV=1
798	23380	tr|D6RDX1|D6RDX1_HUMAN	126.78	30	5	49.84	5.63E+05	5	Carbamidomethylation	32707	Vesicular integral-membrane protein VIP36 (Fragment) OS=Homo sapiens GN=LMAN2 PE=1 SV=1
799	6367	sp|Q12906|ILF3_HUMAN	146.08	7	5	49.84	5.63E+05	5		95339	Interleukin enhancer-binding factor 3 OS=Homo sapiens GN=ILF3 PE=1 SV=3
809	742	sp|P02743|SAMP_HUMAN	159.28	22	5	49.84	5.63E+05	5		25387	Serum amyloid P-component OS=Homo sapiens GN=APCS PE=1 SV=2
816	23517	sp|Q15691|MARE1_HUMAN	123.45	22	5	51.95		5	Carbamidomethylation	29999	Microtubule-associated protein RP/EB family member 1 OS=Homo sapiens GN=MAPRE1 PE=1 SV=3
825	1218	sp|Q9UL25|RAB21_HUMAN	76.25	22	5	51.95		5	Carbamidomethylation	24348	Ras-related protein Rab-21 OS=Homo sapiens GN=RAB21 PE=1 SV=3
832	957	sp|P80511|S10AC_HUMAN	141.08	59	5	60.86	2.41E+04	5		10575	Protein S100-A12 OS=Homo sapiens GN=S100A12 PE=1 SV=2
846	23315	sp|Q92598|HS105_HUMAN	140.54	11	6	27.96	5.63E+05	5	Carbamidomethylation	96865	Heat shock protein 105 kDa OS=Homo sapiens GN=HSPH1 PE=1 SV=1
854	934	sp|P22695|QCR2_HUMAN	154.83	16	5	27.96	5.63E+05	5	Carbamidomethylation	48443	Cytochrome b-c1 complex subunit 2 mitochondrial OS=Homo sapiens GN=UQCRC2 PE=1 SV=3
857	930	tr|H3BTE6|H3BTE6_HUMAN	170.06	15	5	35.4	1.82E+05	5	Carbamidomethylation	59833	Erythrocyte membrane protein band 4.2 (Fragment) OS=Homo sapiens GN=EPB42 PE=1 SV=1
859	23399	sp|P30050|RL12_HUMAN	176.53	45	5	36.94	9.29E+04	5	Carbamidomethylation	17819	60S ribosomal protein L12 OS=Homo sapiens GN=RPL12 PE=1 SV=1
860	23408	sp|P42704|LPPRC_HUMAN	141.22	5	5	36.17	2.34E+05	5	Carbamidomethylation	157904	Leucine-rich PPR motif-containing protein mitochondrial OS=Homo sapiens GN=LRPPRC PE=1 SV=3
863	1333	sp|P20674|COX5A_HUMAN	116.91	57	5	36.17	2.34E+05	5		16762	Cytochrome c oxidase subunit 5A mitochondrial OS=Homo sapiens GN=COX5A PE=1 SV=2
864	2019	tr|H0Y9Y4|H0Y9Y4_HUMAN	108.03	24	5	36.17	2.34E+05	5	Carbamidomethylation	23528	40S ribosomal protein S3a (Fragment) OS=Homo sapiens GN=RPS3A PE=1 SV=1
865	23424	sp|Q07955|SRSF1_HUMAN	100.69	19	5	32.8		5		27745	Serine/arginine-rich splicing factor 1 OS=Homo sapiens GN=SRSF1 PE=1 SV=2
866	1559	sp|P50552|VASP_HUMAN	96.96	17	5	47.47	1.94E+04	5		39830	Vasodilator-stimulated phosphoprotein OS=Homo sapiens GN=VASP PE=1 SV=3
916	1943	sp|P18085|ARF4_HUMAN	132.81	60	8	13.88	5.66E+04	5	Carbamidomethylation	20511	ADP-ribosylation factor 4 OS=Homo sapiens GN=ARF4 PE=1 SV=3
917	23360	tr|A0A0B4J2A4|A0A0B4J2A4_HUMAN	119.93	23	5	36.96	8.25E+04	5	Carbamidomethylation	41602	3-ketoacyl-CoA thiolase mitochondrial OS=Homo sapiens GN=ACAA2 PE=1 SV=1
919	500	sp|Q15365|PCBP1_HUMAN	126.17	23	5	36.96	8.25E+04	5	Carbamidomethylation	37498	Poly(rC)-binding protein 1 OS=Homo sapiens GN=PCBP1 PE=1 SV=2
920	2576	sp|P35232|PHB_HUMAN	159.55	31	5	36.96	8.25E+04	5	Carbamidomethylation	29804	Prohibitin OS=Homo sapiens GN=PHB PE=1 SV=1
923	303	sp|P25311|ZA2G_HUMAN	154.32	26	5	36.96	8.25E+04	5		34259	Zinc-alpha-2-glycoprotein OS=Homo sapiens GN=AZGP1 PE=1 SV=2
929	2139	tr|A0A0G2JMH6|A0A0G2JMH6_HUMAN	186.3	21	5	36.96	8.25E+04	5	Carbamidomethylation	28621	Uncharacterized protein OS=Homo sapiens GN=HLA-DRA PE=1 SV=1
932	1912	sp|P22061|PIMT_HUMAN	132.11	40	5	36.96	8.25E+04	5	Carbamidomethylation	24636	Protein-L-isoaspartate(D-aspartate) O-methyltransferase OS=Homo sapiens GN=PCMT1 PE=1 SV=4
946	789	sp|P61769|B2MG_HUMAN	113.23	46	5	36.96	8.25E+04	5	Carbamidomethylation	13715	Beta-2-microglobulin OS=Homo sapiens GN=B2M PE=1 SV=1
996	266	tr|F5GY80|F5GY80_HUMAN	167.42	19	5	47.57	4.98E+05	5		60041	Complement component C8 beta chain OS=Homo sapiens GN=C8B PE=1 SV=1
997	2361	sp|P25786|PSA1_HUMAN	112.61	23	5	46.31	4.11E+06	5		29556	Proteasome subunit alpha type-1 OS=Homo sapiens GN=PSMA1 PE=1 SV=1
999	463	sp|P20774|MIME_HUMAN	123.34	27	5	46.31	4.11E+06	5		33922	Mimecan OS=Homo sapiens GN=OGN PE=1 SV=1
1001	23439	sp|Q9BWD1|THIC_HUMAN	145.61	26	5	46.31	4.11E+06	5	Carbamidomethylation	41351	Acetyl-CoA acetyltransferase cytosolic OS=Homo sapiens GN=ACAT2 PE=1 SV=2
1010	1952	sp|P11233|RALA_HUMAN	154.93	28	5	38.87	1.01E+06	5		23567	Ras-related protein Ral-A OS=Homo sapiens GN=RALA PE=1 SV=1
1016	2179	sp|P62913|RL11_HUMAN	118.61	32	5	21.31	2.56E+05	5		20252	60S ribosomal protein L11 OS=Homo sapiens GN=RPL11 PE=1 SV=2
1019	848	sp|P05090|APOD_HUMAN	137.25	24	5	36.54	7.54E+06	5	Carbamidomethylation; Oxidation (M)	21276	Apolipoprotein D OS=Homo sapiens GN=APOD PE=1 SV=1
1031	2899	sp|P62249|RS16_HUMAN	70.02	28	5	49.39	1.65E+05	5		16445	40S ribosomal protein S16 OS=Homo sapiens GN=RPS16 PE=1 SV=2
1097	23370	sp|P34897|GLYM_HUMAN	109.59	11	5	49.39	1.65E+05	5		55993	Serine hydroxymethyltransferase mitochondrial OS=Homo sapiens GN=SHMT2 PE=1 SV=3
1098	855	sp|P07585|PGS2_HUMAN	94.36	19	5	39.97		5	Carbamidomethylation	39747	Decorin OS=Homo sapiens GN=DCN PE=1 SV=1
1099	1893	sp|P05186|PPBT_HUMAN	134.79	21	5	34.26	6.52E+05	5	Carbamidomethylation	57305	Alkaline phosphatase tissue-nonspecific isozyme OS=Homo sapiens GN=ALPL PE=1 SV=4
1126	23617	sp|P62263|RS14_HUMAN	111.4	32	5	38.87	3.27E+05	5		16273	40S ribosomal protein S14 OS=Homo sapiens GN=RPS14 PE=1 SV=3
1237	23415	sp|Q9BRA2|TXD17_HUMAN	119.66	54	5	38.87	3.27E+05	5	Carbamidomethylation	13941	Thioredoxin domain-containing protein 17 OS=Homo sapiens GN=TXNDC17 PE=1 SV=1
1238	2913	sp|P04839|CY24B_HUMAN	116.91	13	5	57.87	1.23E+05	5	Carbamidomethylation	65336	Cytochrome b-245 heavy chain OS=Homo sapiens GN=CYBB PE=1 SV=2
1239	1299	sp|P43652|AFAM_HUMAN	131.43	10	5	51.27	1.74E+04	5	Carbamidomethylation	69069	Afamin OS=Homo sapiens GN=AFM PE=1 SV=1
1391	23443	sp|P55058|PLTP_HUMAN	114.91	26	5	35.4	1.82E+05	5	Carbamidomethylation	54739	Phospholipid transfer protein OS=Homo sapiens GN=PLTP PE=1 SV=1
11	19	sp|P00738|HPT_HUMAN	338.08	74	49	28.29	1.73E+05	4	Carbamidomethylation; Oxidation (M)	45205	Haptoglobin OS=Homo sapiens GN=HP PE=1 SV=1
72	85	sp|P00739|HPTR_HUMAN	276.15	52	28	19.29	3.27E+04	4	Carbamidomethylation; Oxidation (M)	39030	Haptoglobin-related protein OS=Homo sapiens GN=HPR PE=2 SV=2
136	86	sp|P06576|ATPB_HUMAN	275.61	65	21	55.01	3.06E+04	4	Oxidation (M)	56560	ATP synthase subunit beta mitochondrial OS=Homo sapiens GN=ATP5B PE=1 SV=3
211	477	tr|E7ETZ0|E7ETZ0_HUMAN	192.24	71	8	22.31	7.38E+04	4	Oxidation (M)	16966	Calmodulin OS=Homo sapiens GN=CALM1 PE=1 SV=1
282	391	sp|P18669|PGAM1_HUMAN	171.3	59	10	44.9		4	Carbamidomethylation; Oxidation (M)	28804	Phosphoglycerate mutase 1 OS=Homo sapiens GN=PGAM1 PE=1 SV=2
317	574	sp|P0DJI9|SAA2_HUMAN	203.65	61	10	26.08	1.20E+05	4		13527	Serum amyloid A-2 protein OS=Homo sapiens GN=SAA2 PE=1 SV=1
324	523	sp|Q16777|H2A2C_HUMAN	166.58	58	9	26.08	1.20E+05	4	Oxidation (M)	13988	Histone H2A type 2-C OS=Homo sapiens GN=HIST2H2AC PE=1 SV=4
334	23246	sp|P23246|SFPQ_HUMAN	182.35	13	8	31.69	2.32E+05	4		76150	Splicing factor proline- and glutamine-rich OS=Homo sapiens GN=SFPQ PE=1 SV=2
365	973	sp|P62879|GBB2_HUMAN	223.73	39	8	47.98	2.70E+04	4	Carbamidomethylation	37331	Guanine nucleotide-binding protein G(I)/G(S)/G(T) subunit beta-2 OS=Homo sapiens GN=GNB2 PE=1 SV=3
383	1038	sp|P62873|GBB1_HUMAN	206.51	33	7	47.98	2.70E+04	4	Carbamidomethylation	37377	Guanine nucleotide-binding protein G(I)/G(S)/G(T) subunit beta-1 OS=Homo sapiens GN=GNB1 PE=1 SV=3
385	1175	sp|P09211|GSTP1_HUMAN	223.76	50	7	31.85	5.38E+04	4		23356	Glutathione S-transferase P OS=Homo sapiens GN=GSTP1 PE=1 SV=2
420	1395	sp|Q15233|NONO_HUMAN	151.91	14	5	31.85	5.38E+04	4	Carbamidomethylation	54232	Non-POU domain-containing octamer-binding protein OS=Homo sapiens GN=NONO PE=1 SV=4
427	620	sp|P52272|HNRPM_HUMAN	94.78	12	4	31.85	5.38E+04	4		77516	Heterogeneous nuclear ribonucleoprotein M OS=Homo sapiens GN=HNRNPM PE=1 SV=3
429	23615	sp|Q8TAQ2|SMRC2_HUMAN	122.64	5	4	51.77	4.80E+04	4		132879	SWI/SNF complex subunit SMARCC2 OS=Homo sapiens GN=SMARCC2 PE=1 SV=1
486	1428	tr|H0YN26|H0YN26_HUMAN	166.57	50	7	50.82	5.21E+04	4	Carbamidomethylation	19997	Acidic leucine-rich nuclear phosphoprotein 32 family member A OS=Homo sapiens GN=ANP32A PE=1 SV=1
523	23411	sp|P11498|PYC_HUMAN	115.5	5	4	43.48	3.85E+05	4	Carbamidomethylation	129634	Pyruvate carboxylase mitochondrial OS=Homo sapiens GN=PC PE=1 SV=2
558	806	sp|Q13011|ECH1_HUMAN	172.55	27	5	59.19	2.47E+04	4		35816	Delta(3 5)-Delta(2 4)-dienoyl-CoA isomerase mitochondrial OS=Homo sapiens GN=ECH1 PE=1 SV=2
560	23462	sp|O60610|DIAP1_HUMAN	137.52	6	4	29.69	4.03E+05	4		141347	Protein diaphanous homolog 1 OS=Homo sapiens GN=DIAPH1 PE=1 SV=2
606	544	sp|Q13642|FHL1_HUMAN	113.42	14	4	18.17		4	Carbamidomethylation	36263	Four and a half LIM domains protein 1 OS=Homo sapiens GN=FHL1 PE=1 SV=4
608	1394	sp|P60903|S10AA_HUMAN	135.3	71	4	18.17		4	Carbamidomethylation; Oxidation (M)	11203	Protein S100-A10 OS=Homo sapiens GN=S100A10 PE=1 SV=2
627	1410	sp|P05141|ADT2_HUMAN	179.08	34	8	18.17		4	Carbamidomethylation	32852	ADP/ATP translocase 2 OS=Homo sapiens GN=SLC25A5 PE=1 SV=7
631	2774	tr|A0A0A0MSQ0|A0A0A0MSQ0_HUMAN	148.51	15	7	48.48	6.58E+04	4	Carbamidomethylation	69335	Plastin-3 OS=Homo sapiens GN=PLS3 PE=1 SV=1
636	695	tr|B5MCX3|B5MCX3_HUMAN	196.06	30	6	48.48	6.58E+04	4	Carbamidomethylation	36940	Septin-2 OS=Homo sapiens GN=SEPT2 PE=1 SV=1
646	1471	sp|P52597|HNRPF_HUMAN	180.23	24	5	48.48	6.58E+04	4	Carbamidomethylation	45672	Heterogeneous nuclear ribonucleoprotein F OS=Homo sapiens GN=HNRNPF PE=1 SV=3
706	23386	tr|F5H365|F5H365_HUMAN	132.31	10	5	48.48	6.58E+04	4	Carbamidomethylation	82969	Protein transport protein Sec23A OS=Homo sapiens GN=SEC23A PE=1 SV=1
707	23388	sp|P21281|VATB2_HUMAN	146.16	16	5	42.46	4.92E+05	4	Carbamidomethylation	56501	V-type proton ATPase subunit B brain isoform OS=Homo sapiens GN=ATP6V1B2 PE=1 SV=3
709	1529	sp|P51148|RAB5C_HUMAN	139.39	38	6	46.21		4		23483	Ras-related protein Rab-5C OS=Homo sapiens GN=RAB5C PE=1 SV=2
710	23422	sp|O75643|U520_HUMAN	148.39	3	4	59.07	2.05E+05	4	Carbamidomethylation	244505	U5 small nuclear ribonucleoprotein 200 kDa helicase OS=Homo sapiens GN=SNRNP200 PE=1 SV=2
715	1573	sp|Q9Y2Q3|GSTK1_HUMAN	140.08	29	4	58.06	8.74E+04	4		25497	Glutathione S-transferase kappa 1 OS=Homo sapiens GN=GSTK1 PE=1 SV=3
744	1011	sp|P62701|RS4X_HUMAN	170.07	29	6	29.25	7.02E+05	4	Carbamidomethylation	29598	40S ribosomal protein S4 X isoform OS=Homo sapiens GN=RPS4X PE=1 SV=2
754	757	tr|C9J9K3|C9J9K3_HUMAN	156.4	21	4	29.38	1.06E+05	4		29405	40S ribosomal protein SA (Fragment) OS=Homo sapiens GN=RPSA PE=1 SV=6
756	2844	sp|Q9P0L0|VAPA_HUMAN	105.68	29	5	24.99	1.00E+05	4		27893	Vesicle-associated membrane protein-associated protein A OS=Homo sapiens GN=VAPA PE=1 SV=3
759	1116	sp|P24539|AT5F1_HUMAN	127.55	21	4	33.44	6.02E+04	4		28909	ATP synthase F(0) complex subunit B1 mitochondrial OS=Homo sapiens GN=ATP5F1 PE=1 SV=2
764	1026	sp|Q71UI9|H2AV_HUMAN	127.52	46	6	33.44	6.02E+04	4		13509	Histone H2A.V OS=Homo sapiens GN=H2AFV PE=1 SV=3
765	830	sp|P62942|FKB1A_HUMAN	134.66	72	4	38.16	4.67E+05	4	Carbamidomethylation; Oxidation (M)	11951	Peptidyl-prolyl cis-trans isomerase FKBP1A OS=Homo sapiens GN=FKBP1A PE=1 SV=2
770	578	sp|O75368|SH3L1_HUMAN	139.83	51	4	46.31	4.11E+06	4		12774	SH3 domain-binding glutamic acid-rich-like protein OS=Homo sapiens GN=SH3BGRL PE=1 SV=1
806	23435	sp|P07814|SYEP_HUMAN	117.32	3	4	46.31	4.11E+06	4	Carbamidomethylation	170590	Bifunctional glutamate/proline--tRNA ligase OS=Homo sapiens GN=EPRS PE=1 SV=5
811	1648	sp|P00505|AATM_HUMAN	88.7	15	4	57.18	2.29E+04	4	Carbamidomethylation	47518	Aspartate aminotransferase mitochondrial OS=Homo sapiens GN=GOT2 PE=1 SV=3
822	2654	tr|E7EMM4|E7EMM4_HUMAN	150.87	15	4	46.26	2.92E+05	4		41796	Acid ceramidase OS=Homo sapiens GN=ASAH1 PE=1 SV=1
856	23391	sp|P17980|PRS6A_HUMAN	130.52	16	5	53.05	9.50E+04	4		49204	26S protease regulatory subunit 6A OS=Homo sapiens GN=PSMC3 PE=1 SV=3
870	359	sp|P00352|AL1A1_HUMAN	141.56	17	4	51.24	1.88E+05	4	Carbamidomethylation	54862	Retinal dehydrogenase 1 OS=Homo sapiens GN=ALDH1A1 PE=1 SV=2
871	23488	sp|P41250|SYG_HUMAN	115.33	10	4	15.46	8.19E+04	4		83166	Glycine--tRNA ligase OS=Homo sapiens GN=GARS PE=1 SV=3
872	2011	sp|O75367|H2AY_HUMAN	180.58	17	6	15.46	8.19E+04	4	Carbamidomethylation	39617	Core histone macro-H2A.1 OS=Homo sapiens GN=H2AFY PE=1 SV=4
874	1284	tr|A0A0C4DFV9|A0A0C4DFV9_HUMAN	138.28	26	4	22.52		4		31124	Protein SET OS=Homo sapiens GN=SET PE=1 SV=1
884	1888	sp|P63208|SKP1_HUMAN	150.39	28	4	22.52		4		18658	S-phase kinase-associated protein 1 OS=Homo sapiens GN=SKP1 PE=1 SV=2
888	799	sp|P26447|S10A4_HUMAN	79.51	50	4	30.7	4.67E+04	4	Carbamidomethylation	11729	Protein S100-A4 OS=Homo sapiens GN=S100A4 PE=1 SV=1
924	23454	tr|B4DY09|B4DY09_HUMAN	128.79	19	4	30.7	4.67E+04	4		38910	Interleukin enhancer-binding factor 2 OS=Homo sapiens GN=ILF2 PE=1 SV=1
925	23469	sp|P53004|BIEA_HUMAN	99.18	20	4	29.11	2.69E+05	4		33428	Biliverdin reductase A OS=Homo sapiens GN=BLVRA PE=1 SV=2
926	2551	tr|F8W914|F8W914_HUMAN	140.18	18	4	16.89	1.33E+05	4	Carbamidomethylation	37145	Reticulon OS=Homo sapiens GN=RTN4 PE=1 SV=1
928	23489	sp|P11177|ODPB_HUMAN	137.87	20	4	13.89	2.79E+05	4		39233	Pyruvate dehydrogenase E1 component subunit beta mitochondrial OS=Homo sapiens GN=PDHB PE=1 SV=3
931	1703	sp|P12724|ECP_HUMAN	142.74	34	4	41.14	2.76E+04	4	Carbamidomethylation	18385	Eosinophil cationic protein OS=Homo sapiens GN=RNASE3 PE=1 SV=2
937	23604	sp|P54578|UBP14_HUMAN	88.06	17	4	25.08	1.23E+07	4	Carbamidomethylation	56069	Ubiquitin carboxyl-terminal hydrolase 14 OS=Homo sapiens GN=USP14 PE=1 SV=3
941	23660	sp|Q9NYL9|TMOD3_HUMAN	122.82	23	4	67.89		4	Carbamidomethylation	39595	Tropomodulin-3 OS=Homo sapiens GN=TMOD3 PE=1 SV=1
947	23704	sp|P31151|S10A7_HUMAN	105.87	42	4	67.89		4		11471	Protein S100-A7 OS=Homo sapiens GN=S100A7 PE=1 SV=4
1000	23437	sp|P36578|RL4_HUMAN	143.43	13	4	52.01	2.58E+04	4	Carbamidomethylation	47697	60S ribosomal protein L4 OS=Homo sapiens GN=RPL4 PE=1 SV=5
1004	23449	tr|G3V0E5|G3V0E5_HUMAN	132.87	6	4	48.93	2.89E+04	4		75964	Transferrin receptor (P90 CD71) isoform CRA_c OS=Homo sapiens GN=TFRC PE=1 SV=1
1007	23458	sp|Q9ULZ3|ASC_HUMAN	115.54	25	4	38.44	1.71E+05	4		21627	Apoptosis-associated speck-like protein containing a CARD OS=Homo sapiens GN=PYCARD PE=1 SV=2
1009	369	tr|A0A087WYS1|A0A087WYS1_HUMAN	121.76	12	4	28.88	4.75E+05	4	Carbamidomethylation	56967	UTP--glucose-1-phosphate uridylyltransferase OS=Homo sapiens GN=UGP2 PE=1 SV=1
1012	1627	sp|Q16698|DECR_HUMAN	107.3	21	4	64.85	3.46E+04	4	Carbamidomethylation	36068	2 4-dienoyl-CoA reductase mitochondrial OS=Homo sapiens GN=DECR1 PE=1 SV=1
1013	310	sp|P02760|AMBP_HUMAN	127.42	19	4	64.85	3.46E+04	4	Carbamidomethylation	39000	Protein AMBP OS=Homo sapiens GN=AMBP PE=1 SV=1
1014	23510	sp|P13693|TCTP_HUMAN	104.89	47	4	25.21	6.73E+04	4		19595	Translationally-controlled tumor protein OS=Homo sapiens GN=TPT1 PE=1 SV=1
1015	23513	tr|H7C2Z6|H7C2Z6_HUMAN	76.46	21	4	14.5	1.78E+05	4		16831	Grancalcin (Fragment) OS=Homo sapiens GN=GCA PE=1 SV=1
1017	23530	sp|Q92499|DDX1_HUMAN	110.21	7	4	14.5	1.78E+05	4	Carbamidomethylation	82432	ATP-dependent RNA helicase DDX1 OS=Homo sapiens GN=DDX1 PE=1 SV=2
1104	23438	sp|O60749|SNX2_HUMAN	92.25	14	5	14.5	1.78E+05	4		58471	Sorting nexin-2 OS=Homo sapiens GN=SNX2 PE=1 SV=2
1106	812	sp|Q9Y5Z4|HEBP2_HUMAN	117.62	21	4	14.5	1.78E+05	4		22875	Heme-binding protein 2 OS=Homo sapiens GN=HEBP2 PE=1 SV=1
1107	23447	sp|P42126|ECI1_HUMAN	116.76	20	4	23.63	4.73E+04	4		32816	Enoyl-CoA delta isomerase 1 mitochondrial OS=Homo sapiens GN=ECI1 PE=1 SV=1
1108	1389	sp|P28066|PSA5_HUMAN	119.94	26	4	23.63	4.73E+04	4	Carbamidomethylation	26411	Proteasome subunit alpha type-5 OS=Homo sapiens GN=PSMA5 PE=1 SV=3
1109	498	tr|E7EU05|E7EU05_HUMAN	153.86	12	4	35.7	5.45E+04	4	Carbamidomethylation	52062	Platelet glycoprotein 4 (Fragment) OS=Homo sapiens GN=CD36 PE=1 SV=2
1110	23471	sp|P21399|ACOC_HUMAN	140.43	6	4	23.34	1.25E+05	4		98399	Cytoplasmic aconitate hydratase OS=Homo sapiens GN=ACO1 PE=1 SV=3
1113	1482	sp|O15173|PGRC2_HUMAN	141.2	22	4	45.93	2.13E+05	4	Carbamidomethylation	23818	Membrane-associated progesterone receptor component 2 OS=Homo sapiens GN=PGRMC2 PE=1 SV=1
1114	4359	sp|P28070|PSB4_HUMAN	147.02	29	4	35.73	2.09E+06	4		29204	Proteasome subunit beta type-4 OS=Homo sapiens GN=PSMB4 PE=1 SV=4
1115	23499	sp|P24666|PPAC_HUMAN	118.63	36	4	37.06	1.94E+04	4	Carbamidomethylation	18042	Low molecular weight phosphotyrosine protein phosphatase OS=Homo sapiens GN=ACP1 PE=1 SV=3
1117	1104	sp|P23526|SAHH_HUMAN	79.08	12	4	20.14	4.31E+04	4		47716	Adenosylhomocysteinase OS=Homo sapiens GN=AHCY PE=1 SV=4
1118	2499	sp|Q92882|OSTF1_HUMAN	112.59	27	4	43.73		4		23787	Osteoclast-stimulating factor 1 OS=Homo sapiens GN=OSTF1 PE=1 SV=2
1119	23535	tr|F5H1S8|F5H1S8_HUMAN	99.88	38	4	63.48	1.19E+05	4		16729	Malectin (Fragment) OS=Homo sapiens GN=MLEC PE=1 SV=1
1133	1334	sp|P22894|MMP8_HUMAN	124.94	8	4	49.31	5.53E+04	4		53412	Neutrophil collagenase OS=Homo sapiens GN=MMP8 PE=1 SV=1
1145	23825	tr|A8MUD9|A8MUD9_HUMAN	86.88	25	4	21.19	9.13E+04	4	Carbamidomethylation	24433	60S ribosomal protein L7 OS=Homo sapiens GN=RPL7 PE=1 SV=1
1148	23842	sp|P27338|AOFB_HUMAN	148.56	7	4	21.19	9.13E+04	4		58763	Amine oxidase [flavin-containing] B OS=Homo sapiens GN=MAOB PE=1 SV=3
1242	4051	sp|P13611|CSPG2_HUMAN	87.45	2	4	26.93	2.40E+05	4	Carbamidomethylation	372821	Versican core protein OS=Homo sapiens GN=VCAN PE=1 SV=3
1243	1398	sp|P24534|EF1B_HUMAN	106.37	37	4	38.54	7.97E+05	4	Carbamidomethylation	24764	Elongation factor 1-beta OS=Homo sapiens GN=EEF1B2 PE=1 SV=3
1244	23537	tr|A0A0A6YYC3|A0A0A6YYC3_HUMAN	126.57	12	4	21.96	3.45E+05	4		46229	Protein C7orf55-LUC7L2 OS=Homo sapiens GN=C7orf55-LUC7L2 PE=4 SV=1
1245	23542	tr|X6R433|X6R433_HUMAN	80.43	4	4	31.37	1.20E+05	4		131130	Protein-tyrosine-phosphatase OS=Homo sapiens GN=PTPRC PE=1 SV=1
1246	1690	sp|O75594|PGRP1_HUMAN	154.76	41	4	36.54	7.54E+06	4	Carbamidomethylation	21731	Peptidoglycan recognition protein 1 OS=Homo sapiens GN=PGLYRP1 PE=1 SV=1
1263	995	sp|Q9BXN1|ASPN_HUMAN	107.4	14	4	35.1		4	Carbamidomethylation	43417	Asporin OS=Homo sapiens GN=ASPN PE=1 SV=2
1265	23724	sp|P14854|CX6B1_HUMAN	120.19	58	4	27.27	4.35E+06	4	Carbamidomethylation	10192	Cytochrome c oxidase subunit 6B1 OS=Homo sapiens GN=COX6B1 PE=1 SV=2
1273	23808	tr|D6RHZ5|D6RHZ5_HUMAN	106.43	6	4	27.15	2.63E+04	4	Carbamidomethylation	96504	Protein transport protein Sec31A OS=Homo sapiens GN=SEC31A PE=1 SV=1
1393	2523	tr|B8ZZK2|B8ZZK2_HUMAN	155.34	40	4	22.83		4	Carbamidomethylation	18399	Gamma-glutamylcyclotransferase OS=Homo sapiens GN=GGCT PE=1 SV=1
1394	23525	tr|B1AKP7|B1AKP7_HUMAN	89.06	27	4	30.25	9.98E+05	4	Carbamidomethylation	33462	TAR DNA-binding protein 43 OS=Homo sapiens GN=TARDBP PE=1 SV=1
1395	717	sp|P07225|PROS_HUMAN	125.1	7	4	36.96	7.84E+05	4	Carbamidomethylation	75123	Vitamin K-dependent protein S OS=Homo sapiens GN=PROS1 PE=1 SV=1
1396	23572	sp|P05362|ICAM1_HUMAN	114.19	10	4	32.47	3.10E+05	4	Carbamidomethylation	57825	Intercellular adhesion molecule 1 OS=Homo sapiens GN=ICAM1 PE=1 SV=2
1403	916	sp|P30046|DOPD_HUMAN	97.02	43	4	30.35		4		12712	D-dopachrome decarboxylase OS=Homo sapiens GN=DDT PE=1 SV=3
1593	2180	sp|P56537|IF6_HUMAN	102.7	40	4	30.35		4	Carbamidomethylation	26599	Eukaryotic translation initiation factor 6 OS=Homo sapiens GN=EIF6 PE=1 SV=1
1609	2660	tr|A0A087X1G1|A0A087X1G1_HUMAN	84.46	46	4	30.35		4		11965	NADH dehydrogenase [ubiquinone] 1 alpha subcomplex subunit 5 OS=Homo sapiens GN=NDUFA5 PE=1 SV=1
199	228	tr|Q5TCU3|Q5TCU3_HUMAN	211.76	46	15	30.35		3		32815	Tropomyosin beta chain OS=Homo sapiens GN=TPM2 PE=1 SV=1
278	440	sp|P55084|ECHB_HUMAN	192.42	51	14	19.26	1.22E+05	3	Carbamidomethylation	51294	Trifunctional enzyme subunit beta mitochondrial OS=Homo sapiens GN=HADHB PE=1 SV=3
311	607	sp|P61586|RHOA_HUMAN	197.97	68	12	24.58	1.36E+05	3	Carbamidomethylation	21768	Transforming protein RhoA OS=Homo sapiens GN=RHOA PE=1 SV=1
321	1900	sp|P60842|IF4A1_HUMAN	183.73	33	8	24.58	1.36E+05	3	Carbamidomethylation	46154	Eukaryotic initiation factor 4A-I OS=Homo sapiens GN=EIF4A1 PE=1 SV=1
331	2659	sp|Q14240|IF4A2_HUMAN	186.36	38	8	61.09	3.83E+04	3	Carbamidomethylation	46402	Eukaryotic initiation factor 4A-II OS=Homo sapiens GN=EIF4A2 PE=1 SV=2
430	3134	sp|Q14315|FLNC_HUMAN	99.35	3	6	67.51	3.01E+04	3	Carbamidomethylation	291020	Filamin-C OS=Homo sapiens GN=FLNC PE=1 SV=3
479	23281	sp|P59998|ARPC4_HUMAN	165.84	60	7	29.11	2.69E+05	3	Carbamidomethylation	19667	Actin-related protein 2/3 complex subunit 4 OS=Homo sapiens GN=ARPC4 PE=1 SV=3
482	7482	tr|H7C5W9|H7C5W9_HUMAN	134.66	8	6	29.11	2.69E+05	3	Carbamidomethylation; Oxidation (M)	102599	Sarcoplasmic/endoplasmic reticulum calcium ATPase 2 (Fragment) OS=Homo sapiens GN=ATP2A2 PE=1 SV=1
516	492	sp|P62834|RAP1A_HUMAN	154.44	51	8	49.28	1.55E+06	3	Carbamidomethylation	20987	Ras-related protein Rap-1A OS=Homo sapiens GN=RAP1A PE=1 SV=1
517	1805	tr|D6RAF8|D6RAF8_HUMAN	138.84	34	6	50.45	7.43E+04	3	Carbamidomethylation	23076	Heterogeneous nuclear ribonucleoprotein D0 (Fragment) OS=Homo sapiens GN=HNRNPD PE=1 SV=1
545	23277	sp|P08754|GNAI3_HUMAN	143.19	29	8	50.45	7.43E+04	3	Carbamidomethylation	40532	Guanine nucleotide-binding protein G(k) subunit alpha OS=Homo sapiens GN=GNAI3 PE=1 SV=3
561	1616	sp|P35637|FUS_HUMAN	130.25	15	5	15.63	4.63E+05	3		53426	RNA-binding protein FUS OS=Homo sapiens GN=FUS PE=1 SV=1
603	926	sp|P01621|KV303_HUMAN	157.46	83	6	43.9	7.29E+05	3	Carbamidomethylation	10729	Ig kappa chain V-III region NG9 (Fragment) OS=Homo sapiens PE=2 SV=1
605	1975	sp|P58546|MTPN_HUMAN	149.17	67	5	25.56	4.21E+04	3	Carbamidomethylation	12895	Myotrophin OS=Homo sapiens GN=MTPN PE=1 SV=2
609	23549	sp|Q96AE4|FUBP1_HUMAN	102.52	6	3	58.37	6.59E+04	3	Carbamidomethylation	67560	Far upstream element-binding protein 1 OS=Homo sapiens GN=FUBP1 PE=1 SV=3
611	1347	sp|P15924|DESP_HUMAN	95.9	2	3	58.37	6.59E+04	3	Carbamidomethylation	331774	Desmoplakin OS=Homo sapiens GN=DSP PE=1 SV=3
655	1448	tr|F8W031|F8W031_HUMAN	139.91	24	5	32.67		3	Carbamidomethylation	29224	Uncharacterized protein (Fragment) OS=Homo sapiens PE=1 SV=1
656	23491	sp|P09972|ALDOC_HUMAN	165.9	23	4	18.47	8.25E+04	3	Carbamidomethylation	39456	Fructose-bisphosphate aldolase C OS=Homo sapiens GN=ALDOC PE=1 SV=2
662	5111	sp|P04275|VWF_HUMAN	105.16	2	3	34.55	9.10E+04	3	Carbamidomethylation	309262	von Willebrand factor OS=Homo sapiens GN=VWF PE=1 SV=4
663	23648	sp|P04233|HG2A_HUMAN	120.48	13	3	34.55	9.10E+04	3		33516	HLA class II histocompatibility antigen gamma chain OS=Homo sapiens GN=CD74 PE=1 SV=3
664	1065	sp|P25815|S100P_HUMAN	130.3	61	3	56.49	4.94E+04	3	Carbamidomethylation	10400	Protein S100-P OS=Homo sapiens GN=S100P PE=1 SV=2
697	23345	sp|P63000|RAC1_HUMAN	146.68	38	7	56.49	4.94E+04	3	Carbamidomethylation	21450	Ras-related C3 botulinum toxin substrate 1 OS=Homo sapiens GN=RAC1 PE=1 SV=1
698	1997	sp|Q9HAV0|GBB4_HUMAN	136.4	26	6	55.77	9.11E+04	3	Carbamidomethylation	37567	Guanine nucleotide-binding protein subunit beta-4 OS=Homo sapiens GN=GNB4 PE=1 SV=3
724	2483	tr|H0YL72|H0YL72_HUMAN	124.09	9	3	24.18	2.96E+05	3	Oxidation (M)	35786	Isocitrate dehydrogenase [NAD] subunit alpha mitochondrial OS=Homo sapiens GN=IDH3A PE=1 SV=1
779	23813	sp|P53621|COPA_HUMAN	65.86	3	3	56.01	5.12E+04	3		138345	Coatomer subunit alpha OS=Homo sapiens GN=COPA PE=1 SV=2
792	23334	sp|O94973|AP2A2_HUMAN	136.56	9	6	24.84		3		103960	AP-2 complex subunit alpha-2 OS=Homo sapiens GN=AP2A2 PE=1 SV=2
802	921	sp|P61019|RAB2A_HUMAN	126.62	32	5	22.14	7.71E+04	3		23546	Ras-related protein Rab-2A OS=Homo sapiens GN=RAB2A PE=1 SV=1
815	23505	tr|F5H7S7|F5H7S7_HUMAN	106.85	4	4	22.14	7.71E+04	3		174448	Ras GTPase-activating-like protein IQGAP2 OS=Homo sapiens GN=IQGAP2 PE=1 SV=2
817	23540	sp|O00160|MYO1F_HUMAN	112.32	6	3	38.87	3.27E+05	3		124844	Unconventional myosin-If OS=Homo sapiens GN=MYO1F PE=1 SV=3
818	23584	sp|P23368|MAOM_HUMAN	127.51	7	3	38.87	3.27E+05	3		65444	NAD-dependent malic enzyme mitochondrial OS=Homo sapiens GN=ME2 PE=1 SV=1
819	23595	sp|P12270|TPR_HUMAN	96.43	2	3	18.31	3.03E+04	3		267290	Nucleoprotein TPR OS=Homo sapiens GN=TPR PE=1 SV=3
823	829	sp|Q04760|LGUL_HUMAN	128.72	20	3	18.31	3.03E+04	3		20778	Lactoylglutathione lyase OS=Homo sapiens GN=GLO1 PE=1 SV=4
873	5905	tr|E9PQD7|E9PQD7_HUMAN	102.7	15	3	18.31	3.03E+04	3	Carbamidomethylation	25211	40S ribosomal protein S2 OS=Homo sapiens GN=RPS2 PE=1 SV=1
878	383	sp|P10909|CLUS_HUMAN	161.13	12	3	18.31	3.03E+04	3	Carbamidomethylation	52495	Clusterin OS=Homo sapiens GN=CLU PE=1 SV=1
879	23592	sp|P55809|SCOT1_HUMAN	158.44	10	3	43.2		3		56158	Succinyl-CoA:3-ketoacid coenzyme A transferase 1 mitochondrial OS=Homo sapiens GN=OXCT1 PE=1 SV=1
881	2556	sp|P13284|GILT_HUMAN	108.01	28	3	43.2		3	Carbamidomethylation	27964	Gamma-interferon-inducible lysosomal thiol reductase OS=Homo sapiens GN=IFI30 PE=1 SV=3
885	4189	sp|P16401|H15_HUMAN	105.16	15	3	27.27	4.35E+06	3		22580	Histone H1.5 OS=Homo sapiens GN=HIST1H1B PE=1 SV=3
887	23674	sp|Q9NY15|STAB1_HUMAN	120.51	1	3	30.69	5.43E+05	3	Carbamidomethylation	275480	Stabilin-1 OS=Homo sapiens GN=STAB1 PE=1 SV=3
933	3842	tr|H7BXI1|H7BXI1_HUMAN	98.2	6	3	36.64		3		98010	Extended synaptotagmin-2 (Fragment) OS=Homo sapiens GN=ESYT2 PE=1 SV=1
938	23606	sp|P98095|FBLN2_HUMAN	81.94	3	3	48.48	6.58E+04	3	Carbamidomethylation	126573	Fibulin-2 OS=Homo sapiens GN=FBLN2 PE=1 SV=2
939	510	sp|P24752|THIL_HUMAN	96.42	13	3	32.81	1.35E+05	3		45200	Acetyl-CoA acetyltransferase mitochondrial OS=Homo sapiens GN=ACAT1 PE=1 SV=1
940	23623	sp|Q9Y394|DHRS7_HUMAN	107.33	13	3	22.13	1.14E+05	3	Carbamidomethylation	38299	Dehydrogenase/reductase SDR family member 7 OS=Homo sapiens GN=DHRS7 PE=1 SV=1
950	23727	sp|Q9HC35|EMAL4_HUMAN	75.52	4	3	37.62	1.26E+05	3		108916	Echinoderm microtubule-associated protein-like 4 OS=Homo sapiens GN=EML4 PE=1 SV=3
953	737	sp|P07360|CO8G_HUMAN	112.88	27	3	33.84	2.15E+05	3	Carbamidomethylation	22277	Complement component C8 gamma chain OS=Homo sapiens GN=C8G PE=1 SV=3
954	851	sp|Q86V81|THOC4_HUMAN	120.52	15	3	33.84	2.15E+05	3		26888	THO complex subunit 4 OS=Homo sapiens GN=ALYREF PE=1 SV=3
958	986	sp|P01714|LV301_HUMAN	96.2	25	3	58.39	9.29E+03	3	Carbamidomethylation	11393	Ig lambda chain V-III region SH OS=Homo sapiens PE=1 SV=1
965	24171	sp|Q15417|CNN3_HUMAN	118.8	21	3	44.24	3.22E+05	3		36414	Calponin-3 OS=Homo sapiens GN=CNN3 PE=1 SV=1
1002	2346	sp|P43034|LIS1_HUMAN	112.78	13	4	44.24	3.22E+05	3	Carbamidomethylation	46638	Platelet-activating factor acetylhydrolase IB subunit alpha OS=Homo sapiens GN=PAFAH1B1 PE=1 SV=2
1018	23533	sp|P47755|CAZA2_HUMAN	122.92	27	4	44.24	3.22E+05	3		32949	F-actin-capping protein subunit alpha-2 OS=Homo sapiens GN=CAPZA2 PE=1 SV=3
1022	2271	sp|P28062|PSB8_HUMAN	100.12	17	3	27.93		3	Carbamidomethylation	30354	Proteasome subunit beta type-8 OS=Homo sapiens GN=PSMB8 PE=1 SV=3
1024	1431	sp|Q08380|LG3BP_HUMAN	135.96	8	3	16.34	1.28E+05	3	Carbamidomethylation	65331	Galectin-3-binding protein OS=Homo sapiens GN=LGALS3BP PE=1 SV=1
1026	23631	sp|Q9H4A6|GOLP3_HUMAN	120.87	15	3	52.81	2.18E+04	3		33811	Golgi phosphoprotein 3 OS=Homo sapiens GN=GOLPH3 PE=1 SV=1
1028	23670	sp|Q9UBQ7|GRHPR_HUMAN	109.28	16	3	21.21	1.89E+05	3	Carbamidomethylation	35668	Glyoxylate reductase/hydroxypyruvate reductase OS=Homo sapiens GN=GRHPR PE=1 SV=1
1029	23721	tr|A6NP24|A6NP24_HUMAN	83.59	21	3	21.21	1.89E+05	3	Carbamidomethylation	25982	Quinone oxidoreductase (Fragment) OS=Homo sapiens GN=CRYZ PE=1 SV=1
1032	23772	sp|Q9H4G4|GAPR1_HUMAN	89.36	27	3	30.69	5.43E+05	3		17218	Golgi-associated plant pathogenesis-related protein 1 OS=Homo sapiens GN=GLIPR2 PE=1 SV=3
1034	1242	sp|P00167|CYB5_HUMAN	91.29	32	3	25.06	5.89E+04	3		15330	Cytochrome b5 OS=Homo sapiens GN=CYB5A PE=1 SV=2
1035	1446	tr|A0A075B6S3|A0A075B6S3_HUMAN	127.29	50	5	18.61	2.32E+05	3	Carbamidomethylation	13185	Protein IGKV2-30 (Fragment) OS=Homo sapiens GN=IGKV2-30 PE=4 SV=1
1042	23871	sp|P07108|ACBP_HUMAN	59.02	30	3	18.61	2.32E+05	3		10044	Acyl-CoA-binding protein OS=Homo sapiens GN=DBI PE=1 SV=2
1061	2423	tr|J3QLI9|J3QLI9_HUMAN	126.65	45	3	20.02	1.15E+05	3		8393	Small nuclear ribonucleoprotein Sm D1 OS=Homo sapiens GN=SNRPD1 PE=1 SV=1
1120	1772	tr|H0Y586|H0Y586_HUMAN	144.06	30	4	20.02	1.15E+05	3		21222	Proteasome subunit alpha type-7 (Fragment) OS=Homo sapiens GN=PSMA7 PE=1 SV=1
1123	23574	sp|Q8IUX7|AEBP1_HUMAN	121.08	3	3	20.02	1.15E+05	3	Carbamidomethylation	130929	Adipocyte enhancer-binding protein 1 OS=Homo sapiens GN=AEBP1 PE=1 SV=1
1124	23577	sp|P62195|PRS8_HUMAN	115.31	10	3	35.8	5.57E+05	3		45626	26S protease regulatory subunit 8 OS=Homo sapiens GN=PSMC5 PE=1 SV=1
1127	701	sp|Q96PD5|PGRP2_HUMAN	94.8	9	3	33.97	1.08E+05	3	Carbamidomethylation	62217	N-acetylmuramoyl-L-alanine amidase OS=Homo sapiens GN=PGLYRP2 PE=1 SV=1
1132	23669	sp|Q96D15|RCN3_HUMAN	96.86	12	3	41.56	2.49E+05	3		37493	Reticulocalbin-3 OS=Homo sapiens GN=RCN3 PE=1 SV=1
1135	23671	sp|Q01081|U2AF1_HUMAN	88.73	16	3	56.48	4.07E+04	3		27872	Splicing factor U2AF 35 kDa subunit OS=Homo sapiens GN=U2AF1 PE=1 SV=3
1136	23697	sp|Q9BRF8|CPPED_HUMAN	114.2	16	3	55.6	3.12E+05	3	Carbamidomethylation	35548	Serine/threonine-protein phosphatase CPPED1 OS=Homo sapiens GN=CPPED1 PE=1 SV=3
1137	1757	tr|E7EQV9|E7EQV9_HUMAN	124.33	20	3	55.6	3.12E+05	3		20510	Ribosomal protein L15 (Fragment) OS=Homo sapiens GN=RPL15 PE=1 SV=1
1138	23719	sp|P55008|AIF1_HUMAN	123.74	28	3	15.59	9.09E+04	3		16703	Allograft inflammatory factor 1 OS=Homo sapiens GN=AIF1 PE=1 SV=1
1140	23780	sp|P63279|UBC9_HUMAN	58.69	34	3	15.59	9.09E+04	3	Carbamidomethylation	18007	SUMO-conjugating enzyme UBC9 OS=Homo sapiens GN=UBE2I PE=1 SV=1
1141	23789	sp|P10768|ESTD_HUMAN	106.32	18	3	15.59	9.09E+04	3	Carbamidomethylation	31463	S-formylglutathione hydrolase OS=Homo sapiens GN=ESD PE=1 SV=2
1142	2601	sp|O75955|FLOT1_HUMAN	101.98	11	3	15.59	9.09E+04	3		47355	Flotillin-1 OS=Homo sapiens GN=FLOT1 PE=1 SV=3
1144	2692	tr|B7Z9I1|B7Z9I1_HUMAN	89.56	15	3	15.59	9.09E+04	3		42427	Medium-chain-specific acyl-CoA dehydrogenase mitochondrial OS=Homo sapiens GN=ACADM PE=1 SV=1
1185	740	sp|P81605|DCD_HUMAN	71.8	31	3	53.96	2.35E+04	3	Carbamidomethylation	11284	Dermcidin OS=Homo sapiens GN=DCD PE=1 SV=2
1240	978	sp|P05543|THBG_HUMAN	114.12	15	5	52.35	1.48E+05	3		46325	Thyroxine-binding globulin OS=Homo sapiens GN=SERPINA7 PE=1 SV=2
1241	2279	tr|H0YK42|H0YK42_HUMAN	123.32	20	4	24.64	2.81E+05	3	Carbamidomethylation	35593	Sorting nexin-1 OS=Homo sapiens GN=SNX1 PE=1 SV=1
1247	23567	tr|F8W8T1|F8W8T1_HUMAN	84.67	8	3	24.64	2.81E+05	3		73336	Interferon-induced GTP-binding protein Mx1 OS=Homo sapiens GN=MX1 PE=1 SV=1
1249	23609	sp|P32320|CDD_HUMAN	135.03	51	3	48.69	6.45E+04	3	Carbamidomethylation	16185	Cytidine deaminase OS=Homo sapiens GN=CDA PE=1 SV=2
1250	23610	sp|P78347|GTF2I_HUMAN	99.12	4	3	35.67	1.34E+05	3	Carbamidomethylation	112416	General transcription factor II-I OS=Homo sapiens GN=GTF2I PE=1 SV=2
1253	2092	tr|A0A087WVM2|A0A087WVM2_HUMAN	138.39	9	3	47.86	1.48E+05	3	Carbamidomethylation	46381	CD177 antigen OS=Homo sapiens GN=CD177 PE=1 SV=1
1254	23643	sp|P08559|ODPA_HUMAN	84.11	8	3	47.86	1.48E+05	3	Carbamidomethylation	43296	Pyruvate dehydrogenase E1 component subunit alpha somatic form mitochondrial OS=Homo sapiens GN=PDHA1 PE=1 SV=3
1255	23656	sp|P27169|PON1_HUMAN	100.18	20	3	57.05	2.01E+06	3		39731	Serum paraoxonase/arylesterase 1 OS=Homo sapiens GN=PON1 PE=1 SV=3
1256	2584	sp|Q10588|BST1_HUMAN	113.42	15	3	57.05	2.01E+06	3	Carbamidomethylation	35724	ADP-ribosyl cyclase/cyclic ADP-ribose hydrolase 2 OS=Homo sapiens GN=BST1 PE=1 SV=2
1259	23678	sp|Q86Y82|STX12_HUMAN	126.65	17	3	47.56		3	Carbamidomethylation	31642	Syntaxin-12 OS=Homo sapiens GN=STX12 PE=1 SV=1
1261	1911	sp|P67775|PP2AA_HUMAN	103.62	21	3	28.73	9.39E+04	3	Carbamidomethylation	35594	Serine/threonine-protein phosphatase 2A catalytic subunit alpha isoform OS=Homo sapiens GN=PPP2CA PE=1 SV=1
1262	1868	sp|Q9HD89|RETN_HUMAN	130.33	41	3	28.73	9.39E+04	3	Carbamidomethylation	11419	Resistin OS=Homo sapiens GN=RETN PE=1 SV=1
1264	23706	tr|A8MXL6|A8MXL6_HUMAN	115.29	18	3	28.73	9.39E+04	3	Carbamidomethylation	31595	Protein SEC13 homolog OS=Homo sapiens GN=SEC13 PE=1 SV=1
1267	1225	sp|P62318|SMD3_HUMAN	108.06	40	3	28.73	9.39E+04	3	Carbamidomethylation	13916	Small nuclear ribonucleoprotein Sm D3 OS=Homo sapiens GN=SNRPD3 PE=1 SV=1
1268	23763	tr|A0A087WW66|A0A087WW66_HUMAN	110.61	8	3	28.73	9.39E+04	3		105851	26S proteasome non-ATPase regulatory subunit 1 OS=Homo sapiens GN=PSMD1 PE=1 SV=1
1270	23769	tr|A0A0B4J1Z1|A0A0B4J1Z1_HUMAN	76.54	26	3	28.73	9.39E+04	3		15763	Serine/arginine-rich-splicing factor 7 OS=Homo sapiens GN=SRSF7 PE=1 SV=1
1272	5441	sp|Q92896|GSLG1_HUMAN	81.9	3	3	50.37		3	Carbamidomethylation	134552	Golgi apparatus protein 1 OS=Homo sapiens GN=GLG1 PE=1 SV=2
1299	24174	tr|K7ENG2|K7ENG2_HUMAN	96.11	13	3	50.37		3	Carbamidomethylation	33902	Splicing factor U2AF 65 kDa subunit OS=Homo sapiens GN=U2AF2 PE=1 SV=1
1398	23585	sp|P20645|MPRD_HUMAN	156.51	21	3	14.67	7.53E+04	3	Carbamidomethylation	30993	Cation-dependent mannose-6-phosphate receptor OS=Homo sapiens GN=M6PR PE=1 SV=1
1399	23589	tr|E9PLK3|E9PLK3_HUMAN	101.67	7	3	58.23	1.39E+05	3	Carbamidomethylation	102988	Puromycin-sensitive aminopeptidase OS=Homo sapiens GN=NPEPPS PE=1 SV=1
1400	1659	sp|P15104|GLNA_HUMAN	103.87	12	3	28.35		3	Carbamidomethylation	42064	Glutamine synthetase OS=Homo sapiens GN=GLUL PE=1 SV=4
1401	23626	sp|O60313|OPA1_HUMAN	83.84	5	3	28.35		3		111630	Dynamin-like 120 kDa protein mitochondrial OS=Homo sapiens GN=OPA1 PE=1 SV=3
1402	1966	sp|P25788|PSA3_HUMAN	88.11	14	3	28.35		3		28433	Proteasome subunit alpha type-3 OS=Homo sapiens GN=PSMA3 PE=1 SV=2
1404	23677	sp|Q92520|FAM3C_HUMAN	147.27	20	3	51.47	1.20E+05	3		24680	Protein FAM3C OS=Homo sapiens GN=FAM3C PE=1 SV=1
1405	1747	sp|P00568|KAD1_HUMAN	114.59	20	3	51.47	1.20E+05	3		21635	Adenylate kinase isoenzyme 1 OS=Homo sapiens GN=AK1 PE=1 SV=3
1406	23683	sp|O60888|CUTA_HUMAN	104.9	33	3	57.28	1.17E+04	3	Carbamidomethylation	19116	Protein CutA OS=Homo sapiens GN=CUTA PE=1 SV=2
1407	23711	sp|Q96HE7|ERO1A_HUMAN	123.62	7	3	35.14	1.78E+05	3	Carbamidomethylation	54393	ERO1-like protein alpha OS=Homo sapiens GN=ERO1A PE=1 SV=2
1408	23715	sp|Q96QK1|VPS35_HUMAN	87.34	8	3	62.75	5.74E+04	3	Carbamidomethylation	91707	Vacuolar protein sorting-associated protein 35 OS=Homo sapiens GN=VPS35 PE=1 SV=2
1409	23729	sp|O43399|TPD54_HUMAN	83.95	28	3	13.84	3.48E+05	3		22238	Tumor protein D54 OS=Homo sapiens GN=TPD52L2 PE=1 SV=2
1411	4628	sp|P17655|CAN2_HUMAN	111.19	8	3	13.84	3.48E+05	3	Carbamidomethylation	79995	Calpain-2 catalytic subunit OS=Homo sapiens GN=CAPN2 PE=1 SV=6
1413	23757	sp|P38117|ETFB_HUMAN	73.7	13	3	24.48	1.23E+05	3		27844	Electron transfer flavoprotein subunit beta OS=Homo sapiens GN=ETFB PE=1 SV=3
1414	23787	tr|H7C3G9|H7C3G9_HUMAN	89.42	9	3	24.48	1.23E+05	3		36888	N-acetyl-D-glucosamine kinase OS=Homo sapiens GN=NAGK PE=1 SV=2
1416	23804	sp|Q8NBJ5|GT251_HUMAN	79.33	4	3	24.48	1.23E+05	3	Carbamidomethylation	71636	Procollagen galactosyltransferase 1 OS=Homo sapiens GN=COLGALT1 PE=1 SV=1
1417	23809	tr|G3V4E4|G3V4E4_HUMAN	89.86	27	3	15.97	1.12E+04	3	Carbamidomethylation	25078	Legumain OS=Homo sapiens GN=LGMN PE=1 SV=1
1418	2277	sp|Q13283|G3BP1_HUMAN	76.06	9	3	15.97	1.12E+04	3		52164	Ras GTPase-activating protein-binding protein 1 OS=Homo sapiens GN=G3BP1 PE=1 SV=1
1419	3024	sp|Q93009|UBP7_HUMAN	92.66	4	3	48.57		3		128302	Ubiquitin carboxyl-terminal hydrolase 7 OS=Homo sapiens GN=USP7 PE=1 SV=2
1420	23828	sp|P62280|RS11_HUMAN	67.29	23	3	49.44	2.16E+05	3	Carbamidomethylation	18431	40S ribosomal protein S11 OS=Homo sapiens GN=RPS11 PE=1 SV=3
1423	23838	sp|P28482|MK01_HUMAN	56.63	11	3	32.41	1.08E+05	3	Carbamidomethylation	41390	Mitogen-activated protein kinase 1 OS=Homo sapiens GN=MAPK1 PE=1 SV=3
1429	23901	sp|P30049|ATPD_HUMAN	117.31	22	3	24.48	4.02E+05	3		17490	ATP synthase subunit delta mitochondrial OS=Homo sapiens GN=ATP5D PE=1 SV=2
1434	2007	sp|P48444|COPD_HUMAN	67.41	4	3	23.69	3.97E+04	3	Carbamidomethylation	57210	Coatomer subunit delta OS=Homo sapiens GN=ARCN1 PE=1 SV=1
1437	23964	sp|P49755|TMEDA_HUMAN	122.18	13	3	23.69	3.97E+04	3		24976	Transmembrane emp24 domain-containing protein 10 OS=Homo sapiens GN=TMED10 PE=1 SV=2
1458	2142	tr|C9JD32|C9JD32_HUMAN	142.99	42	3	54.3	9.11E+04	3	Carbamidomethylation	9670	60S ribosomal protein L23 (Fragment) OS=Homo sapiens GN=RPL23 PE=1 SV=1
1595	4839	sp|Q92542|NICA_HUMAN	147.53	9	3	54.3	9.11E+04	3		78411	Nicastrin OS=Homo sapiens GN=NCSTN PE=1 SV=2
1596	23682	sp|Q9NZ45|CISD1_HUMAN	116.35	46	3	24.35	1.11E+05	3		12199	CDGSH iron-sulfur domain-containing protein 1 OS=Homo sapiens GN=CISD1 PE=1 SV=1
1597	23685	tr|F8VQX6|F8VQX6_HUMAN	110.89	23	3	28.84		3	Carbamidomethylation	20662	Methyltransferase-like protein 7A (Fragment) OS=Homo sapiens GN=METTL7A PE=1 SV=1
1598	1885	sp|P35754|GLRX1_HUMAN	112.57	59	3	28.84		3	Carbamidomethylation	11776	Glutaredoxin-1 OS=Homo sapiens GN=GLRX PE=1 SV=2
1600	1790	tr|X6RFL8|X6RFL8_HUMAN	129.55	24	3	34.93	9.46E+05	3		20409	Ras-related protein Rab-14 (Fragment) OS=Homo sapiens GN=RAB14 PE=1 SV=1
1601	23725	sp|P31689|DNJA1_HUMAN	80.17	20	3	28.17	8.56E+05	3	Carbamidomethylation	44868	DnaJ homolog subfamily A member 1 OS=Homo sapiens GN=DNAJA1 PE=1 SV=2
1602	1281	sp|Q9UHG3|PCYOX_HUMAN	95.07	12	3	41.47	9.54E+04	3		56640	Prenylcysteine oxidase 1 OS=Homo sapiens GN=PCYOX1 PE=1 SV=3
1603	3139	sp|P55145|MANF_HUMAN	65.26	24	3	41.47	9.54E+04	3	Carbamidomethylation	20700	Mesencephalic astrocyte-derived neurotrophic factor OS=Homo sapiens GN=MANF PE=1 SV=3
1604	23758	sp|O75131|CPNE3_HUMAN	80.05	12	3	31.71	2.04E+05	3	Carbamidomethylation	60131	Copine-3 OS=Homo sapiens GN=CPNE3 PE=1 SV=1
1606	23797	tr|A0A0A0MT98|A0A0A0MT98_HUMAN	68.32	9	3	23.85	5.26E+04	3	Carbamidomethylation	38310	Tapasin OS=Homo sapiens GN=TAPBP PE=1 SV=1
1607	23817	sp|P20073|ANXA7_HUMAN	128.02	12	3	59.32	1.76E+05	3	Carbamidomethylation	52739	Annexin A7 OS=Homo sapiens GN=ANXA7 PE=1 SV=3
1608	2563	sp|P62306|RUXF_HUMAN	70.67	63	3	59.32	1.76E+05	3	Oxidation (M)	9725	Small nuclear ribonucleoprotein F OS=Homo sapiens GN=SNRPF PE=1 SV=1
1610	23829	sp|Q02818|NUCB1_HUMAN	51.98	10	3	20.7	9.03E+06	3		53879	Nucleobindin-1 OS=Homo sapiens GN=NUCB1 PE=1 SV=4
1611	23831	sp|Q9BS40|LXN_HUMAN	66.66	17	3	20.7	9.03E+06	3		25750	Latexin OS=Homo sapiens GN=LXN PE=1 SV=2
1679	24256	sp|Q9Y5S9|RBM8A_HUMAN	69.66	32	3	45.55	1.23E+05	3	Carbamidomethylation	19889	RNA-binding protein 8A OS=Homo sapiens GN=RBM8A PE=1 SV=1
1933	23684	sp|P31153|METK2_HUMAN	119.51	10	3	45.55	1.23E+05	3		43661	S-adenosylmethionine synthase isoform type-2 OS=Homo sapiens GN=MAT2A PE=1 SV=1
1934	23698	tr|J3QSB7|J3QSB7_HUMAN	105.88	21	3	52.61	1.32E+04	3	Carbamidomethylation	26777	S-methyl-5'-thioadenosine phosphorylase OS=Homo sapiens GN=MTAP PE=1 SV=1
1935	3085	tr|Q3KNR6|Q3KNR6_HUMAN	119.72	18	3	52.61	1.32E+04	3		23911	Hsc70-interacting protein OS=Homo sapiens GN=ST13 PE=1 SV=1
1936	1100	sp|Q9NP97|DLRB1_HUMAN	100.98	51	3	52.61	1.32E+04	3		10922	Dynein light chain roadblock-type 1 OS=Homo sapiens GN=DYNLRB1 PE=1 SV=3
1937	23743	tr|G3V169|G3V169_HUMAN	84.1	12	3	52.61	1.32E+04	3	Carbamidomethylation	40944	Caspase OS=Homo sapiens GN=CASP1 PE=1 SV=1
1938	23779	sp|P46781|RS9_HUMAN	71.03	14	3	29.81	2.19E+06	3		22591	40S ribosomal protein S9 OS=Homo sapiens GN=RPS9 PE=1 SV=3
1939	23791	tr|B0QY90|B0QY90_HUMAN	71.26	10	3	29.81	2.19E+06	3		55162	Eukaryotic translation initiation factor 3 subunit L OS=Homo sapiens GN=EIF3L PE=1 SV=1
1940	23794	sp|P08637|FCG3A_HUMAN	65.85	12	3	37.52	1.67E+05	3	Carbamidomethylation	29089	Low affinity immunoglobulin gamma Fc region receptor III-A OS=Homo sapiens GN=FCGR3A PE=1 SV=2
1942	23824	sp|P00403|COX2_HUMAN	71.48	15	3	37.52	1.67E+05	3		25565	Cytochrome c oxidase subunit 2 OS=Homo sapiens GN=MT-CO2 PE=1 SV=1
1943	2025	sp|O15212|PFD6_HUMAN	69.23	24	3	37.52	1.67E+05	3		14583	Prefoldin subunit 6 OS=Homo sapiens GN=PFDN6 PE=1 SV=1
1985	24287	sp|P11279|LAMP1_HUMAN	68.85	7	3	37.52	1.67E+05	3		44882	Lysosome-associated membrane glycoprotein 1 OS=Homo sapiens GN=LAMP1 PE=1 SV=3
32	278	tr|A0A087X130|A0A087X130_HUMAN	290.62	64	20	37.52	1.67E+05	2	Carbamidomethylation	25136	Ig kappa chain C region OS=Homo sapiens GN=IGKC PE=1 SV=1
38	248	sp|P12111|CO6A3_HUMAN	385.38	28	62	37.52	1.67E+05	2	Carbamidomethylation; Phosphorylation (STY)	343668	Collagen alpha-3(VI) chain OS=Homo sapiens GN=COL6A3 PE=1 SV=5
46	305	sp|P04114|APOB_HUMAN	316.43	18	55	37.52	1.67E+05	2	Carbamidomethylation; Oxidation (M)	515611	Apolipoprotein B-100 OS=Homo sapiens GN=APOB PE=1 SV=2
49	366	sp|Q562R1|ACTBL_HUMAN	258.42	44	22	47.43	9.50E+04	2	Carbamidomethylation; Oxidation (M)	42003	Beta-actin-like protein 2 OS=Homo sapiens GN=ACTBL2 PE=1 SV=2
50	50	sp|P68133|ACTS_HUMAN	294.49	74	36	20.53	1.35E+04	2	Carbamidomethylation; Oxidation (M)	42051	Actin alpha skeletal muscle OS=Homo sapiens GN=ACTA1 PE=1 SV=1
51	451	tr|A0A075B6L0|A0A075B6L0_HUMAN	256.31	86	12	36.07	6.15E+05	2	Carbamidomethylation	11327	Ig lambda-3 chain C regions (Fragment) OS=Homo sapiens GN=IGLC3 PE=1 SV=2
52	41	tr|E7EQB2|E7EQB2_HUMAN	375.59	74	56	27.94	1.80E+06	2	Carbamidomethylation; Oxidation (M)	76626	Lactotransferrin (Fragment) OS=Homo sapiens GN=LTF PE=1 SV=1
56	193	tr|A0A087WWC9|A0A087WWC9_HUMAN	258.12	61	13	55.21	5.70E+04	2	Carbamidomethylation	24684	Immunoglobulin lambda-like polypeptide 5 OS=Homo sapiens GN=IGLL5 PE=1 SV=1
74	14	sp|P02679|FIBG_HUMAN	319.82	69	35	41.62	4.57E+05	2	Carbamidomethylation; Oxidation (M)	51512	Fibrinogen gamma chain OS=Homo sapiens GN=FGG PE=1 SV=3
239	382	sp|P54652|HSP72_HUMAN	193.77	22	11	22.61	9.47E+05	2		70021	Heat shock-related 70 kDa protein 2 OS=Homo sapiens GN=HSPA2 PE=1 SV=1
242	545	sp|P04632|CPNS1_HUMAN	186.24	36	5	22.61	9.47E+05	2	Carbamidomethylation	28316	Calpain small subunit 1 OS=Homo sapiens GN=CAPNS1 PE=1 SV=1
254	898	tr|U3KQK0|U3KQK0_HUMAN	157.5	27	6	21.25	4.24E+05	2	Oxidation (M)	18804	Histone H2B OS=Homo sapiens GN=HIST1H2BN PE=1 SV=1
371	670	sp|P41219|PERI_HUMAN	129.46	12	7	37.49		2	Oxidation (M)	53651	Peripherin OS=Homo sapiens GN=PRPH PE=1 SV=2
417	23307	sp|Q96KP4|CNDP2_HUMAN	163.18	21	6	41.74		2	Carbamidomethylation	52879	Cytosolic non-specific dipeptidase OS=Homo sapiens GN=CNDP2 PE=1 SV=2
453	1433	sp|P31150|GDIA_HUMAN	212.91	19	8	62.17	7.70E+04	2	Carbamidomethylation	50583	Rab GDP dissociation inhibitor alpha OS=Homo sapiens GN=GDI1 PE=1 SV=2
475	23259	sp|P63244|GBLP_HUMAN	174.36	37	7	40.94	3.13E+04	2	Carbamidomethylation	35077	Guanine nucleotide-binding protein subunit beta-2-like 1 OS=Homo sapiens GN=GNB2L1 PE=1 SV=3
491	24132	tr|K7EJ78|K7EJ78_HUMAN	123.61	32	2	30.39	1.33E+05	2	Oxidation (M)	14759	40S ribosomal protein S15 OS=Homo sapiens GN=RPS15 PE=1 SV=2
498	23216	sp|Q86VP6|CAND1_HUMAN	148.76	14	10	30.39	1.33E+05	2	Carbamidomethylation	136375	Cullin-associated NEDD8-dissociated protein 1 OS=Homo sapiens GN=CAND1 PE=1 SV=2
510	1923	sp|P12236|ADT3_HUMAN	157.41	34	7	19.33	1.45E+05	2	Carbamidomethylation; Oxidation (M)	32866	ADP/ATP translocase 3 OS=Homo sapiens GN=SLC25A6 PE=1 SV=4
515	23335	tr|F8VVM2|F8VVM2_HUMAN	161.13	25	6	19.33	1.45E+05	2	Carbamidomethylation	36161	Phosphate carrier protein mitochondrial OS=Homo sapiens GN=SLC25A3 PE=1 SV=1
524	608	sp|P61224|RAP1B_HUMAN	152.59	43	7	19.33	1.45E+05	2	Carbamidomethylation	20825	Ras-related protein Rap-1b OS=Homo sapiens GN=RAP1B PE=1 SV=1
594	23357	sp|P05023|AT1A1_HUMAN	187.97	9	5	19.33	1.45E+05	2		112896	Sodium/potassium-transporting ATPase subunit alpha-1 OS=Homo sapiens GN=ATP1A1 PE=1 SV=1
614	835	sp|Q71DI3|H32_HUMAN	135.7	34	4	19.33	1.45E+05	2	Carbamidomethylation	15388	Histone H3.2 OS=Homo sapiens GN=HIST2H3A PE=1 SV=3
629	1276	sp|P23142|FBLN1_HUMAN	200.01	19	8	62.08	1.41E+05	2	Carbamidomethylation; Oxidation (M)	77214	Fibulin-1 OS=Homo sapiens GN=FBLN1 PE=1 SV=4
632	1043	tr|F8W1A4|F8W1A4_HUMAN	144.61	44	8	62.37	3.23E+04	2		25631	Adenylate kinase 2 mitochondrial OS=Homo sapiens GN=AK2 PE=1 SV=1
643	23342	tr|B1AH78|B1AH78_HUMAN	137.95	52	6	38.23	2.53E+05	2	Carbamidomethylation	18502	Ras-related C3 botulinum toxin substrate 2 (Fragment) OS=Homo sapiens GN=RAC2 PE=1 SV=1
658	963	tr|A0A087WV23|A0A087WV23_HUMAN	131.41	42	5	28.34	1.16E+05	2	Carbamidomethylation; Oxidation (M)	23786	SH3 domain-binding glutamic acid-rich-like protein 3 OS=Homo sapiens GN=SH3BGRL3 PE=1 SV=1
685	1517	sp|P16152|CBR1_HUMAN	169.19	35	9	33.75	2.98E+05	2	Carbamidomethylation	30375	Carbonyl reductase [NADPH] 1 OS=Homo sapiens GN=CBR1 PE=1 SV=3
704	837	sp|P00491|PNPH_HUMAN	146.24	32	6	14.98	3.17E+05	2	Oxidation (M)	32118	Purine nucleoside phosphorylase OS=Homo sapiens GN=PNP PE=1 SV=2
725	23952	sp|Q92922|SMRC1_HUMAN	86.91	3	2	38.35	4.36E+06	2		122867	SWI/SNF complex subunit SMARCC1 OS=Homo sapiens GN=SMARCC1 PE=1 SV=3
727	23997	sp|Q96A33|CCD47_HUMAN	93.59	5	2	40.86	3.39E+05	2		55874	Coiled-coil domain-containing protein 47 OS=Homo sapiens GN=CCDC47 PE=1 SV=1
740	23280	sp|P05107|ITB2_HUMAN	190.94	16	8	40.3	1.27E+05	2	Carbamidomethylation	84782	Integrin beta-2 OS=Homo sapiens GN=ITGB2 PE=1 SV=2
771	603	tr|D6R9P3|D6R9P3_HUMAN	93.14	11	3	49.86		2	Carbamidomethylation	30303	Heterogeneous nuclear ribonucleoprotein A/B OS=Homo sapiens GN=HNRNPAB PE=1 SV=1
774	23701	tr|M0R0F0|M0R0F0_HUMAN	119.44	26	3	49.86		2	Carbamidomethylation	22391	40S ribosomal protein S5 (Fragment) OS=Homo sapiens GN=RPS5 PE=1 SV=1
777	833	tr|K7EK07|K7EK07_HUMAN	121.24	35	4	34.9	1.02E+06	2	Carbamidomethylation	14914	Histone H3 (Fragment) OS=Homo sapiens GN=H3F3B PE=1 SV=1
783	951	sp|P06313|KV403_HUMAN	132.26	25	2	27.3	1.14E+05	2	Oxidation (M)	14633	Ig kappa chain V-IV region JI OS=Homo sapiens PE=4 SV=1
797	1272	sp|Q9UJU6|DBNL_HUMAN	156.67	19	5	27.3	1.14E+05	2	Carbamidomethylation	48207	Drebrin-like protein OS=Homo sapiens GN=DBNL PE=1 SV=1
853	23356	sp|Q9Y277|VDAC3_HUMAN	136.81	27	6	27.3	1.14E+05	2	Carbamidomethylation	30659	Voltage-dependent anion-selective channel protein 3 OS=Homo sapiens GN=VDAC3 PE=1 SV=1
882	2046	sp|P05386|RLA1_HUMAN	115.96	63	3	27.3	1.14E+05	2	Carbamidomethylation; Oxidation (M)	11514	60S acidic ribosomal protein P1 OS=Homo sapiens GN=RPLP1 PE=1 SV=1
883	1311	tr|Q5TEC6|Q5TEC6_HUMAN	62.67	41	4	33.59	8.62E+04	2	Carbamidomethylation; Oxidation (M)	15430	Histone H3 OS=Homo sapiens GN=HIST2H3PS2 PE=1 SV=1
886	23666	tr|A0A087X253|A0A087X253_HUMAN	73.58	6	5	33.59	8.62E+04	2	Carbamidomethylation	101333	AP-2 complex subunit beta OS=Homo sapiens GN=AP2B1 PE=1 SV=1
912	23288	sp|Q15257|PTPA_HUMAN	130.27	35	7	33.59	8.62E+04	2		40668	Serine/threonine-protein phosphatase 2A activator OS=Homo sapiens GN=PPP2R4 PE=1 SV=3
943	1584	sp|Q12931|TRAP1_HUMAN	114.3	8	3	26.48		2		80110	Heat shock protein 75 kDa mitochondrial OS=Homo sapiens GN=TRAP1 PE=1 SV=3
944	2446	tr|B5MD17|B5MD17_HUMAN	127.65	35	3	23.55	4.42E+04	2	Carbamidomethylation; Oxidation (M)	19326	Chromobox protein homolog 1 (Fragment) OS=Homo sapiens GN=CBX1 PE=1 SV=1
945	1060	tr|A0A0C4DH31|A0A0C4DH31_HUMAN	142.43	37	3	23.55	4.42E+04	2	Carbamidomethylation; Oxidation (M)	12820	Protein IGHV1-18 (Fragment) OS=Homo sapiens GN=IGHV1-18 PE=1 SV=1
955	3219	tr|A0A087WY61|A0A087WY61_HUMAN	99.96	1	2	23.55	4.42E+04	2		236160	Nuclear mitotic apparatus protein 1 OS=Homo sapiens GN=NUMA1 PE=1 SV=1
957	23922	sp|Q15113|PCOC1_HUMAN	104.02	6	2	23.55	4.42E+04	2		47973	Procollagen C-endopeptidase enhancer 1 OS=Homo sapiens GN=PCOLCE PE=1 SV=2
1021	23591	sp|P13861|KAP2_HUMAN	115.17	13	3	50.74	6.66E+04	2		45518	cAMP-dependent protein kinase type II-alpha regulatory subunit OS=Homo sapiens GN=PRKAR2A PE=1 SV=2
1037	1234	sp|O75531|BAF_HUMAN	103.09	40	2	22.32	1.31E+05	2		10059	Barrier-to-autointegration factor OS=Homo sapiens GN=BANF1 PE=1 SV=1
1039	1279	sp|P60891|PRPS1_HUMAN	91.69	9	2	36.75	1.15E+05	2	Carbamidomethylation	34834	Ribose-phosphate pyrophosphokinase 1 OS=Homo sapiens GN=PRPS1 PE=1 SV=2
1040	23843	sp|P07711|CATL1_HUMAN	96.64	8	2	36.75	1.15E+05	2	Carbamidomethylation; Oxidation (M)	37564	Cathepsin L1 OS=Homo sapiens GN=CTSL PE=1 SV=2
1043	1656	tr|A0A0A0MSK8|A0A0A0MSK8_HUMAN	99.85	16	2	37.26	4.54E+04	2		32420	Aspartyl/asparaginyl beta-hydroxylase OS=Homo sapiens GN=ASPH PE=1 SV=1
1044	23885	sp|Q9NR99|MXRA5_HUMAN	82.92	1	2	24.55	4.84E+04	2		312149	Matrix-remodeling-associated protein 5 OS=Homo sapiens GN=MXRA5 PE=2 SV=3
1055	24005	tr|C9J8U2|C9J8U2_HUMAN	123.07	10	2	28.16	3.44E+05	2		52162	Nicotinate phosphoribosyltransferase OS=Homo sapiens GN=NAPRT PE=1 SV=1
1058	24060	sp|P62081|RS7_HUMAN	44.93	10	2	40.03	1.20E+05	2		22127	40S ribosomal protein S7 OS=Homo sapiens GN=RPS7 PE=1 SV=1
1111	23485	sp|P61026|RAB10_HUMAN	117.63	22	4	46.16		2		22541	Ras-related protein Rab-10 OS=Homo sapiens GN=RAB10 PE=1 SV=1
1125	2969	tr|A0A087WUA5|A0A087WUA5_HUMAN	93.65	7	3	27.33		2	Carbamidomethylation	61113	EH domain-containing protein 4 OS=Homo sapiens GN=EHD4 PE=1 SV=1
1129	23658	sp|P84095|RHOG_HUMAN	111.68	23	3	27.33		2	Carbamidomethylation	21308	Rho-related GTP-binding protein RhoG OS=Homo sapiens GN=RHOG PE=1 SV=1
1139	23749	sp|P54725|RD23A_HUMAN	71.21	18	3	47.43		2		39609	UV excision repair protein RAD23 homolog A OS=Homo sapiens GN=RAD23A PE=1 SV=1
1147	23839	sp|Q9NY33|DPP3_HUMAN	131.6	5	2	28.94	1.69E+05	2		82589	Dipeptidyl peptidase 3 OS=Homo sapiens GN=DPP3 PE=1 SV=2
1151	23853	tr|E9PK47|E9PK47_HUMAN	78.39	3	2	15.27	2.73E+04	2		94070	Alpha-1 4 glucan phosphorylase OS=Homo sapiens GN=PYGL PE=1 SV=1
1154	23888	sp|P00387|NB5R3_HUMAN	72.13	7	2	15.82	1.71E+06	2		34235	NADH-cytochrome b5 reductase 3 OS=Homo sapiens GN=CYB5R3 PE=1 SV=3
1155	2220	sp|Q9NRV9|HEBP1_HUMAN	110.12	17	2	15.82	1.71E+06	2		21097	Heme-binding protein 1 OS=Homo sapiens GN=HEBP1 PE=1 SV=1
1163	23953	sp|O95758|PTBP3_HUMAN	84.73	7	2	37	3.17E+05	2	Carbamidomethylation	59690	Polypyrimidine tract-binding protein 3 OS=Homo sapiens GN=PTBP3 PE=1 SV=2
1169	3313	sp|P39060|COIA1_HUMAN	34.98	3	2	37	3.17E+05	2		178187	Collagen alpha-1(XVIII) chain OS=Homo sapiens GN=COL18A1 PE=1 SV=5
1171	23998	tr|B4DLN1|B4DLN1_HUMAN	77.53	8	2	37	3.17E+05	2		48099	Uncharacterized protein OS=Homo sapiens PE=2 SV=1
1174	24050	sp|O00629|IMA3_HUMAN	81.34	6	2	25.29	1.61E+05	2	Carbamidomethylation	57887	Importin subunit alpha-3 OS=Homo sapiens GN=KPNA4 PE=1 SV=1
1183	1434	sp|Q14956|GPNMB_HUMAN	76.45	6	2	30.4	5.07E+04	2		63923	Transmembrane glycoprotein NMB OS=Homo sapiens GN=GPNMB PE=1 SV=2
1184	1795	tr|A0A0B4J2D9|A0A0B4J2D9_HUMAN	115.89	29	4	30.4	5.07E+04	2		12569	Protein IGKV1D-13 (Fragment) OS=Homo sapiens GN=IGKV1D-13 PE=1 SV=1
1276	23874	sp|P06756|ITAV_HUMAN	118.47	4	2	30.4	5.07E+04	2		116038	Integrin alpha-V OS=Homo sapiens GN=ITGAV PE=1 SV=2
1277	23882	sp|P46976|GLYG_HUMAN	65.76	7	2	30.4	5.07E+04	2		39384	Glycogenin-1 OS=Homo sapiens GN=GYG1 PE=1 SV=4
1279	23896	sp|Q6IBS0|TWF2_HUMAN	77.74	7	2	23.14	1.58E+05	2	Carbamidomethylation	39548	Twinfilin-2 OS=Homo sapiens GN=TWF2 PE=1 SV=2
1281	23899	sp|Q96G03|PGM2_HUMAN	47.11	8	2	23.14	1.58E+05	2		68283	Phosphoglucomutase-2 OS=Homo sapiens GN=PGM2 PE=1 SV=4
1282	2095	sp|O15400|STX7_HUMAN	110.7	11	2	27.17	1.85E+05	2		29816	Syntaxin-7 OS=Homo sapiens GN=STX7 PE=1 SV=4
1285	3260	sp|O15511|ARPC5_HUMAN	89.7	18	2	30.25	9.98E+05	2		16320	Actin-related protein 2/3 complex subunit 5 OS=Homo sapiens GN=ARPC5 PE=1 SV=3
1291	24024	tr|F8VYZ4|F8VYZ4_HUMAN	66.7	26	2	42.67	1.88E+04	2		18516	Coatomer subunit zeta-1 OS=Homo sapiens GN=COPZ1 PE=1 SV=1
1292	3257	sp|Q9UPN3|MACF1_HUMAN	43.19	0	2	29.36	1.56E+05	2		838323	Microtubule-actin cross-linking factor 1 isoforms 1/2/3/5 OS=Homo sapiens GN=MACF1 PE=1 SV=4
1295	4364	sp|Q9UKM9|RALY_HUMAN	41.99	15	2	51.61	5.22E+04	2		32463	RNA-binding protein Raly OS=Homo sapiens GN=RALY PE=1 SV=1
1296	24003	tr|Q5T8U5|Q5T8U5_HUMAN	87.14	17	2	54.9		2	Carbamidomethylation	21128	Surfeit 4 OS=Homo sapiens GN=SURF4 PE=1 SV=1
1300	24239	sp|Q02878|RL6_HUMAN	76.75	8	2	54.9		2		32728	60S ribosomal protein L6 OS=Homo sapiens GN=RPL6 PE=1 SV=3
1316	2486	sp|P02656|APOC3_HUMAN	97.28	16	2	15.45	5.95E+04	2		10852	Apolipoprotein C-III OS=Homo sapiens GN=APOC3 PE=1 SV=1
1415	2928	sp|O95292|VAPB_HUMAN	100.68	18	3	40.23	5.07E+04	2		27228	Vesicle-associated membrane protein-associated protein B/C OS=Homo sapiens GN=VAPB PE=1 SV=3
1424	1834	sp|Q9NRX4|PHP14_HUMAN	92.83	29	2	17.82	5.96E+04	2		13833	14 kDa phosphohistidine phosphatase OS=Homo sapiens GN=PHPT1 PE=1 SV=1
1425	23849	sp|Q9UNF0|PACN2_HUMAN	78.86	5	2	53.05	9.45E+04	2	Carbamidomethylation	55739	Protein kinase C and casein kinase substrate in neurons protein 2 OS=Homo sapiens GN=PACSIN2 PE=1 SV=2
1426	23857	sp|Q9Y6K5|OAS3_HUMAN	91.54	2	2	53.05	9.45E+04	2	Carbamidomethylation	121170	2'-5'-oligoadenylate synthase 3 OS=Homo sapiens GN=OAS3 PE=1 SV=3
1427	23863	sp|O94808|GFPT2_HUMAN	89.94	5	2	14.67	7.53E+04	2		76931	Glutamine--fructose-6-phosphate aminotransferase [isomerizing] 2 OS=Homo sapiens GN=GFPT2 PE=1 SV=3
1435	23934	tr|E9PNQ6|E9PNQ6_HUMAN	75.44	7	2	29.42	8.05E+04	2		62036	Thioredoxin reductase 1 cytoplasmic OS=Homo sapiens GN=TXNRD1 PE=1 SV=1
1439	2802	sp|P11166|GTR1_HUMAN	76.72	4	2	29.42	8.05E+04	2		54084	Solute carrier family 2 facilitated glucose transporter member 1 OS=Homo sapiens GN=SLC2A1 PE=1 SV=2
1441	1633	tr|D6REM6|D6REM6_HUMAN	94.43	7	2	24.75	9.32E+04	2		88359	Matrin-3 OS=Homo sapiens GN=MATR3 PE=1 SV=1
1442	558	tr|A0A0C4DH38|A0A0C4DH38_HUMAN	84.71	23	2	24.75	9.32E+04	2		12675	Protein IGHV5-51 (Fragment) OS=Homo sapiens GN=IGHV5-51 PE=1 SV=1
1446	24039	sp|P40616|ARL1_HUMAN	75.23	14	2	35.65	1.70E+05	2		20418	ADP-ribosylation factor-like protein 1 OS=Homo sapiens GN=ARL1 PE=1 SV=1
1447	24068	sp|Q9Y3I0|RTCB_HUMAN	77.05	10	2	35.65	1.70E+05	2		55210	tRNA-splicing ligase RtcB homolog OS=Homo sapiens GN=RTCB PE=1 SV=1
1450	968	sp|P08294|SODE_HUMAN	103.54	10	2	43.44	1.72E+05	2	Carbamidomethylation	25851	Extracellular superoxide dismutase [Cu-Zn] OS=Homo sapiens GN=SOD3 PE=1 SV=2
1456	1799	tr|F8VUA6|F8VUA6_HUMAN	100.93	18	2	39	1.26E+05	2	Carbamidomethylation	14529	60S ribosomal protein L18 (Fragment) OS=Homo sapiens GN=RPL18 PE=1 SV=1
1459	24218	sp|P14406|CX7A2_HUMAN	74.95	45	2	39	1.26E+05	2		9396	Cytochrome c oxidase subunit 7A2 mitochondrial OS=Homo sapiens GN=COX7A2 PE=1 SV=1
1464	1957	sp|P36957|ODO2_HUMAN	69.53	4	2	39	1.26E+05	2		48755	Dihydrolipoyllysine-residue succinyltransferase component of 2-oxoglutarate dehydrogenase complex mitochondrial OS=Homo sapiens GN=DLST PE=1 SV=4
1467	24369	sp|Q9UKK9|NUDT5_HUMAN	58.95	10	2	39	1.26E+05	2		24328	ADP-sugar pyrophosphatase OS=Homo sapiens GN=NUDT5 PE=1 SV=1
1476	24542	sp|Q9NR31|SAR1A_HUMAN	89.83	13	2	32.67	3.66E+05	2		22367	GTP-binding protein SAR1a OS=Homo sapiens GN=SAR1A PE=1 SV=1
1504	25456	sp|O43815|STRN_HUMAN	29.12	4	2	32.67	3.66E+05	2		86132	Striatin OS=Homo sapiens GN=STRN PE=1 SV=4
1591	2721	sp|Q95IE3|2B1C_HUMAN	106.76	21	4	23.32	2.30E+04	2	Carbamidomethylation	29878	HLA class II histocompatibility antigen DRB1-12 beta chain OS=Homo sapiens GN=HLA-DRB1 PE=1 SV=1
1592	2724	sp|Q5Y7A7|2B1D_HUMAN	106.38	23	4	53.16	6.86E+04	2	Carbamidomethylation	30008	HLA class II histocompatibility antigen DRB1-13 beta chain OS=Homo sapiens GN=HLA-DRB1 PE=1 SV=1
1612	1740	sp|P63167|DYL1_HUMAN	86.01	37	2	53.16	6.86E+04	2	Carbamidomethylation	10366	Dynein light chain 1 cytoplasmic OS=Homo sapiens GN=DYNLL1 PE=1 SV=1
1613	23847	sp|Q12904|AIMP1_HUMAN	55.79	5	2	60.22	2.57E+04	2	Carbamidomethylation	34353	Aminoacyl tRNA synthase complex-interacting multifunctional protein 1 OS=Homo sapiens GN=AIMP1 PE=1 SV=2
1614	23848	sp|O00151|PDLI1_HUMAN	87.67	8	2	24.01	2.45E+05	2	Carbamidomethylation	36072	PDZ and LIM domain protein 1 OS=Homo sapiens GN=PDLIM1 PE=1 SV=4
1615	23864	sp|P48047|ATPO_HUMAN	63.93	17	2	34.12	2.02E+05	2		23277	ATP synthase subunit O mitochondrial OS=Homo sapiens GN=ATP5O PE=1 SV=1
1616	1599	sp|Q15293|RCN1_HUMAN	103.13	9	2	33.43	4.18E+05	2		38890	Reticulocalbin-1 OS=Homo sapiens GN=RCN1 PE=1 SV=1
1617	23876	sp|Q96I99|SUCB2_HUMAN	55.56	5	2	40.82		2		46511	Succinyl-CoA ligase [GDP-forming] subunit beta mitochondrial OS=Homo sapiens GN=SUCLG2 PE=1 SV=2
1620	23889	sp|P62851|RS25_HUMAN	56.92	15	2	58.39	9.29E+03	2		13742	40S ribosomal protein S25 OS=Homo sapiens GN=RPS25 PE=1 SV=1
1621	23893	tr|J3KR24|J3KR24_HUMAN	96.82	2	2	20.16	9.43E+04	2		131763	Isoleucine--tRNA ligase cytoplasmic OS=Homo sapiens GN=IARS PE=1 SV=1
1622	838	tr|A0A075B6J0|A0A075B6J0_HUMAN	94.65	39	2	52.18	8.41E+04	2	Carbamidomethylation	12302	Protein IGLV1-40 (Fragment) OS=Homo sapiens GN=IGLV1-40 PE=1 SV=5
1624	23903	sp|P60866|RS20_HUMAN	71.65	19	2	21.87	1.12E+05	2		13373	40S ribosomal protein S20 OS=Homo sapiens GN=RPS20 PE=1 SV=1
1625	2571	sp|O75348|VATG1_HUMAN	80.8	21	2	21.87	1.12E+05	2	Carbamidomethylation	13758	V-type proton ATPase subunit G 1 OS=Homo sapiens GN=ATP6V1G1 PE=1 SV=3
1626	23908	sp|P09917|LOX5_HUMAN	81.95	4	2	41.02	1.90E+05	2		77983	Arachidonate 5-lipoxygenase OS=Homo sapiens GN=ALOX5 PE=1 SV=2
1627	2111	sp|P10644|KAP0_HUMAN	67.22	9	2	41.02	1.90E+05	2		42982	cAMP-dependent protein kinase type I-alpha regulatory subunit OS=Homo sapiens GN=PRKAR1A PE=1 SV=1
1628	2214	sp|P62191|PRS4_HUMAN	98.57	6	2	41.02	1.90E+05	2		49185	26S protease regulatory subunit 4 OS=Homo sapiens GN=PSMC1 PE=1 SV=1
1629	1728	tr|E5RI99|E5RI99_HUMAN	76.34	27	2	15.93	4.99E+05	2	Carbamidomethylation	12656	60S ribosomal protein L30 (Fragment) OS=Homo sapiens GN=RPL30 PE=1 SV=1
1630	1211	tr|A0A087X2I4|A0A087X2I4_HUMAN	56.41	10	2	43.66		2		23100	Proteasome subunit beta type OS=Homo sapiens GN=PSMB6 PE=1 SV=1
1631	23924	tr|H3BS10|H3BS10_HUMAN	68.73	6	2	43.66		2		58440	Beta-hexosaminidase OS=Homo sapiens GN=HEXA PE=1 SV=1
1632	2883	sp|P13473|LAMP2_HUMAN	76.58	5	2	39.54	3.28E+05	2		44961	Lysosome-associated membrane glycoprotein 2 OS=Homo sapiens GN=LAMP2 PE=1 SV=2
1635	23948	sp|Q15393|SF3B3_HUMAN	80.48	3	2	39.54	3.28E+05	2		135577	Splicing factor 3B subunit 3 OS=Homo sapiens GN=SF3B3 PE=1 SV=4
1636	23969	tr|M0R140|M0R140_HUMAN	40.96	19	2	42.89		2		11051	40S ribosomal protein S19 (Fragment) OS=Homo sapiens GN=RPS19 PE=1 SV=1
1637	23985	sp|Q8WU39|MZB1_HUMAN	106.79	21	2	42.89		2	Carbamidomethylation	20694	Marginal zone B- and B1-cell-specific protein OS=Homo sapiens GN=MZB1 PE=1 SV=1
1640	2298	sp|Q32MZ4|LRRF1_HUMAN	43.12	4	2	34.27	1.33E+05	2		89253	Leucine-rich repeat flightless-interacting protein 1 OS=Homo sapiens GN=LRRFIP1 PE=1 SV=2
1641	1528	sp|Q9UNZ2|NSF1C_HUMAN	86.04	7	2	40.21	2.22E+05	2		40573	NSFL1 cofactor p47 OS=Homo sapiens GN=NSFL1C PE=1 SV=2
1644	24040	sp|Q4VC31|CCD58_HUMAN	80.67	18	2	40.99	1.97E+05	2	Carbamidomethylation	16620	Coiled-coil domain-containing protein 58 OS=Homo sapiens GN=CCDC58 PE=1 SV=1
1645	24052	sp|P51572|BAP31_HUMAN	41.55	7	2	23.4	2.14E+04	2		27992	B-cell receptor-associated protein 31 OS=Homo sapiens GN=BCAP31 PE=1 SV=3
1646	24056	sp|Q9UQE7|SMC3_HUMAN	80.1	2	2	23.4	2.14E+04	2		141541	Structural maintenance of chromosomes protein 3 OS=Homo sapiens GN=SMC3 PE=1 SV=2
1649	24076	sp|Q9UBX5|FBLN5_HUMAN	78.11	5	2	23.4	2.14E+04	2	Carbamidomethylation	50181	Fibulin-5 OS=Homo sapiens GN=FBLN5 PE=1 SV=1
1653	24087	tr|D6RCD0|D6RCD0_HUMAN	48.9	10	2	25.29	1.61E+05	2		28102	Estradiol 17-beta-dehydrogenase 11 OS=Homo sapiens GN=HSD17B11 PE=1 SV=2
1660	2842	tr|H7BZL2|H7BZL2_HUMAN	96.19	20	2	41.55	1.40E+05	2	Carbamidomethylation	21411	3-hydroxyisobutyrate dehydrogenase mitochondrial (Fragment) OS=Homo sapiens GN=HIBADH PE=1 SV=1
1662	1217	sp|P07305|H10_HUMAN	107.19	12	2	38.32		2		20863	Histone H1.0 OS=Homo sapiens GN=H1F0 PE=1 SV=3
1663	2300	sp|P36269|GGT5_HUMAN	91.89	6	2	38.98	2.43E+05	2		62261	Gamma-glutamyltransferase 5 OS=Homo sapiens GN=GGT5 PE=1 SV=2
1664	24177	sp|Q99471|PFD5_HUMAN	86.21	21	2	38.98	2.43E+05	2		17328	Prefoldin subunit 5 OS=Homo sapiens GN=PFDN5 PE=1 SV=2
1665	1842	sp|P55769|NH2L1_HUMAN	81.88	31	2	57.24	4.73E+04	2	Carbamidomethylation	14174	NHP2-like protein 1 OS=Homo sapiens GN=SNU13 PE=1 SV=3
1666	24182	sp|Q15637|SF01_HUMAN	88.68	6	2	39.62	2.19E+05	2		68330	Splicing factor 1 OS=Homo sapiens GN=SF1 PE=1 SV=4
1667	24184	sp|Q8IXQ6|PARP9_HUMAN	96.66	4	2	39.62	2.19E+05	2	Carbamidomethylation	96343	Poly [ADP-ribose] polymerase 9 OS=Homo sapiens GN=PARP9 PE=1 SV=2
1668	24186	tr|A0A087X1K9|A0A087X1K9_HUMAN	89.96	30	2	32.5		2	Carbamidomethylation	17981	Acyl-protein thioesterase 1 OS=Homo sapiens GN=LYPLA1 PE=1 SV=1
1669	24189	tr|E9PJK1|E9PJK1_HUMAN	85.4	24	2	30.59		2	Carbamidomethylation	17963	Tetraspanin OS=Homo sapiens GN=CD81 PE=1 SV=1
1670	24203	tr|F8W9U3|F8W9U3_HUMAN	78.44	17	2	46.36	1.05E+05	2		22381	Alpha/beta hydrolase domain-containing protein 14B OS=Homo sapiens GN=ABHD14B PE=1 SV=1
1671	1387	tr|D6RD17|D6RD17_HUMAN	102.65	17	2	46.36	1.05E+05	2	Carbamidomethylation	18020	Immunoglobulin J chain (Fragment) OS=Homo sapiens GN=JCHAIN PE=1 SV=6
1672	24207	sp|P26373|RL13_HUMAN	94.09	11	2	46.36	1.05E+05	2		24261	60S ribosomal protein L13 OS=Homo sapiens GN=RPL13 PE=1 SV=4
1673	1455	tr|Q8WVC2|Q8WVC2_HUMAN	77.58	23	2	46.36	1.05E+05	2	Carbamidomethylation	8850	40S ribosomal protein S21 OS=Homo sapiens GN=RPS21 PE=1 SV=1
1674	24210	sp|Q9Y5P6|GMPPB_HUMAN	74.56	12	2	46.36	1.05E+05	2	Carbamidomethylation	39834	Mannose-1-phosphate guanyltransferase beta OS=Homo sapiens GN=GMPPB PE=1 SV=2
1675	2301	tr|F8W0G4|F8W0G4_HUMAN	71.7	17	2	55.71	1.06E+04	2	Carbamidomethylation	16637	Poly(rC)-binding protein 2 (Fragment) OS=Homo sapiens GN=PCBP2 PE=1 SV=1
1676	24220	tr|E9PKT6|E9PKT6_HUMAN	87.03	30	2	55.71	1.06E+04	2	Carbamidomethylation	14736	Pro-cathepsin H (Fragment) OS=Homo sapiens GN=CTSH PE=1 SV=1
1677	24022	sp|O75351|VPS4B_HUMAN	78.32	8	2	34.78	7.92E+04	2		49302	Vacuolar protein sorting-associated protein 4B OS=Homo sapiens GN=VPS4B PE=1 SV=2
1680	24257	tr|H7C3P4|H7C3P4_HUMAN	77.45	8	2	23.24	9.07E+05	2	Carbamidomethylation	56374	Glucosamine (N-acetyl)-6-sulfatase (Sanfilippo disease IIID) isoform CRA_b OS=Homo sapiens GN=GNS PE=1 SV=1
1681	24268	sp|Q15717|ELAV1_HUMAN	77.6	6	2	28.05		2		36092	ELAV-like protein 1 OS=Homo sapiens GN=ELAVL1 PE=1 SV=2
1682	24282	sp|P41240|CSK_HUMAN	59.52	9	2	28.05		2	Carbamidomethylation	50704	Tyrosine-protein kinase CSK OS=Homo sapiens GN=CSK PE=1 SV=1
1687	1612	tr|A0A087WWY6|A0A087WWY6_HUMAN	62.84	32	2	32.79	3.17E+05	2	Carbamidomethylation	12511	Integrin-linked protein kinase (Fragment) OS=Homo sapiens GN=ILK PE=1 SV=1
1692	24357	tr|F5GX39|F5GX39_HUMAN	66.28	32	2	32.79	3.17E+05	2		13631	Transmembrane emp24 domain-containing protein 2 OS=Homo sapiens GN=TMED2 PE=1 SV=1
1694	24377	tr|I3L4Z3|I3L4Z3_HUMAN	88.52	14	2	44.68	2.26E+05	2		19732	Retinoid-inducible serine carboxypeptidase (Fragment) OS=Homo sapiens GN=SCPEP1 PE=1 SV=1
1695	1244	tr|H0Y6E7|H0Y6E7_HUMAN	56.86	7	2	44.68	2.26E+05	2		31865	RNA-binding motif protein X chromosome (Fragment) OS=Homo sapiens GN=RBMX PE=1 SV=2
1698	24400	sp|Q8TCJ2|STT3B_HUMAN	52.06	2	2	44.68	2.26E+05	2		93674	Dolichyl-diphosphooligosaccharide--protein glycosyltransferase subunit STT3B OS=Homo sapiens GN=STT3B PE=1 SV=1
1743	2893	sp|O75506|HSBP1_HUMAN	89.15	39	2	44.68	2.26E+05	2		8544	Heat shock factor-binding protein 1 OS=Homo sapiens GN=HSBP1 PE=1 SV=1
1945	23852	sp|P26639|SYTC_HUMAN	55.45	3	2	25.29	1.61E+05	2		83435	Threonine--tRNA ligase cytoplasmic OS=Homo sapiens GN=TARS PE=1 SV=3
1947	23861	sp|Q9BVJ7|DUS23_HUMAN	43.2	11	2	34.43	2.24E+05	2		16588	Dual specificity protein phosphatase 23 OS=Homo sapiens GN=DUSP23 PE=1 SV=1
1948	1472	tr|Q5JR95|Q5JR95_HUMAN	88.39	14	2	55.12		2	Carbamidomethylation	21880	40S ribosomal protein S8 OS=Homo sapiens GN=RPS8 PE=1 SV=1
1949	23900	tr|X6RAL5|X6RAL5_HUMAN	64.76	14	2	65.98		2		19526	Histone deacetylase complex subunit SAP18 OS=Homo sapiens GN=SAP18 PE=1 SV=1
1950	23904	sp|O43242|PSMD3_HUMAN	86.41	5	2	25.02	1.17E+07	2		60978	26S proteasome non-ATPase regulatory subunit 3 OS=Homo sapiens GN=PSMD3 PE=1 SV=2
1951	612	tr|E9PR44|E9PR44_HUMAN	50.06	20	2	25.02	1.17E+07	2		20031	Alpha-crystallin B chain (Fragment) OS=Homo sapiens GN=CRYAB PE=1 SV=1
1952	5188	sp|P15144|AMPN_HUMAN	72.67	3	2	25.02	1.17E+07	2		109539	Aminopeptidase N OS=Homo sapiens GN=ANPEP PE=1 SV=4
1954	5666	sp|O95786|DDX58_HUMAN	71.36	5	2	25.02	1.17E+07	2		106600	Probable ATP-dependent RNA helicase DDX58 OS=Homo sapiens GN=DDX58 PE=1 SV=2
1955	818	sp|P42166|LAP2A_HUMAN	43.38	4	2	25.02	1.17E+07	2		75492	Lamina-associated polypeptide 2 isoform alpha OS=Homo sapiens GN=TMPO PE=1 SV=2
1956	23972	sp|P20290|BTF3_HUMAN	59.88	23	2	64.03	3.98E+04	2		22168	Transcription factor BTF3 OS=Homo sapiens GN=BTF3 PE=1 SV=1
1957	2093	sp|P35998|PRS7_HUMAN	88.48	6	2	46.09	6.24E+04	2		48634	26S protease regulatory subunit 7 OS=Homo sapiens GN=PSMC2 PE=1 SV=3
1958	23973	sp|P35555|FBN1_HUMAN	56.55	1	2	46.09	6.24E+04	2	Carbamidomethylation	312237	Fibrillin-1 OS=Homo sapiens GN=FBN1 PE=1 SV=3
1959	24010	sp|Q96DG6|CMBL_HUMAN	56.44	10	2	40.64	3.47E+05	2		28048	Carboxymethylenebutenolidase homolog OS=Homo sapiens GN=CMBL PE=1 SV=1
1960	1769	tr|H0YCI4|H0YCI4_HUMAN	87.55	14	2	55.64	1.68E+04	2		23407	Nucleosome assembly protein 1-like 4 (Fragment) OS=Homo sapiens GN=NAP1L4 PE=1 SV=1
1961	24014	sp|Q8TEX9|IPO4_HUMAN	68.19	2	2	21.06	7.35E+04	2		118715	Importin-4 OS=Homo sapiens GN=IPO4 PE=1 SV=2
1962	24095	tr|H0YDD4|H0YDD4_HUMAN	74.23	5	2	21.06	7.35E+04	2		51201	Acetyltransferase component of pyruvate dehydrogenase complex (Fragment) OS=Homo sapiens GN=DLAT PE=1 SV=1
1966	2738	tr|F5H0Q4|F5H0Q4_HUMAN	88.46	60	2	21.06	7.35E+04	2		8850	Diablo homolog mitochondrial (Fragment) OS=Homo sapiens GN=DIABLO PE=1 SV=1
1967	24170	sp|P84090|ERH_HUMAN	94.91	30	2	21.06	7.35E+04	2	Carbamidomethylation	12259	Enhancer of rudimentary homolog OS=Homo sapiens GN=ERH PE=1 SV=1
1968	24172	tr|Q5JRI1|Q5JRI1_HUMAN	93.1	16	2	21.06	7.35E+04	2		20913	Serine/arginine-rich-splicing factor 10 OS=Homo sapiens GN=SRSF10 PE=1 SV=1
1969	24200	sp|Q8IZ83|A16A1_HUMAN	79.81	3	2	21.06	7.35E+04	2		85127	Aldehyde dehydrogenase family 16 member A1 OS=Homo sapiens GN=ALDH16A1 PE=1 SV=2
1970	1883	sp|P62304|RUXE_HUMAN	81.81	39	2	21.06	7.35E+04	2	Carbamidomethylation	10804	Small nuclear ribonucleoprotein E OS=Homo sapiens GN=SNRPE PE=1 SV=1
1971	814	tr|B0QYF8|B0QYF8_HUMAN	83.52	22	2	21.06	7.35E+04	2	Carbamidomethylation	15989	Myoglobin (Fragment) OS=Homo sapiens GN=MB PE=1 SV=1
1972	856	tr|G3XAM2|G3XAM2_HUMAN	101.31	4	2	21.06	7.35E+04	2		65060	Complement factor I OS=Homo sapiens GN=CFI PE=1 SV=1
1973	24227	sp|Q969X5|ERGI1_HUMAN	71.38	12	2	21.06	7.35E+04	2		32592	Endoplasmic reticulum-Golgi intermediate compartment protein 1 OS=Homo sapiens GN=ERGIC1 PE=1 SV=1
1974	24229	sp|Q14677|EPN4_HUMAN	72.09	4	2	21.06	7.35E+04	2		68259	Clathrin interactor 1 OS=Homo sapiens GN=CLINT1 PE=1 SV=1
1975	24240	tr|E7EPB3|E7EPB3_HUMAN	66.39	19	2	21.06	7.35E+04	2		14558	60S ribosomal protein L14 OS=Homo sapiens GN=RPL14 PE=1 SV=1
1976	2624	tr|F2Z2Y6|F2Z2Y6_HUMAN	86.61	52	2	21.06	7.35E+04	2		7371	U6 snRNA-associated Sm-like protein LSm8 OS=Homo sapiens GN=LSM8 PE=1 SV=1
1977	24243	sp|Q9BVK6|TMED9_HUMAN	71.98	8	2	36.02	1.50E+05	2		27277	Transmembrane emp24 domain-containing protein 9 OS=Homo sapiens GN=TMED9 PE=1 SV=2
1978	2493	sp|P07919|QCR6_HUMAN	79.69	30	2	36.02	1.50E+05	2	Carbamidomethylation	10739	Cytochrome b-c1 complex subunit 6 mitochondrial OS=Homo sapiens GN=UQCRH PE=1 SV=2
1979	24246	sp|O94826|TOM70_HUMAN	65.67	3	2	21.84	3.50E+06	2		67455	Mitochondrial import receptor subunit TOM70 OS=Homo sapiens GN=TOMM70A PE=1 SV=1
1981	1091	sp|P02775|CXCL7_HUMAN	72.21	19	2	33.72	6.02E+04	2	Carbamidomethylation	13894	Platelet basic protein OS=Homo sapiens GN=PPBP PE=1 SV=3
1982	24260	sp|P98082|DAB2_HUMAN	62.98	3	2	34.85	3.81E+05	2		82448	Disabled homolog 2 OS=Homo sapiens GN=DAB2 PE=1 SV=3
1983	1907	sp|P18428|LBP_HUMAN	81.14	7	2	34.85	3.81E+05	2		53384	Lipopolysaccharide-binding protein OS=Homo sapiens GN=LBP PE=1 SV=3
1987	24296	sp|P21291|CSRP1_HUMAN	63.84	16	2	34.85	3.81E+05	2	Carbamidomethylation	20567	Cysteine and glycine-rich protein 1 OS=Homo sapiens GN=CSRP1 PE=1 SV=3
1989	24324	tr|E9PKG6|E9PKG6_HUMAN	88.45	9	2	34.85	3.81E+05	2		40369	Nucleobindin-2 OS=Homo sapiens GN=NUCB2 PE=1 SV=2
1991	24332	tr|E5RGV5|E5RGV5_HUMAN	79.62	18	2	34.85	3.81E+05	2	Carbamidomethylation	15821	Nucleolysin TIA-1 isoform p40 OS=Homo sapiens GN=TIA1 PE=1 SV=1
1992	2452	sp|P14927|QCR7_HUMAN	77.58	21	2	34.85	3.81E+05	2		13530	Cytochrome b-c1 complex subunit 7 OS=Homo sapiens GN=UQCRB PE=1 SV=2
1993	24346	tr|Q5VVL7|Q5VVL7_HUMAN	46.99	7	2	34.85	3.81E+05	2		36238	Lipoamide acyltransferase component of branched-chain alpha-keto acid dehydrogenase complex mitochondrial OS=Homo sapiens GN=DBT PE=1 SV=1
1994	24348	tr|Q5VXN0|Q5VXN0_HUMAN	48.15	14	2	34.85	3.81E+05	2		24605	Ribosome production factor 2 homolog (Fragment) OS=Homo sapiens GN=RPF2 PE=1 SV=1
1998	24385	sp|P06727|APOA4_HUMAN	63.66	6	2	34.85	3.81E+05	2		45399	Apolipoprotein A-IV OS=Homo sapiens GN=APOA4 PE=1 SV=3
1999	24392	sp|P35606|COPB2_HUMAN	61.92	3	2	34.85	3.81E+05	2		102487	Coatomer subunit beta' OS=Homo sapiens GN=COPB2 PE=1 SV=2
2003	24412	tr|A0A087X0K1|A0A087X0K1_HUMAN	55.79	7	2	34.85	3.81E+05	2		39453	Calcium-binding protein 39 OS=Homo sapiens GN=CAB39 PE=1 SV=1
2004	24414	tr|B7Z7P8|B7Z7P8_HUMAN	72.39	5	2	34.85	3.81E+05	2		47476	Eukaryotic peptide chain release factor subunit 1 OS=Homo sapiens GN=ETF1 PE=1 SV=1
2009	24459	tr|J3QQV6|J3QQV6_HUMAN	80.99	22	2	34.85	3.81E+05	2		13920	Pyridoxine-5'-phosphate oxidase (Fragment) OS=Homo sapiens GN=PNPO PE=1 SV=1
2019	24521	sp|P54886|P5CS_HUMAN	59.1	3	2	34.85	3.81E+05	2		87302	Delta-1-pyrroline-5-carboxylate synthase OS=Homo sapiens GN=ALDH18A1 PE=1 SV=2
2042	24743	tr|Q49AN9|Q49AN9_HUMAN	66.67	20	2	34.85	3.81E+05	2		7101	SNRPG protein OS=Homo sapiens GN=SNRPG PE=1 SV=1
2420	24156	sp|Q8NCW5|NNRE_HUMAN	100.04	10	2	37.74	5.86E+04	2		31675	NAD(P)H-hydrate epimerase OS=Homo sapiens GN=APOA1BP PE=1 SV=2
2421	24046	sp|P05198|IF2A_HUMAN	96.82	9	2	26.91	5.57E+04	2		36112	Eukaryotic translation initiation factor 2 subunit 1 OS=Homo sapiens GN=EIF2S1 PE=1 SV=3
2423	24178	sp|Q92820|GGH_HUMAN	86.01	12	2	26.91	5.57E+04	2		35964	Gamma-glutamyl hydrolase OS=Homo sapiens GN=GGH PE=1 SV=2
2424	2157	tr|E7ETK0|E7ETK0_HUMAN	88.97	21	2	26.91	5.57E+04	2		15197	40S ribosomal protein S24 OS=Homo sapiens GN=RPS24 PE=1 SV=1
2425	24201	sp|P62857|RS28_HUMAN	79.14	30	2	26.91	5.57E+04	2		7841	40S ribosomal protein S28 OS=Homo sapiens GN=RPS28 PE=1 SV=1
2426	24211	tr|G8JLH9|G8JLH9_HUMAN	83.62	7	2	26.91	5.57E+04	2		76138	Signal transducer and activator of transcription OS=Homo sapiens GN=STAT3 PE=1 SV=1
2427	24226	sp|P53999|TCP4_HUMAN	70.92	18	2	26.91	5.57E+04	2		14395	Activated RNA polymerase II transcriptional coactivator p15 OS=Homo sapiens GN=SUB1 PE=1 SV=3
2428	24231	sp|Q6YN16|HSDL2_HUMAN	74.31	7	2	26.91	5.57E+04	2	Carbamidomethylation	45395	Hydroxysteroid dehydrogenase-like protein 2 OS=Homo sapiens GN=HSDL2 PE=1 SV=1
2429	24237	tr|A6NLM8|A6NLM8_HUMAN	83.86	20	2	45.56	5.57E+04	2		16246	Translocon-associated protein subunit delta OS=Homo sapiens GN=SSR4 PE=1 SV=1
2431	24285	tr|J3QL05|J3QL05_HUMAN	90.89	18	2	33.21	1.26E+05	2		15156	Serine/arginine-rich-splicing factor 2 (Fragment) OS=Homo sapiens GN=SRSF2 PE=1 SV=1
2432	1796	tr|E5RFP0|E5RFP0_HUMAN	62.78	15	2	43.56	5.72E+04	2	Carbamidomethylation	14745	NudC domain-containing protein 2 OS=Homo sapiens GN=NUDCD2 PE=1 SV=1
2433	24317	tr|I3L165|I3L165_HUMAN	50.23	32	2	17.61		2		8420	Hepatocyte growth factor-regulated tyrosine kinase substrate (Fragment) OS=Homo sapiens GN=HGS PE=1 SV=1
2435	24347	tr|F5H2L2|F5H2L2_HUMAN	50.51	18	2	27.6		2	Carbamidomethylation	14634	ATP-dependent DNA helicase Q1 (Fragment) OS=Homo sapiens GN=RECQL PE=1 SV=1
2436	24349	sp|Q6P4A8|PLBL1_HUMAN	65.63	3	2	53.42	2.69E+05	2		63255	Phospholipase B-like 1 OS=Homo sapiens GN=PLBD1 PE=1 SV=2
2437	1808	sp|P56385|ATP5I_HUMAN	67.79	36	2	17.88	6.77E+04	2		7933	ATP synthase subunit e mitochondrial OS=Homo sapiens GN=ATP5I PE=1 SV=2
2438	24383	sp|P62266|RS23_HUMAN	66.63	15	2	17.88	6.77E+04	2		15808	40S ribosomal protein S23 OS=Homo sapiens GN=RPS23 PE=1 SV=3
2439	24387	sp|Q9BWJ5|SF3B5_HUMAN	41.75	38	2	24.35	1.51E+05	2	Carbamidomethylation	10135	Splicing factor 3B subunit 5 OS=Homo sapiens GN=SF3B5 PE=1 SV=1
2440	24394	sp|Q9Y333|LSM2_HUMAN	76.84	28	2	24.35	1.51E+05	2		10835	U6 snRNA-associated Sm-like protein LSm2 OS=Homo sapiens GN=LSM2 PE=1 SV=1
2441	2681	sp|P51452|DUS3_HUMAN	42.08	15	2	34.4	4.63E+05	2		20478	Dual specificity protein phosphatase 3 OS=Homo sapiens GN=DUSP3 PE=1 SV=1
2442	24405	tr|B5MBZ8|B5MBZ8_HUMAN	103.67	15	2	34.4	4.63E+05	2		31357	Protein phosphatase 1 regulatory subunit 7 OS=Homo sapiens GN=PPP1R7 PE=1 SV=1
2443	24410	sp|Q96AG4|LRC59_HUMAN	58.63	7	2	19.2	3.41E+04	2		34930	Leucine-rich repeat-containing protein 59 OS=Homo sapiens GN=LRRC59 PE=1 SV=1
2445	24424	tr|M0R0M7|M0R0M7_HUMAN	40.69	7	2	33.57	6.97E+04	2		45873	Syntaxin-binding protein 2 OS=Homo sapiens GN=STXBP2 PE=1 SV=1
2446	24446	sp|Q9P2J5|SYLC_HUMAN	57.76	2	2	52.65		2		134466	Leucine--tRNA ligase cytoplasmic OS=Homo sapiens GN=LARS PE=1 SV=2
2450	24478	sp|Q9HAB8|PPCS_HUMAN	36.46	5	2	24.55	6.61E+04	2		34005	Phosphopantothenate--cysteine ligase OS=Homo sapiens GN=PPCS PE=1 SV=2
2453	24500	sp|P54136|SYRC_HUMAN	36.54	3	2	25.65		2	Carbamidomethylation	75379	Arginine--tRNA ligase cytoplasmic OS=Homo sapiens GN=RARS PE=1 SV=2
2460	1961	sp|P05160|F13B_HUMAN	34.26	3	2	32.56	1.09E+05	2		75511	Coagulation factor XIII B chain OS=Homo sapiens GN=F13B PE=1 SV=3
						28.56
6	9	sp|P08670|VIME_HUMAN	313.04	69	74	42.47	4.36E+06	57	Carbamidomethylation; Oxidation (M); Mutation	53652	Vimentin OS=Homo sapiens GN=VIM PE=1 SV=4
8	88	tr|A0A087WTX5|A0A087WTX5_HUMAN	338.14	55	48	19.78	2.24E+07	2	Carbamidomethylation; Oxidation (M); Mutation	25624	Ig kappa chain C region OS=Homo sapiens GN=IGKC PE=1 SV=1
10	67	tr|A0A087WZW8|A0A087WZW8_HUMAN	332.72	57	46	27.02	3.42E+07	3	Carbamidomethylation; Mutation	25601	Protein IGKV3-11 OS=Homo sapiens GN=IGKV3-11 PE=4 SV=1
12	13	sp|P02545|LMNA_HUMAN	321.98	70	60	20.49	9.38E+06	58	Carbamidomethylation; Oxidation (M); Phosphorylation (STY); N-acetylglucosamine-1-phosphoryl; Mutation	74140	Prelamin-A/C OS=Homo sapiens GN=LMNA PE=1 SV=1
14	33	sp|P02787|TRFE_HUMAN	328.02	52	55	29.77	5.83E+07	55	Carbamidomethylation; Oxidation (M); Mutation	77064	Serotransferrin OS=Homo sapiens GN=TF PE=1 SV=3
15	39	sp|P00738|HPT_HUMAN	320.71	52	40	9.59	9.55E+05	7	Carbamidomethylation; Oxidation (M); Mutation	45205	Haptoglobin OS=Homo sapiens GN=HP PE=1 SV=1
17	384	sp|P0CG05|LAC2_HUMAN	294.85	83	26	29.77	5.83E+07	7	Carbamidomethylation; Phosphorylation (STY); Mutation	11294	Ig lambda-2 chain C regions OS=Homo sapiens GN=IGLC2 PE=1 SV=1
19	197	tr|A0A087WYR4|A0A087WYR4_HUMAN	293.51	53	31	25.72	1.12E+07	3	Carbamidomethylation; Phosphorylation (STY); Mutation	24831	Immunoglobulin lambda-like polypeptide 5 OS=Homo sapiens GN=IGLL5 PE=1 SV=1
20	24	sp|P60709|ACTB_HUMAN	283.43	64	31	46.15	3.97E+06	14	Carbamidomethylation; Oxidation (M); Mutation	41737	Actin cytoplasmic 1 OS=Homo sapiens GN=ACTB PE=1 SV=1
21	183	sp|Q86YZ3|HORN_HUMAN	336.27	16	38	16.26	6.37E+06	38	Phosphorylation (STY); Mutation	282389	Hornerin OS=Homo sapiens GN=HRNR PE=1 SV=2
25	31	sp|P01024|CO3_HUMAN	314.5	35	61	20.24	8.25E+05	60	Carbamidomethylation; Oxidation (M); Mutation	187147	Complement C3 OS=Homo sapiens GN=C3 PE=1 SV=2
28	660	sp|P15090|FABP4_HUMAN	219.42	70	13	25.79	1.70E+07	13	Carbamidomethylation; Oxidation (M); Mutation	14719	Fatty acid-binding protein adipocyte OS=Homo sapiens GN=FABP4 PE=1 SV=3
34	110	tr|A0A087WXL8|A0A087WXL8_HUMAN	231.44	40	33	25.16	9.11E+06	4	Carbamidomethylation; Oxidation (M); Mutation	56890	Ig gamma-3 chain C region OS=Homo sapiens GN=IGHG3 PE=1 SV=1
37	91	sp|P00915|CAH1_HUMAN	243.7	59	24	28.36	3.54E+06	24	Oxidation (M); Mutation	28870	Carbonic anhydrase 1 OS=Homo sapiens GN=CA1 PE=1 SV=2
39	10	sp|P02647|APOA1_HUMAN	234.06	80	32	20.47	5.06E+08	32	Oxidation (M); Mutation	30778	Apolipoprotein A-I OS=Homo sapiens GN=APOA1 PE=1 SV=1
805	22919	sp|Q32P28|P3H1_HUMAN	461.57	87	165	20.47	5.06E+08	165	Carbamidomethylation; Oxidation (M)	83394	Prolyl 3-hydroxylase 1 OS=Homo sapiens GN=P3H1 PE=1 SV=2
776	22947	sp|Q96AY3|FKB10_HUMAN	481.44	78	127	77.18		126	Carbamidomethylation; Oxidation (M)	64245	Peptidyl-prolyl cis-trans isomerase FKBP10 OS=Homo sapiens GN=FKBP10 PE=1 SV=1
1776	23712	sp|P30622|CLIP1_HUMAN	363.92	99	89	18.61	2.58E+07	89	Carbamidomethylation; Oxidation (M)	162246	CAP-Gly domain-containing linker protein 1 OS=Homo sapiens GN=CLIP1 PE=1 SV=2
1805	24130	sp|O95302|FKBP9_HUMAN	380.12	97	87	28.42	2.61E+06	53	Carbamidomethylation; Oxidation (M)	63084	Peptidyl-prolyl cis-trans isomerase FKBP9 OS=Homo sapiens GN=FKBP9 PE=1 SV=2
2675	24279	sp|Q86VM9|ZCH18_HUMAN	397.6	85	75	46.15	3.97E+06	30	Carbamidomethylation; Oxidation (M)	106379	Zinc finger CCCH domain-containing protein 18 OS=Homo sapiens GN=ZC3H18 PE=1 SV=2
3115	24971	sp|O14498|ISLR_HUMAN	398.52	42	73	25.86	1.04E+07	71	Carbamidomethylation	45997	Immunoglobulin superfamily containing leucine-rich repeat protein OS=Homo sapiens GN=ISLR PE=2 SV=1
877	22965	sp|Q8N8S7|ENAH_HUMAN	386.11	58	66	26.69	2.57E+06	66	Carbamidomethylation; Oxidation (M)	66510	Protein enabled homolog OS=Homo sapiens GN=ENAH PE=1 SV=2
181	23027	tr|A0A087WXW9|A0A087WXW9_HUMAN	352.56	77	63	25.16	2.14E+06	54	Carbamidomethylation; Oxidation (M)	183652	Collagen alpha-1(V) chain OS=Homo sapiens GN=COL5A1 PE=1 SV=1
1374	23031	sp|Q8N129|CNPY4_HUMAN	137.05	80	71	23.35	2.44E+07	64	Carbamidomethylation	28310	Protein canopy homolog 4 OS=Homo sapiens GN=CNPY4 PE=2 SV=1
42	18	sp|Q96Q06|PLIN4_HUMAN	375.59	74	56	9.8	9.09E+05	54	Carbamidomethylation; Oxidation (M)	134431	Perilipin-4 OS=Homo sapiens GN=PLIN4 PE=1 SV=2
1373	3026	sp|P60228|EIF3E_HUMAN	386.16	75	55	29.36	6.74E+07	55	Carbamidomethylation; Oxidation (M)	52221	Eukaryotic translation initiation factor 3 subunit E OS=Homo sapiens GN=EIF3E PE=1 SV=1
40	178	sp|P01861|IGHG4_HUMAN	233.77	57	23	14.72	2.76E+07	6	Carbamidomethylation; Oxidation (M); Mutation	35941	Ig gamma-4 chain C region OS=Homo sapiens GN=IGHG4 PE=1 SV=1
41	75	sp|P67936|TPM4_HUMAN	267.6	53	23	34.93	2.04E+05	8	Carbamidomethylation; Oxidation (M); Mutation	28522	Tropomyosin alpha-4 chain OS=Homo sapiens GN=TPM4 PE=1 SV=3
43	37	sp|P62736|ACTA_HUMAN	233.17	51	20	27.99	2.31E+06	4	Oxidation (M); Mutation	42009	Actin aortic smooth muscle OS=Homo sapiens GN=ACTA2 PE=1 SV=1
44	32	sp|P60174|TPIS_HUMAN	252.87	58	21	27.99	2.31E+06	21	Carbamidomethylation; Mutation	30791	Triosephosphate isomerase OS=Homo sapiens GN=TPI1 PE=1 SV=3
45	20	sp|P02671|FIBA_HUMAN	253.71	27	29	33	2.72E+06	29	Carbamidomethylation; Oxidation (M); Phosphorylation (STY); Mutation	94973	Fibrinogen alpha chain OS=Homo sapiens GN=FGA PE=1 SV=2
46	53	sp|P01009|A1AT_HUMAN	203.28	53	26	33	2.72E+06	26	Carbamidomethylation; Oxidation (M); Mutation	46737	Alpha-1-antitrypsin OS=Homo sapiens GN=SERPINA1 PE=1 SV=3
47	4	sp|P02675|FIBB_HUMAN	266.1	56	32	23.35	2.44E+07	32	Carbamidomethylation; Oxidation (M); Mutation	55928	Fibrinogen beta chain OS=Homo sapiens GN=FGB PE=1 SV=2
52	1021	tr|A0A075B6J7|A0A075B6J7_HUMAN	228.25	49	39	29.27		3	Carbamidomethylation; Mutation	12446	Protein IGLV3-21 (Fragment) OS=Homo sapiens GN=IGLV3-21 PE=1 SV=1
53	77	tr|Q5TCU3|Q5TCU3_HUMAN	265.74	57	28	29.27		10	Carbamidomethylation; Oxidation (M); Mutation	32815	Tropomyosin beta chain OS=Homo sapiens GN=TPM2 PE=1 SV=1
54	63	tr|Q6ZN40|Q6ZN40_HUMAN	260.35	50	27	19.8	1.19E+06	4	Carbamidomethylation; Oxidation (M); Mutation	37453	Tropomyosin 1 (Alpha) isoform CRA_f OS=Homo sapiens GN=TPM1 PE=1 SV=1
56	1493	sp|A0M8Q6|LAC7_HUMAN	180.7	64	11	15.14	1.01E+07	3	Carbamidomethylation; Mutation	11303	Ig lambda-7 chain C region OS=Homo sapiens GN=IGLC7 PE=4 SV=2
57	161	sp|P32119|PRDX2_HUMAN	192.57	39	14	18.1	2.50E+06	11	Mutation	21892	Peroxiredoxin-2 OS=Homo sapiens GN=PRDX2 PE=1 SV=5
58	380	sp|P62158|CALM_HUMAN	220.77	52	13	18.1	2.50E+06	11	Oxidation (M); Mutation	16838	Calmodulin OS=Homo sapiens GN=CALM1 PE=1 SV=2
61	204	sp|P63104|1433Z_HUMAN	209.65	60	18	33.67	3.64E+05	11	Carbamidomethylation; Oxidation (M); Mutation	27745	14-3-3 protein zeta/delta OS=Homo sapiens GN=YWHAZ PE=1 SV=1
64	134	sp|P04406|G3P_HUMAN	200.51	58	21	29.78	3.07E+05	21	Carbamidomethylation; Oxidation (M); Mutation	36053	Glyceraldehyde-3-phosphate dehydrogenase OS=Homo sapiens GN=GAPDH PE=1 SV=3
65	223	tr|K7ENT6|K7ENT6_HUMAN	208.14	50	13	31.06	7.64E+06	2	Carbamidomethylation; Oxidation (M); Mutation	20621	Tropomyosin alpha-4 chain (Fragment) OS=Homo sapiens GN=TPM4 PE=1 SV=1
68	1118	sp|P02452|CO1A1_HUMAN	179.91	20	24	28.64	2.29E+05	24	Carbamidomethylation; Oxidation (M); Mutation	138942	Collagen alpha-1(I) chain OS=Homo sapiens GN=COL1A1 PE=1 SV=5
70	1355	sp|P06454|PTMA_HUMAN	203.23	59	13	21.37	1.75E+07	13	Mutation	12203	Prothymosin alpha OS=Homo sapiens GN=PTMA PE=1 SV=2
72	392	sp|P17661|DESM_HUMAN	185.72	14	16	21.37	1.75E+07	2	Mutation	53536	Desmin OS=Homo sapiens GN=DES PE=1 SV=3
73	27	sp|P21333|FLNA_HUMAN	236.46	12	28	21.37	1.75E+07	27	Carbamidomethylation; Oxidation (M); Phosphorylation (STY); Mutation	280737	Filamin-A OS=Homo sapiens GN=FLNA PE=1 SV=4
74	804	sp|Q562R1|ACTBL_HUMAN	174.21	28	11	21.37	1.75E+07	3	Carbamidomethylation; Oxidation (M); Mutation	42003	Beta-actin-like protein 2 OS=Homo sapiens GN=ACTBL2 PE=1 SV=2
78	61	sp|P62258|1433E_HUMAN	195.44	56	18	34.04	8.28E+06	15	Carbamidomethylation; Oxidation (M); Mutation	29174	14-3-3 protein epsilon OS=Homo sapiens GN=YWHAE PE=1 SV=1
80	331	sp|P01876|IGHA1_HUMAN	182.13	31	18	17.96	7.11E+05	5	Carbamidomethylation; Mutation	37655	Ig alpha-1 chain C region OS=Homo sapiens GN=IGHA1 PE=1 SV=2
81	338	tr|D6RF35|D6RF35_HUMAN	196.14	35	18	19.25	3.99E+05	18	Carbamidomethylation; Oxidation (M); Mutation	53021	Vitamin D-binding protein OS=Homo sapiens GN=GC PE=1 SV=1
83	255	tr|A0A0A0MSI0|A0A0A0MSI0_HUMAN	157.83	58	12	21.76	2.08E+06	8	Carbamidomethylation; Oxidation (M); Mutation	18976	Peroxiredoxin-1 (Fragment) OS=Homo sapiens GN=PRDX1 PE=1 SV=1
84	372	sp|P25311|ZA2G_HUMAN	260.01	50	23	36.63	1.27E+06	23	Carbamidomethylation; Oxidation (M); Mutation	34259	Zinc-alpha-2-glycoprotein OS=Homo sapiens GN=AZGP1 PE=1 SV=2
86	42	tr|C9JEU5|C9JEU5_HUMAN	197.27	28	17	18.61	2.58E+07	17	Carbamidomethylation; Oxidation (M); Mutation	50323	Fibrinogen gamma chain OS=Homo sapiens GN=FGG PE=1 SV=1
87	311	sp|P00441|SODC_HUMAN	194.32	61	11	19.56	1.23E+06	11	Carbamidomethylation; Mutation	15936	Superoxide dismutase [Cu-Zn] OS=Homo sapiens GN=SOD1 PE=1 SV=2
88	283	tr|J9JID7|J9JID7_HUMAN	190.45	34	22	41.35	4.89E+04	19	Oxidation (M)	69948	Lamin B2 isoform CRA_a OS=Homo sapiens GN=LMNB2 PE=1 SV=1
89	129	sp|P19338|NUCL_HUMAN	187.26	25	19	11.08	1.87E+06	19	Carbamidomethylation; Oxidation (M); Mutation	76615	Nucleolin OS=Homo sapiens GN=NCL PE=1 SV=3
90	95	sp|Q6NZI2|PTRF_HUMAN	192.71	35	13	11.08	1.87E+06	13	Oxidation (M); Mutation	43476	Polymerase I and transcript release factor OS=Homo sapiens GN=PTRF PE=1 SV=1
91	198	sp|P31946|1433B_HUMAN	175.93	57	15	23.38	2.31E+05	6	Oxidation (M); Mutation	28082	14-3-3 protein beta/alpha OS=Homo sapiens GN=YWHAB PE=1 SV=3
93	159	sp|P06733|ENOA_HUMAN	176.1	38	18	26.49	2.50E+05	18	Carbamidomethylation; Oxidation (M)	47169	Alpha-enolase OS=Homo sapiens GN=ENO1 PE=1 SV=2
94	187	sp|P61981|1433G_HUMAN	169.99	50	15	30.59	7.11E+04	8	Carbamidomethylation; Oxidation (M); Mutation	28303	14-3-3 protein gamma OS=Homo sapiens GN=YWHAG PE=1 SV=2
95	509	sp|P02763|A1AG1_HUMAN	181.85	45	11	31.49	1.14E+06	7	Carbamidomethylation; Oxidation (M); Mutation	23512	Alpha-1-acid glycoprotein 1 OS=Homo sapiens GN=ORM1 PE=1 SV=1
96	502	sp|P02765|FETUA_HUMAN	208.54	22	13	31.49	1.14E+06	13	Carbamidomethylation; Mutation	39325	Alpha-2-HS-glycoprotein OS=Homo sapiens GN=AHSG PE=1 SV=1
97	309	sp|P20700|LMNB1_HUMAN	180.69	30	22	31.49	1.14E+06	19	Oxidation (M); Mutation	66408	Lamin-B1 OS=Homo sapiens GN=LMNB1 PE=1 SV=2
98	165	sp|P01042|KNG1_HUMAN	175.26	16	12	35.17	6.86E+05	12	Carbamidomethylation	71957	Kininogen-1 OS=Homo sapiens GN=KNG1 PE=1 SV=2
99	22	sp|P02730|B3AT_HUMAN	170.57	18	13	24.39	1.91E+06	13	Carbamidomethylation; Oxidation (M)	101792	Band 3 anion transport protein OS=Homo sapiens GN=SLC4A1 PE=1 SV=3
105	68	tr|E9PKE3|E9PKE3_HUMAN	175.93	25	16	10.9	2.14E+06	11	Carbamidomethylation; Oxidation (M); Mutation	68806	Heat shock cognate 71 kDa protein OS=Homo sapiens GN=HSPA8 PE=1 SV=1
106	58	sp|P07355|ANXA2_HUMAN	179.86	42	15	27.17	5.46E+06	15	Carbamidomethylation; Mutation	38604	Annexin A2 OS=Homo sapiens GN=ANXA2 PE=1 SV=2
108	153	sp|P04792|HSPB1_HUMAN	173.63	53	10	24.86	4.83E+06	10		22783	Heat shock protein beta-1 OS=Homo sapiens GN=HSPB1 PE=1 SV=2
109	921	sp|P81605|DCD_HUMAN	149.07	44	8	10.04	1.85E+05	8	Carbamidomethylation; Mutation	11284	Dermcidin OS=Homo sapiens GN=DCD PE=1 SV=2
110	564	sp|P27348|1433T_HUMAN	147.25	36	13	16.19	1.59E+05	7	Carbamidomethylation; Oxidation (M); Mutation	27764	14-3-3 protein theta OS=Homo sapiens GN=YWHAQ PE=1 SV=1
111	128	tr|A0A0G2JIW1|A0A0G2JIW1_HUMAN	149.57	20	13	16.19	1.59E+05	7	Oxidation (M); Mutation	70109	Heat shock 70 kDa protein 1B OS=Homo sapiens GN=HSPA1B PE=1 SV=1
112	51	sp|Q01518|CAP1_HUMAN	181.64	29	17	8.63	2.48E+06	17	Carbamidomethylation; Oxidation (M); Mutation	51902	Adenylyl cyclase-associated protein 1 OS=Homo sapiens GN=CAP1 PE=1 SV=5
113	1304	sp|P01609|KV117_HUMAN	158.48	46	12	52.79	1.06E+06	6	Carbamidomethylation; Oxidation (M); Mutation	11764	Ig kappa chain V-I region Scw OS=Homo sapiens PE=1 SV=1
114	23	sp|Q02952|AKA12_HUMAN	197.28	16	16	25.71	2.53E+05	16	Carbamidomethylation; Mutation	191480	A-kinase anchor protein 12 OS=Homo sapiens GN=AKAP12 PE=1 SV=4
115	257	tr|D6RAF8|D6RAF8_HUMAN	193.38	44	9	25.71	2.53E+05	3	Carbamidomethylation; Oxidation (M)	23076	Heterogeneous nuclear ribonucleoprotein D0 (Fragment) OS=Homo sapiens GN=HNRNPD PE=1 SV=1
117	268	sp|P00747|PLMN_HUMAN	172.46	24	18	30.36	6.27E+05	18	Carbamidomethylation; Oxidation (M)	90569	Plasminogen OS=Homo sapiens GN=PLG PE=1 SV=2
118	410	sp|P26038|MOES_HUMAN	144.79	16	11	30.36	6.27E+05	11	Oxidation (M)	67820	Moesin OS=Homo sapiens GN=MSN PE=1 SV=3
119	2649	sp|P15924|DESP_HUMAN	160.2	8	24	30.36	6.27E+05	24	Carbamidomethylation; Oxidation (M)	331774	Desmoplakin OS=Homo sapiens GN=DSP PE=1 SV=3
120	162	sp|P00918|CAH2_HUMAN	150.5	37	8	30.36	6.27E+05	8		29246	Carbonic anhydrase 2 OS=Homo sapiens GN=CA2 PE=1 SV=2
121	252	sp|Q99497|PARK7_HUMAN	122.72	58	10	22.21	2.28E+06	10	Carbamidomethylation; Oxidation (M); Mutation	19891	Protein deglycase DJ-1 OS=Homo sapiens GN=PARK7 PE=1 SV=2
122	522	sp|P02760|AMBP_HUMAN	204.54	32	12	39.69	1.56E+04	12	Carbamidomethylation; Oxidation (M)	39000	Protein AMBP OS=Homo sapiens GN=AMBP PE=1 SV=1
123	447	sp|P04040|CATA_HUMAN	193.96	28	19	37.19	3.65E+05	19	Carbamidomethylation; Mutation	59756	Catalase OS=Homo sapiens GN=CAT PE=1 SV=3
126	357	sp|P09382|LEG1_HUMAN	193.82	59	8	37.19	3.65E+05	8	Carbamidomethylation; Oxidation (M)	14716	Galectin-1 OS=Homo sapiens GN=LGALS1 PE=1 SV=2
128	118	sp|P07437|TBB5_HUMAN	136.6	20	9	37.19	3.65E+05	2	Carbamidomethylation; Oxidation (M)	49671	Tubulin beta chain OS=Homo sapiens GN=TUBB PE=1 SV=2
129	579	sp|Q15149|PLEC_HUMAN	129.25	4	21	37.19	3.65E+05	21		531796	Plectin OS=Homo sapiens GN=PLEC PE=1 SV=3
130	747	sp|P04075|ALDOA_HUMAN	154.75	45	14	37.19	3.65E+05	14	Carbamidomethylation; Mutation	39420	Fructose-bisphosphate aldolase A OS=Homo sapiens GN=ALDOA PE=1 SV=2
131	495	sp|P06702|S10A9_HUMAN	160.42	69	7	37.19	3.65E+05	7	Oxidation (M); Mutation	13242	Protein S100-A9 OS=Homo sapiens GN=S100A9 PE=1 SV=1
132	152	sp|P14618|KPYM_HUMAN	148.04	18	9	28.36	3.54E+06	9	Carbamidomethylation; Oxidation (M)	57937	Pyruvate kinase PKM OS=Homo sapiens GN=PKM PE=1 SV=4
136	98	sp|Q09666|AHNK_HUMAN	199.82	5	21	18.96	4.24E+05	21	Carbamidomethylation	629114	Neuroblast differentiation-associated protein AHNAK OS=Homo sapiens GN=AHNAK PE=1 SV=2
137	100	sp|P11021|GRP78_HUMAN	159.25	28	15	43.72	5.49E+06	13	Mutation	72333	78 kDa glucose-regulated protein OS=Homo sapiens GN=HSPA5 PE=1 SV=2
138	576	sp|P80723|BASP1_HUMAN	154.41	63	9	28.57	2.34E+07	9		22693	Brain acid soluble protein 1 OS=Homo sapiens GN=BASP1 PE=1 SV=2
143	45	sp|P30101|PDIA3_HUMAN	127.5	21	9	29.2	9.34E+05	9	Carbamidomethylation; Oxidation (M)	56782	Protein disulfide-isomerase A3 OS=Homo sapiens GN=PDIA3 PE=1 SV=4
144	144	sp|P0C0L5|CO4B_HUMAN	212.8	12	21	47.84	2.60E+06	21	Carbamidomethylation; Oxidation (M)	192750	Complement C4-B OS=Homo sapiens GN=C4B PE=1 SV=2
145	731	sp|P19652|A1AG2_HUMAN	150.08	32	8	35.47	2.36E+05	4	Carbamidomethylation; Oxidation (M); Mutation	23603	Alpha-1-acid glycoprotein 2 OS=Homo sapiens GN=ORM2 PE=1 SV=2
146	1325	tr|A0A075B6J4|A0A075B6J4_HUMAN	158.53	46	8	22.32	6.04E+05	5	Carbamidomethylation; Mutation	12011	Protein IGLV3-25 (Fragment) OS=Homo sapiens GN=IGLV3-25 PE=1 SV=2
147	93	sp|P08238|HS90B_HUMAN	124.69	17	11	23.38	1.32E+06	5	Carbamidomethylation	83264	Heat shock protein HSP 90-beta OS=Homo sapiens GN=HSP90AB1 PE=1 SV=4
148	477	tr|B7Z6Z4|B7Z6Z4_HUMAN	186.23	30	11	34.04	7.68E+06	11	Carbamidomethylation; Oxidation (M); Mutation	26707	Myosin light polypeptide 6 OS=Homo sapiens GN=MYL6 PE=1 SV=1
149	1885	sp|P01594|KV102_HUMAN	130.21	27	6	27.05	1.49E+06	2	Oxidation (M); Mutation	11939	Ig kappa chain V-I region AU OS=Homo sapiens PE=1 SV=1
150	164	sp|P10909|CLUS_HUMAN	177.29	24	12	21.1	2.34E+06	12	Carbamidomethylation; Oxidation (M); Mutation	52495	Clusterin OS=Homo sapiens GN=CLU PE=1 SV=1
152	1445	sp|P01623|KV305_HUMAN	160.9	55	13	24.47	7.80E+06	2	Mutation	11746	Ig kappa chain V-III region WOL OS=Homo sapiens PE=1 SV=1
153	210	sp|P51884|LUM_HUMAN	145.73	29	13	30.76	3.12E+06	13	Carbamidomethylation; Mutation	38429	Lumican OS=Homo sapiens GN=LUM PE=1 SV=2
154	510	sp|P01008|ANT3_HUMAN	182.81	23	14	35.81	9.17E+05	14	Carbamidomethylation; Oxidation (M); Mutation	52602	Antithrombin-III OS=Homo sapiens GN=SERPINC1 PE=1 SV=1
155	506	sp|P68104|EF1A1_HUMAN	144.03	32	12	26.49	1.19E+05	12	Carbamidomethylation; Oxidation (M)	50141	Elongation factor 1-alpha 1 OS=Homo sapiens GN=EEF1A1 PE=1 SV=1
156	1102	tr|C9J813|C9J813_HUMAN	188.63	25	15	26.49	1.19E+05	15		54159	Caldesmon (Fragment) OS=Homo sapiens GN=CALD1 PE=1 SV=1
157	215	tr|A0A0A0MS51|A0A0A0MS51_HUMAN	174.84	12	9	19.03	1.27E+06	9		82526	Gelsolin OS=Homo sapiens GN=GSN PE=1 SV=1
158	551	sp|P27797|CALR_HUMAN	178.96	24	10	24.95	1.47E+06	10	Carbamidomethylation	48142	Calreticulin OS=Homo sapiens GN=CALR PE=1 SV=1
159	565	sp|P07237|PDIA1_HUMAN	180.33	22	12	23.68	2.50E+06	12	Carbamidomethylation; Oxidation (M)	57116	Protein disulfide-isomerase OS=Homo sapiens GN=P4HB PE=1 SV=3
160	909	sp|Q02413|DSG1_HUMAN	152	13	12	23.68	2.50E+06	12	Carbamidomethylation; Oxidation (M); Mutation	113748	Desmoglein-1 OS=Homo sapiens GN=DSG1 PE=1 SV=2
163	521	sp|P04196|HRG_HUMAN	166.36	19	11	23.68	2.50E+06	11	Carbamidomethylation; Mutation	59578	Histidine-rich glycoprotein OS=Homo sapiens GN=HRG PE=1 SV=1
166	425	sp|Q5D862|FILA2_HUMAN	166.17	8	13	75.01	2.77E+05	13	Carbamidomethylation; Mutation	248072	Filaggrin-2 OS=Homo sapiens GN=FLG2 PE=1 SV=1
167	353	sp|P62937|PPIA_HUMAN	115.49	39	8	36.39	2.89E+06	7	Carbamidomethylation; Oxidation (M)	18012	Peptidyl-prolyl cis-trans isomerase A OS=Homo sapiens GN=PPIA PE=1 SV=2
168	2202	tr|A0A075B6J0|A0A075B6J0_HUMAN	100.74	53	8	28.55	3.99E+05	4	Carbamidomethylation; Mutation	12302	Protein IGLV1-40 (Fragment) OS=Homo sapiens GN=IGLV1-40 PE=1 SV=5
169	451	sp|P07585|PGS2_HUMAN	141.66	25	10	31.16	2.08E+06	9	Carbamidomethylation; Oxidation (M); Mutation	39747	Decorin OS=Homo sapiens GN=DCN PE=1 SV=1
172	181	sp|P30086|PEBP1_HUMAN	141.21	55	10	77.41	6.90E+04	10	Carbamidomethylation; Mutation	21057	Phosphatidylethanolamine-binding protein 1 OS=Homo sapiens GN=PEBP1 PE=1 SV=3
175	973	sp|P08123|CO1A2_HUMAN	139.61	11	12	32.89	2.66E+06	12	Carbamidomethylation; Oxidation (M); Mutation	129314	Collagen alpha-2(I) chain OS=Homo sapiens GN=COL1A2 PE=1 SV=7
177	119	sp|P00450|CERU_HUMAN	158.17	14	12	23.09	2.23E+05	12	Carbamidomethylation; Oxidation (M)	122205	Ceruloplasmin OS=Homo sapiens GN=CP PE=1 SV=1
178	398	sp|P13639|EF2_HUMAN	119.89	7	6	32.51	1.22E+06	6	Carbamidomethylation; Oxidation (M)	95338	Elongation factor 2 OS=Homo sapiens GN=EEF2 PE=1 SV=4
180	158	sp|P01023|A2MG_HUMAN	160.26	7	9	21.66	4.56E+05	9	Carbamidomethylation; Oxidation (M)	163290	Alpha-2-macroglobulin OS=Homo sapiens GN=A2M PE=1 SV=3
183	403	sp|Q04917|1433F_HUMAN	123.56	35	11	9.92	5.89E+06	5	Carbamidomethylation; Mutation	28219	14-3-3 protein eta OS=Homo sapiens GN=YWHAH PE=1 SV=4
184	811	sp|P31947|1433S_HUMAN	107.08	23	8	9.92	5.89E+06	2	Carbamidomethylation; Mutation	27774	14-3-3 protein sigma OS=Homo sapiens GN=SFN PE=1 SV=1
185	315	tr|E9PR44|E9PR44_HUMAN	123.5	37	7	9.92	5.89E+06	7		20031	Alpha-crystallin B chain (Fragment) OS=Homo sapiens GN=CRYAB PE=1 SV=1
186	779	tr|A0A0B4J1X5|A0A0B4J1X5_HUMAN	133.26	62	11	9.92	5.89E+06	2	Carbamidomethylation; Mutation	12840	Protein IGHV3-74 (Fragment) OS=Homo sapiens GN=IGHV3-74 PE=1 SV=1
187	782	sp|P20930|FILA_HUMAN	193.58	5	13	9.92	5.89E+06	13	Mutation	435180	Filaggrin OS=Homo sapiens GN=FLG PE=1 SV=3
188	205	sp|P21695|GPDA_HUMAN	133.09	24	9	9.92	5.89E+06	9	Mutation	37568	Glycerol-3-phosphate dehydrogenase [NAD(+)] cytoplasmic OS=Homo sapiens GN=GPD1 PE=1 SV=4
189	482	sp|P40926|MDHM_HUMAN	155.75	34	11	15.67	1.38E+06	11	Carbamidomethylation; Oxidation (M)	35503	Malate dehydrogenase mitochondrial OS=Homo sapiens GN=MDH2 PE=1 SV=3
191	334	sp|P30043|BLVRB_HUMAN	122.8	33	6	30.16	6.56E+05	6	Carbamidomethylation; Oxidation (M); Mutation	22119	Flavin reductase (NADPH) OS=Homo sapiens GN=BLVRB PE=1 SV=3
193	175	sp|Q01995|TAGL_HUMAN	145.95	36	8	31.16	2.08E+06	8		22611	Transgelin OS=Homo sapiens GN=TAGLN PE=1 SV=4
194	112	sp|P00325|ADH1B_HUMAN	115.09	17	6	43.32	2.20E+05	6	Carbamidomethylation	39855	Alcohol dehydrogenase 1B OS=Homo sapiens GN=ADH1B PE=1 SV=2
195	236	sp|P07195|LDHB_HUMAN	180.63	24	7	28.25	5.57E+06	6	Carbamidomethylation; Oxidation (M)	36639	L-lactate dehydrogenase B chain OS=Homo sapiens GN=LDHB PE=1 SV=2
196	101	sp|P04083|ANXA1_HUMAN	136.1	22	7	27.65		7	Carbamidomethylation	38714	Annexin A1 OS=Homo sapiens GN=ANXA1 PE=1 SV=2
198	378	sp|P40925|MDHC_HUMAN	128.47	26	9	18.21	6.57E+05	9	Carbamidomethylation	36426	Malate dehydrogenase cytoplasmic OS=Homo sapiens GN=MDH1 PE=1 SV=4
199	194	sp|P07900|HS90A_HUMAN	117.13	13	9	37.52	1.17E+05	4	Carbamidomethylation; Oxidation (M)	84660	Heat shock protein HSP 90-alpha OS=Homo sapiens GN=HSP90AA1 PE=1 SV=5
200	402	sp|Q15113|PCOC1_HUMAN	163.91	22	9	37.89	3.65E+05	9	Carbamidomethylation	47973	Procollagen C-endopeptidase enhancer 1 OS=Homo sapiens GN=PCOLCE PE=1 SV=2
201	4249	sp|P14923|PLAK_HUMAN	133.19	14	10	38.79	2.70E+06	10	Carbamidomethylation; Oxidation (M)	81745	Junction plakoglobin OS=Homo sapiens GN=JUP PE=1 SV=3
202	443	sp|P05090|APOD_HUMAN	133.36	30	6	34.8	1.24E+06	6	Carbamidomethylation; Oxidation (M)	21276	Apolipoprotein D OS=Homo sapiens GN=APOD PE=1 SV=1
205	213	sp|P30041|PRDX6_HUMAN	140.56	41	9	34.8	1.24E+06	9	Carbamidomethylation	25035	Peroxiredoxin-6 OS=Homo sapiens GN=PRDX6 PE=1 SV=3
206	104	sp|Q9Y490|TLN1_HUMAN	145.05	6	16	25.4	3.46E+05	14	Carbamidomethylation; Mutation	269765	Talin-1 OS=Homo sapiens GN=TLN1 PE=1 SV=3
207	307	sp|Q05707|COEA1_HUMAN	134.48	3	7	36.67	8.43E+05	7	Mutation	193513	Collagen alpha-1(XIV) chain OS=Homo sapiens GN=COL14A1 PE=1 SV=3
208	105	sp|P14625|ENPL_HUMAN	138.76	16	11	36.67	8.43E+05	10		92469	Endoplasmin OS=Homo sapiens GN=HSP90B1 PE=1 SV=1
209	234	sp|P09651|ROA1_HUMAN	122.15	18	7	34.31	1.69E+05	5	Carbamidomethylation; Oxidation (M); Mutation	38747	Heterogeneous nuclear ribonucleoprotein A1 OS=Homo sapiens GN=HNRNPA1 PE=1 SV=5
210	953	sp|P06703|S10A6_HUMAN	80.82	74	8	27.47	3.78E+05	8	Mutation	10180	Protein S100-A6 OS=Homo sapiens GN=S100A6 PE=1 SV=1
211	790	sp|P01591|IGJ_HUMAN	106.92	35	7	32.2	1.07E+06	7	Carbamidomethylation; Oxidation (M); Mutation	18099	Immunoglobulin J chain OS=Homo sapiens GN=JCHAIN PE=1 SV=4
212	250	sp|P13489|RINI_HUMAN	141.18	13	6	32.2	1.07E+06	6	Carbamidomethylation; Mutation	49974	Ribonuclease inhibitor OS=Homo sapiens GN=RNH1 PE=1 SV=2
213	471	sp|P37837|TALDO_HUMAN	116.4	23	8	24.02	1.20E+06	8	Oxidation (M)	37540	Transaldolase OS=Homo sapiens GN=TALDO1 PE=1 SV=2
214	632	sp|P02753|RET4_HUMAN	149.06	42	9	23.76	1.24E+05	9	Carbamidomethylation	23010	Retinol-binding protein 4 OS=Homo sapiens GN=RBP4 PE=1 SV=3
215	4048	tr|B1ALD9|B1ALD9_HUMAN	136.23	9	8	23.76	1.24E+05	8	Carbamidomethylation; Oxidation (M)	90143	Periostin OS=Homo sapiens GN=POSTN PE=1 SV=1
216	1422	sp|P07998|RNAS1_HUMAN	113.12	25	4	23.76	1.24E+05	4	Carbamidomethylation; Oxidation (M)	17644	Ribonuclease pancreatic OS=Homo sapiens GN=RNASE1 PE=1 SV=4
218	853	sp|P05387|RLA2_HUMAN	167.72	77	12	23.76	1.24E+05	12	Mutation	11665	60S acidic ribosomal protein P2 OS=Homo sapiens GN=RPLP2 PE=1 SV=1
219	48	sp|P02549|SPTA1_HUMAN	141.44	5	13	32.8	2.73E+07	13	Carbamidomethylation	280013	Spectrin alpha chain erythrocytic 1 OS=Homo sapiens GN=SPTA1 PE=1 SV=5
220	430	tr|G3V4C1|G3V4C1_HUMAN	165.33	16	5	28.3	1.76E+06	5		32238	Heterogeneous nuclear ribonucleoproteins C1/C2 OS=Homo sapiens GN=HNRNPC PE=1 SV=1
221	290	sp|P08758|ANXA5_HUMAN	114.17	25	8	20.64	2.05E+05	8	Carbamidomethylation	35937	Annexin A5 OS=Homo sapiens GN=ANXA5 PE=1 SV=2
222	38	sp|O60240|PLIN1_HUMAN	138.64	19	9	34.1	1.98E+06	9	Carbamidomethylation	55990	Perilipin-1 OS=Homo sapiens GN=PLIN1 PE=1 SV=2
223	207	tr|A0A087WUI2|A0A087WUI2_HUMAN	131.24	31	9	26.94	7.61E+05	8	Carbamidomethylation; Mutation	29836	Heterogeneous nuclear ribonucleoproteins A2/B1 OS=Homo sapiens GN=HNRNPA2B1 PE=1 SV=1
225	673	sp|P29401|TKT_HUMAN	148.09	20	11	26.94	7.61E+05	11	Oxidation (M); Mutation	67878	Transketolase OS=Homo sapiens GN=TKT PE=1 SV=3
226	390	sp|O14950|ML12B_HUMAN	126.7	46	7	26.94	7.61E+05	3	Oxidation (M)	19779	Myosin regulatory light chain 12B OS=Homo sapiens GN=MYL12B PE=1 SV=2
227	759	sp|P02749|APOH_HUMAN	132	30	10	26.94	7.61E+05	10	Carbamidomethylation; Mutation	38298	Beta-2-glycoprotein 1 OS=Homo sapiens GN=APOH PE=1 SV=3
228	1375	tr|A0A0C4DH25|A0A0C4DH25_HUMAN	125.03	55	7	26.94	7.61E+05	2	Carbamidomethylation; Mutation	12515	Protein IGKV3D-20 (Fragment) OS=Homo sapiens GN=IGKV3D-20 PE=1 SV=1
229	356	sp|P02649|APOE_HUMAN	155.63	28	8	26.94	7.61E+05	8	Carbamidomethylation; Oxidation (M)	36154	Apolipoprotein E OS=Homo sapiens GN=APOE PE=1 SV=1
230	248	sp|P09211|GSTP1_HUMAN	132.81	72	8	26.94	7.61E+05	8	Carbamidomethylation; Oxidation (M)	23356	Glutathione S-transferase P OS=Homo sapiens GN=GSTP1 PE=1 SV=2
231	2354	tr|A0A0J9YXX1|A0A0J9YXX1_HUMAN	120.45	26	11	26.94	7.61E+05	9	Carbamidomethylation; Oxidation (M); Mutation	12773	Uncharacterized protein (Fragment) OS=Homo sapiens PE=1 SV=1
233	2015	tr|A0A0C4DGB5|A0A0C4DGB5_HUMAN	150.49	13	8	26.94	7.61E+05	8	Carbamidomethylation; Oxidation (M)	80999	Calpastatin OS=Homo sapiens GN=CAST PE=1 SV=1
235	653	tr|K7ELL7|K7ELL7_HUMAN	125.37	13	6	30.25	2.51E+06	6	Carbamidomethylation; Oxidation (M)	60192	Glucosidase 2 subunit beta OS=Homo sapiens GN=PRKCSH PE=1 SV=1
236	1376	tr|A0A087WZH7|A0A087WZH7_HUMAN	130.91	28	7	46.3	1.21E+05	7		31596	Myristoylated alanine-rich C-kinase substrate OS=Homo sapiens GN=MARCKS PE=1 SV=1
237	901	sp|P12273|PIP_HUMAN	150.03	57	8	15.91	1.19E+05	8	Carbamidomethylation; Mutation	16572	Prolactin-inducible protein OS=Homo sapiens GN=PIP PE=1 SV=1
238	125	tr|F5H5D3|F5H5D3_HUMAN	117.82	20	8	26.49	6.66E+05	8	Carbamidomethylation; Oxidation (M)	57730	Tubulin alpha-1C chain OS=Homo sapiens GN=TUBA1C PE=1 SV=1
239	202	tr|Q5T985|Q5T985_HUMAN	141.19	9	7	26.49	6.66E+05	7	Oxidation (M)	105216	Inter-alpha-trypsin inhibitor heavy chain H2 OS=Homo sapiens GN=ITIH2 PE=1 SV=1
240	1676	sp|P28799|GRN_HUMAN	99.95	9	6	26.49	6.66E+05	6	Carbamidomethylation; Oxidation (M)	63545	Granulins OS=Homo sapiens GN=GRN PE=1 SV=2
243	634	sp|P61978|HNRPK_HUMAN	130.86	15	6	36.78	7.65E+05	6		50976	Heterogeneous nuclear ribonucleoprotein K OS=Homo sapiens GN=HNRNPK PE=1 SV=1
244	2579	sp|P01699|LV101_HUMAN	108.12	41	9	24.21	1.65E+07	2	Mutation	11515	Ig lambda chain V-I region VOR OS=Homo sapiens PE=1 SV=1
245	2257	tr|V9GYE3|V9GYE3_HUMAN	97.8	37	3	24.21	1.65E+07	3		5877	Apolipoprotein A-II OS=Homo sapiens GN=APOA2 PE=1 SV=1
246	496	sp|O75368|SH3L1_HUMAN	128.92	46	6	24.21	1.65E+07	6		12774	SH3 domain-binding glutamic acid-rich-like protein OS=Homo sapiens GN=SH3BGRL PE=1 SV=1
248	795	sp|P40121|CAPG_HUMAN	147.77	16	7	23.57	9.09E+05	7	Mutation	38499	Macrophage-capping protein OS=Homo sapiens GN=CAPG PE=1 SV=2
249	228	sp|O95810|SDPR_HUMAN	119.06	13	6	36.71	1.05E+06	6		47173	Serum deprivation-response protein OS=Homo sapiens GN=SDPR PE=1 SV=3
250	961	sp|P51858|HDGF_HUMAN	102.22	29	8	26.06	3.92E+05	8	Carbamidomethylation	26788	Hepatoma-derived growth factor OS=Homo sapiens GN=HDGF PE=1 SV=1
251	227	sp|P10809|CH60_HUMAN	149.77	21	9	22.45	1.15E+06	9		61055	60 kDa heat shock protein mitochondrial OS=Homo sapiens GN=HSPD1 PE=1 SV=2
252	1232	sp|Q14195|DPYL3_HUMAN	134.19	15	7	22.45	1.15E+06	4	Carbamidomethylation; Oxidation (M); Mutation	61963	Dihydropyrimidinase-related protein 3 OS=Homo sapiens GN=DPYSL3 PE=1 SV=1
254	771	sp|P61604|CH10_HUMAN	123.93	59	7	31.27	4.03E+05	7		10932	10 kDa heat shock protein mitochondrial OS=Homo sapiens GN=HSPE1 PE=1 SV=2
255	52	sp|P06576|ATPB_HUMAN	118.87	9	4	24.59	1.81E+06	4	Oxidation (M)	56560	ATP synthase subunit beta mitochondrial OS=Homo sapiens GN=ATP5B PE=1 SV=3
258	80	sp|P11277|SPTB1_HUMAN	136.74	4	8	11.16	8.31E+05	8	Carbamidomethylation	246466	Spectrin beta chain erythrocytic OS=Homo sapiens GN=SPTB PE=1 SV=5
260	367	sp|Q01469|FABP5_HUMAN	127.25	45	6	11.16	8.31E+05	6	Carbamidomethylation; Oxidation (M)	15164	Fatty acid-binding protein epidermal OS=Homo sapiens GN=FABP5 PE=1 SV=3
261	1978	tr|A0A0C4DH40|A0A0C4DH40_HUMAN	98.46	34	6	34.21	6.78E+06	3	Carbamidomethylation; Mutation	12936	Protein IGHV4-59 (Fragment) OS=Homo sapiens GN=IGHV4-59 PE=4 SV=1
262	400	sp|Q15365|PCBP1_HUMAN	119.94	25	7	34.21	6.78E+06	4	Carbamidomethylation	37498	Poly(rC)-binding protein 1 OS=Homo sapiens GN=PCBP1 PE=1 SV=2
264	1019	tr|A0A087X0P6|A0A087X0P6_HUMAN	146.84	55	10	21.47	1.59E+06	4	Carbamidomethylation; Mutation	11192	Protein IGKV2D-29 OS=Homo sapiens GN=IGKV2D-29 PE=1 SV=1
266	516	sp|P06748|NPM_HUMAN	178.24	37	6	29.34		6		32575	Nucleophosmin OS=Homo sapiens GN=NPM1 PE=1 SV=2
267	150	sp|P00558|PGK1_HUMAN	118.74	15	6	22.39	5.43E+04	6	Carbamidomethylation	44615	Phosphoglycerate kinase 1 OS=Homo sapiens GN=PGK1 PE=1 SV=3
268	346	sp|Q14624|ITIH4_HUMAN	147.63	8	9	25.48	4.04E+05	9	Mutation	103357	Inter-alpha-trypsin inhibitor heavy chain H4 OS=Homo sapiens GN=ITIH4 PE=1 SV=4
269	326	sp|Q16555|DPYL2_HUMAN	126.34	13	6	21.77	1.00E+06	4	Carbamidomethylation; Oxidation (M)	62294	Dihydropyrimidinase-related protein 2 OS=Homo sapiens GN=DPYSL2 PE=1 SV=1
270	643	tr|G3V1A4|G3V1A4_HUMAN	127.46	46	8	21.77	1.00E+06	6	Carbamidomethylation; Oxidation (M)	16812	Cofilin 1 (Non-muscle) isoform CRA_a OS=Homo sapiens GN=CFL1 PE=1 SV=1
271	1724	sp|P02792|FRIL_HUMAN	152.49	36	6	21.48	2.25E+05	6	Carbamidomethylation	20020	Ferritin light chain OS=Homo sapiens GN=FTL PE=1 SV=2
274	60549	tr|A0A0J9YXX4|A0A0J9YXX4_HUMAN	76.38	11	6	21.48	2.25E+05	2	Mutation	28220	Trypsin-2 OS=Homo sapiens GN=PRSS2 PE=1 SV=1
275	1266	tr|A0A075B6I2|A0A075B6I2_HUMAN	82.07	27	5	21.48	2.25E+05	3	Mutation	15950	Protein IGLV6-57 OS=Homo sapiens GN=IGLV6-57 PE=1 SV=2
279	685	sp|P62805|H4_HUMAN	95.11	50	5	32.06	5.34E+05	5	Oxidation (M)	11367	Histone H4 OS=Homo sapiens GN=HIST1H4A PE=1 SV=2
280	1623	sp|P31949|S10AB_HUMAN	95.46	37	4	31.02	4.46E+05	4	Carbamidomethylation	11740	Protein S100-A11 OS=Homo sapiens GN=S100A11 PE=1 SV=2
281	2345	tr|A0A0C4DH31|A0A0C4DH31_HUMAN	110.13	46	10	31.02	4.46E+05	3	Carbamidomethylation; Mutation	12820	Protein IGHV1-18 (Fragment) OS=Homo sapiens GN=IGHV1-18 PE=1 SV=1
282	1037	sp|P58876|H2B1D_HUMAN	123.74	36	7	44.43	4.19E+05	2	Mutation	13936	Histone H2B type 1-D OS=Homo sapiens GN=HIST1H2BD PE=1 SV=2
285	427	sp|P30048|PRDX3_HUMAN	92.41	21	6	19.11	2.06E+05	6	Mutation	27693	Thioredoxin-dependent peroxide reductase mitochondrial OS=Homo sapiens GN=PRDX3 PE=1 SV=3
286	1022	tr|A0A087WVV2|A0A087WVV2_HUMAN	154.29	14	10	19.11	2.06E+05	10	Carbamidomethylation	102775	Ribosome-binding protein 1 OS=Homo sapiens GN=RRBP1 PE=1 SV=1
287	422	tr|B4E1Z4|B4E1Z4_HUMAN	162.29	9	9	19.11	2.06E+05	9	Carbamidomethylation; Mutation	140942	Uncharacterized protein OS=Homo sapiens PE=1 SV=1
288	284	tr|E9PIT3|E9PIT3_HUMAN	105.49	14	6	33.09	4.17E+05	6	Carbamidomethylation	65409	Prothrombin OS=Homo sapiens GN=F2 PE=1 SV=1
289	862	sp|P98095|FBLN2_HUMAN	127.41	6	6	28.56	4.27E+06	6	Carbamidomethylation	126573	Fibulin-2 OS=Homo sapiens GN=FBLN2 PE=1 SV=2
291	1510	sp|Q08554|DSC1_HUMAN	133.21	8	6	32.49	2.20E+05	6	Carbamidomethylation; Oxidation (M)	99987	Desmocollin-1 OS=Homo sapiens GN=DSC1 PE=1 SV=2
292	276	tr|B1AK87|B1AK87_HUMAN	116.44	28	8	28.96	2.46E+05	8	Carbamidomethylation	29295	Capping protein (Actin filament) muscle Z-line beta isoform CRA_a OS=Homo sapiens GN=CAPZB PE=1 SV=1
293	1714	sp|P01011|AACT_HUMAN	139.86	13	10	37.01	1.76E+05	10	Carbamidomethylation; Mutation	47651	Alpha-1-antichymotrypsin OS=Homo sapiens GN=SERPINA3 PE=1 SV=2
294	552	sp|P04004|VTNC_HUMAN	98.36	12	5	38.94	2.02E+04	5	Carbamidomethylation	54306	Vitronectin OS=Homo sapiens GN=VTN PE=1 SV=1
295	1629	sp|P01714|LV301_HUMAN	80.49	44	5	28.94	2.10E+05	3	Carbamidomethylation; Mutation	11393	Ig lambda chain V-III region SH OS=Homo sapiens PE=1 SV=1
296	1525	tr|F8VXJ7|F8VXJ7_HUMAN	91.24	29	5	30.87	1.22E+06	5	Carbamidomethylation; Mutation	19052	Protein canopy homolog 2 (Fragment) OS=Homo sapiens GN=CNPY2 PE=1 SV=1
297	902	sp|P06314|KV404_HUMAN	93.67	29	5	30.87	1.22E+06	2	Oxidation (M); Mutation	14966	Ig kappa chain V-IV region B17 OS=Homo sapiens PE=2 SV=1
299	881	sp|P31146|COR1A_HUMAN	128.34	15	9	19.3	6.39E+04	8	Carbamidomethylation	51026	Coronin-1A OS=Homo sapiens GN=CORO1A PE=1 SV=4
300	905	sp|P01621|KV303_HUMAN	110.96	53	6	19.3	6.39E+04	3	Mutation	10729	Ig kappa chain V-III region NG9 (Fragment) OS=Homo sapiens PE=2 SV=1
301	585	sp|P00338|LDHA_HUMAN	128.61	27	6	34.36	1.62E+06	5	Carbamidomethylation	36689	L-lactate dehydrogenase A chain OS=Homo sapiens GN=LDHA PE=1 SV=2
303	597	tr|G3XAM2|G3XAM2_HUMAN	141.88	18	9	26.54	5.65E+04	8	Carbamidomethylation	65060	Complement factor I OS=Homo sapiens GN=CFI PE=1 SV=1
305	212	sp|P07339|CATD_HUMAN	92.04	11	4	19.45	3.32E+06	4	Oxidation (M)	44552	Cathepsin D OS=Homo sapiens GN=CTSD PE=1 SV=1
306	1704	sp|P06310|KV206_HUMAN	126.83	24	8	24.2	1.49E+07	2	Mutation	14707	Ig kappa chain V-II region RPMI 6410 OS=Homo sapiens PE=4 SV=1
307	328	tr|E7ESV4|E7ESV4_HUMAN	116.18	36	8	36.82	2.75E+05	6	Carbamidomethylation	17682	Ras-related protein Rap-1b (Fragment) OS=Homo sapiens GN=RAP1B PE=1 SV=1
308	349	sp|P05452|TETN_HUMAN	130.28	32	7	32.07	1.31E+06	7	Carbamidomethylation; Mutation	22537	Tetranectin OS=Homo sapiens GN=CLEC3B PE=1 SV=3
311	3061	sp|P20962|PTMS_HUMAN	99.86	12	2	32.07	1.31E+06	2		11530	Parathymosin OS=Homo sapiens GN=PTMS PE=1 SV=2
312	289	sp|P07737|PROF1_HUMAN	127.81	56	6	28.73	3.49E+06	6	Mutation	15054	Profilin-1 OS=Homo sapiens GN=PFN1 PE=1 SV=2
314	2079	tr|E9PHY5|E9PHY5_HUMAN	90.45	8	7	30.27	5.98E+04	7	Oxidation (M)	104360	Band 4.1-like protein 2 OS=Homo sapiens GN=EPB41L2 PE=1 SV=1
315	525	sp|O00299|CLIC1_HUMAN	102.62	17	4	22.04		3	Carbamidomethylation	26923	Chloride intracellular channel protein 1 OS=Homo sapiens GN=CLIC1 PE=1 SV=4
317	218	sp|P23284|PPIB_HUMAN	89.48	27	7	40.06	4.26E+04	6	Carbamidomethylation; Mutation	23743	Peptidyl-prolyl cis-trans isomerase B OS=Homo sapiens GN=PPIB PE=1 SV=2
318	678	sp|P04632|CPNS1_HUMAN	122.23	16	5	77.17	2.37E+05	5	Carbamidomethylation; Oxidation (M)	28316	Calpain small subunit 1 OS=Homo sapiens GN=CAPNS1 PE=1 SV=1
319	964	sp|Q9BX66|SRBS1_HUMAN	109.66	5	6	24.92	9.44E+04	5	Carbamidomethylation	142513	Sorbin and SH3 domain-containing protein 1 OS=Homo sapiens GN=SORBS1 PE=1 SV=3
320	543	tr|A0A087X1X7|A0A087X1X7_HUMAN	111.47	9	4	20.66	4.50E+06	4	Oxidation (M)	69283	Elongation factor 1-delta OS=Homo sapiens GN=EEF1D PE=1 SV=1
322	3028	sp|P13010|XRCC5_HUMAN	112.37	5	3	27.15	7.19E+04	3		82705	X-ray repair cross-complementing protein 5 OS=Homo sapiens GN=XRCC5 PE=1 SV=3
323	727	tr|B1AKG0|B1AKG0_HUMAN	120.71	20	7	28.59	9.29E+05	2	Carbamidomethylation; Mutation	30858	Complement factor H-related protein 1 OS=Homo sapiens GN=CFHR1 PE=1 SV=1
326	1547	tr|A0A0A0MS11|A0A0A0MS11_HUMAN	95.82	43	6	28.59	9.29E+05	2	Carbamidomethylation; Oxidation (M); Mutation	12506	Protein IGHV3-13 (Fragment) OS=Homo sapiens GN=IGHV3-13 PE=1 SV=1
328	2003	sp|P09497|CLCB_HUMAN	99.53	24	7	28.59	9.29E+05	6	Carbamidomethylation	25190	Clathrin light chain B OS=Homo sapiens GN=CLTB PE=1 SV=1
329	540	sp|P61586|RHOA_HUMAN	83.45	22	4	27.49	1.98E+05	4	Carbamidomethylation; Oxidation (M)	21768	Transforming protein RhoA OS=Homo sapiens GN=RHOA PE=1 SV=1
330	700	sp|P50502|F10A1_HUMAN	126.68	14	4	27.49	1.98E+05	4	Oxidation (M)	41332	Hsc70-interacting protein OS=Homo sapiens GN=ST13 PE=1 SV=2
331	1554	tr|M0QZH0|M0QZH0_HUMAN	102.04	23	4	18.73	1.79E+05	4	Oxidation (M); Mutation	19813	Reticulocalbin-3 (Fragment) OS=Homo sapiens GN=RCN3 PE=1 SV=1
332	393	tr|H3BMH2|H3BMH2_HUMAN	108.53	32	5	18.73	1.79E+05	5		17668	Ras-related protein Rab-11A (Fragment) OS=Homo sapiens GN=RAB11A PE=3 SV=1
333	538	sp|P07602|SAP_HUMAN	97.42	15	7	32.04	5.79E+05	7	Carbamidomethylation	58113	Prosaposin OS=Homo sapiens GN=PSAP PE=1 SV=2
334	40	sp|P02751|FINC_HUMAN	135.6	4	8	22.34	1.07E+06	8	Carbamidomethylation; Mutation	262622	Fibronectin OS=Homo sapiens GN=FN1 PE=1 SV=4
335	1645	sp|O60506|HNRPQ_HUMAN	114.18	8	4	38.79	2.70E+06	3		69603	Heterogeneous nuclear ribonucleoprotein Q OS=Homo sapiens GN=SYNCRIP PE=1 SV=2
336	534	sp|P08603|CFAH_HUMAN	119.77	5	8	31.57	2.04E+06	5	Carbamidomethylation; Mutation	139096	Complement factor H OS=Homo sapiens GN=CFH PE=1 SV=4
337	1874	tr|H0Y6E7|H0Y6E7_HUMAN	119.86	19	6	31.57	2.04E+06	6		31865	RNA-binding motif protein X chromosome (Fragment) OS=Homo sapiens GN=RBMX PE=1 SV=2
338	1132	sp|Q8NBS9|TXND5_HUMAN	97.45	12	4	28.56		4	Carbamidomethylation	47629	Thioredoxin domain-containing protein 5 OS=Homo sapiens GN=TXNDC5 PE=1 SV=2
339	1898	sp|P01719|LV501_HUMAN	110.96	43	7	25.97	3.39E+06	6	Carbamidomethylation; Mutation	11343	Ig lambda chain V-V region DEL OS=Homo sapiens PE=1 SV=1
340	718	sp|O43852|CALU_HUMAN	110.96	14	6	20.53		6	Oxidation (M)	37107	Calumenin OS=Homo sapiens GN=CALU PE=1 SV=2
341	449	tr|F8VZG5|F8VZG5_HUMAN	98.78	22	5	35.14	4.79E+05	5		17499	Adenylate kinase 2 mitochondrial OS=Homo sapiens GN=AK2 PE=1 SV=1
342	1790	sp|P01701|LV103_HUMAN	110.1	41	6	21.02	7.41E+05	2	Mutation	11453	Ig lambda chain V-I region NEW OS=Homo sapiens PE=1 SV=1
343	294	sp|Q13642|FHL1_HUMAN	95.79	18	5	39.47	2.38E+05	5	Carbamidomethylation	36263	Four and a half LIM domains protein 1 OS=Homo sapiens GN=FHL1 PE=1 SV=4
344	2373	tr|J3KMY5|J3KMY5_HUMAN	88.64	34	5	26.72	8.28E+05	5	Carbamidomethylation	16230	Epididymal secretory protein E1 OS=Homo sapiens GN=NPC2 PE=1 SV=1
345	2098	sp|Q9ULV4|COR1C_HUMAN	147.1	11	6	35.91	1.74E+06	6	Carbamidomethylation	53249	Coronin-1C OS=Homo sapiens GN=CORO1C PE=1 SV=1
346	692	tr|F8W914|F8W914_HUMAN	79.85	10	3	35.91	1.74E+06	3		37145	Reticulon OS=Homo sapiens GN=RTN4 PE=1 SV=1
347	822	sp|P02794|FRIH_HUMAN	111.53	13	2	35.91	1.74E+06	2		21226	Ferritin heavy chain OS=Homo sapiens GN=FTH1 PE=1 SV=2
348	614	sp|P36955|PEDF_HUMAN	118.52	13	6	35.91	1.74E+06	6	Carbamidomethylation	46312	Pigment epithelium-derived factor OS=Homo sapiens GN=SERPINF1 PE=1 SV=4
349	1088	tr|A6NLN1|A6NLN1_HUMAN	86.2	7	5	35.29	1.69E+05	5	Mutation	56511	Polypyrimidine tract binding protein 1 isoform CRA_b OS=Homo sapiens GN=PTBP1 PE=1 SV=4
350	554	sp|O95865|DDAH2_HUMAN	84.45	12	3	32.52	1.32E+05	3	Carbamidomethylation	29644	N(G) N(G)-dimethylarginine dimethylaminohydrolase 2 OS=Homo sapiens GN=DDAH2 PE=1 SV=1
351	1210	tr|F8VV32|F8VV32_HUMAN	113.82	35	4	32.52	1.32E+05	4	Oxidation (M)	11488	Lysozyme OS=Homo sapiens GN=LYZ PE=1 SV=1
353	2608	sp|P35637|FUS_HUMAN	92.27	7	4	34.21	6.78E+06	2		53426	RNA-binding protein FUS OS=Homo sapiens GN=FUS PE=1 SV=1
354	870	sp|P51572|BAP31_HUMAN	93.54	20	5	40.49	1.12E+05	5		27992	B-cell receptor-associated protein 31 OS=Homo sapiens GN=BCAP31 PE=1 SV=3
355	1631	tr|A0A087WYR3|A0A087WYR3_HUMAN	83.55	18	4	40.49	1.12E+05	4	Oxidation (M); Mutation	23765	Tumor protein D54 OS=Homo sapiens GN=TPD52L2 PE=1 SV=1
357	1859	sp|Q32MZ4|LRRF1_HUMAN	125.52	9	6	40.49	1.12E+05	6	Carbamidomethylation	89253	Leucine-rich repeat flightless-interacting protein 1 OS=Homo sapiens GN=LRRFIP1 PE=1 SV=2
358	642	sp|Q01105|SET_HUMAN	117.68	20	5	9.41	2.45E+05	5		33489	Protein SET OS=Homo sapiens GN=SET PE=1 SV=3
359	1059	sp|P62820|RAB1A_HUMAN	83.86	21	6	36.82	2.75E+05	5	Mutation	22678	Ras-related protein Rab-1A OS=Homo sapiens GN=RAB1A PE=1 SV=3
360	605	sp|P05109|S10A8_HUMAN	78.28	39	4	31.93	8.50E+05	4	Carbamidomethylation	10835	Protein S100-A8 OS=Homo sapiens GN=S100A8 PE=1 SV=1
361	2646	tr|Q5JVE8|Q5JVE8_HUMAN	80.74	14	6	24.32	6.21E+04	6	Carbamidomethylation; Mutation	37094	Coagulation factor X OS=Homo sapiens GN=F10 PE=1 SV=1
362	1858	sp|Q9UJU6|DBNL_HUMAN	71.21	6	2	27.53	4.61E+05	2	Carbamidomethylation; Oxidation (M)	48207	Drebrin-like protein OS=Homo sapiens GN=DBNL PE=1 SV=1
363	501	sp|Q12805|FBLN3_HUMAN	113.05	15	6	27.53	4.61E+05	6	Carbamidomethylation; Oxidation (M)	54641	EGF-containing fibulin-like extracellular matrix protein 1 OS=Homo sapiens GN=EFEMP1 PE=1 SV=2
364	416	sp|O75874|IDHC_HUMAN	118.93	12	4	42	1.76E+05	4	Oxidation (M)	46659	Isocitrate dehydrogenase [NADP] cytoplasmic OS=Homo sapiens GN=IDH1 PE=1 SV=2
365	723	tr|J3KTF8|J3KTF8_HUMAN	104.08	19	4	41.94	1.99E+04	4	Oxidation (M)	21517	Rho GDP-dissociation inhibitor 1 (Fragment) OS=Homo sapiens GN=ARHGDIA PE=1 SV=6
366	918	sp|P28072|PSB6_HUMAN	97.9	17	4	35.5	1.99E+05	4		25358	Proteasome subunit beta type-6 OS=Homo sapiens GN=PSMB6 PE=1 SV=4
367	2022	sp|O15400|STX7_HUMAN	92.97	15	3	35.5	1.99E+05	3	Carbamidomethylation	29816	Syntaxin-7 OS=Homo sapiens GN=STX7 PE=1 SV=4
371	559	sp|Q9Y5Z4|HEBP2_HUMAN	126.15	32	6	35.5	1.99E+05	6		22875	Heme-binding protein 2 OS=Homo sapiens GN=HEBP2 PE=1 SV=1
372	314	sp|P24752|THIL_HUMAN	93.02	13	5	35.5	1.99E+05	5	Oxidation (M)	45200	Acetyl-CoA acetyltransferase mitochondrial OS=Homo sapiens GN=ACAT1 PE=1 SV=1
373	1159	sp|Q13185|CBX3_HUMAN	99.78	35	6	35.5	1.99E+05	5	Carbamidomethylation	20811	Chromobox protein homolog 3 OS=Homo sapiens GN=CBX3 PE=1 SV=4
374	602	tr|E7EPM6|E7EPM6_HUMAN	78.44	6	5	19.26	4.37E+05	5	Carbamidomethylation; Mutation	74282	Long-chain-fatty-acid--CoA ligase 1 OS=Homo sapiens GN=ACSL1 PE=1 SV=1
375	246	sp|P18669|PGAM1_HUMAN	109.92	19	7	19.26	4.37E+05	7		28804	Phosphoglycerate mutase 1 OS=Homo sapiens GN=PGAM1 PE=1 SV=2
376	486	sp|O75947|ATP5H_HUMAN	93.29	24	4	14.9	7.60E+05	4	Carbamidomethylation; Oxidation (M)	18491	ATP synthase subunit d mitochondrial OS=Homo sapiens GN=ATP5H PE=1 SV=3
377	778	sp|P10599|THIO_HUMAN	106.95	31	4	14.9	7.60E+05	4		11737	Thioredoxin OS=Homo sapiens GN=TXN PE=1 SV=3
378	514	sp|Q96CX2|KCD12_HUMAN	97.68	11	4	14.9	7.60E+05	4	Oxidation (M)	35701	BTB/POZ domain-containing protein KCTD12 OS=Homo sapiens GN=KCTD12 PE=1 SV=1
379	2316	sp|P59666|DEF3_HUMAN	80.31	19	2	14.9	7.60E+05	2	Carbamidomethylation	10245	Neutrophil defensin 3 OS=Homo sapiens GN=DEFA3 PE=1 SV=1
380	1801	sp|P02461|CO3A1_HUMAN	147.34	6	8	14.9	7.60E+05	7	Carbamidomethylation; Mutation	138564	Collagen alpha-1(III) chain OS=Homo sapiens GN=COL3A1 PE=1 SV=4
381	1138	sp|E9PAV3|NACAM_HUMAN	124	2	3	14.9	7.60E+05	3		205419	Nascent polypeptide-associated complex subunit alpha muscle-specific form OS=Homo sapiens GN=NACA PE=1 SV=1
382	238	sp|P35579|MYH9_HUMAN	109.54	3	5	14.9	7.60E+05	5	Carbamidomethylation; Mutation	226530	Myosin-9 OS=Homo sapiens GN=MYH9 PE=1 SV=4
383	623	sp|O75369|FLNB_HUMAN	122.97	3	6	14.9	7.60E+05	5	Carbamidomethylation	278162	Filamin-B OS=Homo sapiens GN=FLNB PE=1 SV=2
384	4275	tr|Q5QPL9|Q5QPL9_HUMAN	74.18	14	4	14.9	7.60E+05	4		24665	RNA-binding protein Raly (Fragment) OS=Homo sapiens GN=RALY PE=1 SV=1
385	1015	sp|P05164|PERM_HUMAN	103.01	6	5	14.9	7.60E+05	5	Carbamidomethylation; Oxidation (M)	83869	Myeloperoxidase OS=Homo sapiens GN=MPO PE=1 SV=1
386	745	sp|Q13011|ECH1_HUMAN	107.58	21	7	14.9	7.60E+05	5	Carbamidomethylation; Oxidation (M)	35816	Delta(3 5)-Delta(2 4)-dienoyl-CoA isomerase mitochondrial OS=Homo sapiens GN=ECH1 PE=1 SV=2
387	772	tr|E7EQB2|E7EQB2_HUMAN	99.7	11	6	32.19	2.64E+05	6	Carbamidomethylation	76626	Lactotransferrin (Fragment) OS=Homo sapiens GN=LTF PE=1 SV=1
388	714	sp|P36871|PGM1_HUMAN	102.9	10	5	49.58	2.57E+04	5		61449	Phosphoglucomutase-1 OS=Homo sapiens GN=PGM1 PE=1 SV=3
389	507	sp|P37802|TAGL2_HUMAN	73.47	18	4	49.58	2.57E+04	4	Carbamidomethylation	22391	Transgelin-2 OS=Homo sapiens GN=TAGLN2 PE=1 SV=3
390	173	sp|P25705|ATPA_HUMAN	110.3	11	5	35.24	2.15E+05	5		59751	ATP synthase subunit alpha mitochondrial OS=Homo sapiens GN=ATP5A1 PE=1 SV=1
392	1840	sp|Q14019|COTL1_HUMAN	64.83	29	5	35.24	2.15E+05	5		15945	Coactosin-like protein OS=Homo sapiens GN=COTL1 PE=1 SV=3
393	654	sp|Q12797|ASPH_HUMAN	115.5	8	4	35.68	2.67E+06	4	Mutation	85863	Aspartyl/asparaginyl beta-hydroxylase OS=Homo sapiens GN=ASPH PE=1 SV=3
395	379	sp|P51149|RAB7A_HUMAN	84.18	24	5	47.81	1.72E+04	5		23490	Ras-related protein Rab-7a OS=Homo sapiens GN=RAB7A PE=1 SV=1
397	1085	sp|O43866|CD5L_HUMAN	113.5	18	5	31.8	6.23E+05	5	Carbamidomethylation	38088	CD5 antigen-like OS=Homo sapiens GN=CD5L PE=1 SV=1
398	397	sp|P30040|ERP29_HUMAN	63.22	24	5	31.8	6.23E+05	5		28993	Endoplasmic reticulum resident protein 29 OS=Homo sapiens GN=ERP29 PE=1 SV=4
399	3494	sp|Q9UBR2|CATZ_HUMAN	82.2	11	3	31.8	6.23E+05	3		33868	Cathepsin Z OS=Homo sapiens GN=CTSZ PE=1 SV=1
400	877	tr|E9PNW4|E9PNW4_HUMAN	131.42	31	3	31.8	6.23E+05	3	Carbamidomethylation	11985	CD59 glycoprotein OS=Homo sapiens GN=CD59 PE=1 SV=1
401	2238	sp|Q99436|PSB7_HUMAN	121.14	13	4	31.8	6.23E+05	4	Carbamidomethylation; Oxidation (M)	29965	Proteasome subunit beta type-7 OS=Homo sapiens GN=PSMB7 PE=1 SV=1
402	615	sp|P51991|ROA3_HUMAN	78.29	7	3	18.79	7.33E+05	2	Carbamidomethylation	39595	Heterogeneous nuclear ribonucleoprotein A3 OS=Homo sapiens GN=HNRNPA3 PE=1 SV=2
406	3180	sp|P62306|RUXF_HUMAN	49.92	24	2	18.79	7.33E+05	2	Carbamidomethylation; Oxidation (M)	9725	Small nuclear ribonucleoprotein F OS=Homo sapiens GN=SNRPF PE=1 SV=1
407	219	sp|Q9Y4G6|TLN2_HUMAN	96.01	3	6	17.51	9.27E+04	4		271611	Talin-2 OS=Homo sapiens GN=TLN2 PE=1 SV=4
408	1415	sp|P54727|RD23B_HUMAN	74.92	15	7	27.34	2.30E+05	5	Oxidation (M)	43171	UV excision repair protein RAD23 homolog B OS=Homo sapiens GN=RAD23B PE=1 SV=1
409	2023	sp|Q15293|RCN1_HUMAN	93.96	15	5	30.77	3.23E+05	5		38890	Reticulocalbin-1 OS=Homo sapiens GN=RCN1 PE=1 SV=1
410	726	sp|P46108|CRK_HUMAN	82.83	18	6	30.77	3.23E+05	6		33831	Adapter molecule crk OS=Homo sapiens GN=CRK PE=1 SV=2
411	766	sp|P04003|C4BPA_HUMAN	119.92	9	5	28.45	1.22E+06	5	Carbamidomethylation	67033	C4b-binding protein alpha chain OS=Homo sapiens GN=C4BPA PE=1 SV=2
413	2442	sp|P43652|AFAM_HUMAN	118.64	11	6	21.7	9.54E+05	6	Carbamidomethylation	69069	Afamin OS=Homo sapiens GN=AFM PE=1 SV=1
414	573	sp|Q13228|SBP1_HUMAN	65.04	8	3	37.17	5.46E+04	3		52391	Selenium-binding protein 1 OS=Homo sapiens GN=SELENBP1 PE=1 SV=2
415	1597	sp|Q12906|ILF3_HUMAN	62.94	3	2	37.33	1.20E+05	2	Oxidation (M)	95339	Interleukin enhancer-binding factor 3 OS=Homo sapiens GN=ILF3 PE=1 SV=3
416	1658	sp|Q16270|IBP7_HUMAN	131.94	27	5	38.4	6.25E+05	5	Carbamidomethylation	29130	Insulin-like growth factor-binding protein 7 OS=Homo sapiens GN=IGFBP7 PE=1 SV=1
417	2547	tr|H0Y394|H0Y394_HUMAN	117.07	6	5	38.4	6.25E+05	5		108852	Vigilin (Fragment) OS=Homo sapiens GN=HDLBP PE=1 SV=1
418	762	sp|P51148|RAB5C_HUMAN	74.96	22	4	38.4	6.25E+05	2		23483	Ras-related protein Rab-5C OS=Homo sapiens GN=RAB5C PE=1 SV=2
419	1189	sp|Q14697|GANAB_HUMAN	96	6	4	29.41	2.70E+05	4	Oxidation (M)	106874	Neutral alpha-glucosidase AB OS=Homo sapiens GN=GANAB PE=1 SV=3
420	196	sp|Q9NZN4|EHD2_HUMAN	59.28	6	4	31.78	1.21E+05	4		61162	EH domain-containing protein 2 OS=Homo sapiens GN=EHD2 PE=1 SV=2
421	734	sp|Q15661|TRYB1_HUMAN	102.51	14	4	18.43	3.97E+05	4	Carbamidomethylation; Oxidation (M)	30515	Tryptase alpha/beta-1 OS=Homo sapiens GN=TPSAB1 PE=1 SV=1
424	1087	sp|P13796|PLSL_HUMAN	62.69	7	4	36.8	1.19E+05	4	Carbamidomethylation; Oxidation (M)	70289	Plastin-2 OS=Homo sapiens GN=LCP1 PE=1 SV=6
425	493	sp|P30050|RL12_HUMAN	120.77	29	4	36.8	1.19E+05	4	Carbamidomethylation	17819	60S ribosomal protein L12 OS=Homo sapiens GN=RPL12 PE=1 SV=1
426	1417	sp|P52907|CAZA1_HUMAN	132.48	14	4	34.13	2.30E+05	4	Carbamidomethylation	32923	F-actin-capping protein subunit alpha-1 OS=Homo sapiens GN=CAPZA1 PE=1 SV=3
428	1075	tr|C9JFR7|C9JFR7_HUMAN	91.59	23	3	23.18	5.88E+05	3		11333	Cytochrome c (Fragment) OS=Homo sapiens GN=CYCS PE=1 SV=1
431	548	sp|P28066|PSA5_HUMAN	88.14	17	3	32.01	6.48E+05	3		26411	Proteasome subunit alpha type-5 OS=Homo sapiens GN=PSMA5 PE=1 SV=3
432	1242	tr|C9JW96|C9JW96_HUMAN	72.95	17	4	34.83	6.39E+05	4		26892	Prohibitin (Fragment) OS=Homo sapiens GN=PHB PE=1 SV=2
434	606	sp|P78417|GSTO1_HUMAN	78.73	14	3	34.83	6.39E+05	3	Carbamidomethylation	27566	Glutathione S-transferase omega-1 OS=Homo sapiens GN=GSTO1 PE=1 SV=2
435	23231	tr|E5RIW3|E5RIW3_HUMAN	93.46	23	3	34.83	6.39E+05	3	Carbamidomethylation	10080	Tubulin-specific chaperone A OS=Homo sapiens GN=TBCA PE=1 SV=1
436	2283	sp|P61956|SUMO2_HUMAN	112.88	23	3	34.83	6.39E+05	3	Mutation	10871	Small ubiquitin-related modifier 2 OS=Homo sapiens GN=SUMO2 PE=1 SV=3
437	2253	tr|B1AKZ5|B1AKZ5_HUMAN	90.76	21	3	25.3	1.58E+06	3	Carbamidomethylation	12530	Astrocytic phosphoprotein PEA-15 OS=Homo sapiens GN=PEA15 PE=1 SV=1
438	817	sp|P26447|S10A4_HUMAN	102.51	20	4	25.3	1.58E+06	4	Mutation	11729	Protein S100-A4 OS=Homo sapiens GN=S100A4 PE=1 SV=1
439	1314	sp|Q16777|H2A2C_HUMAN	79.15	50	4	30.46	1.83E+05	4		13988	Histone H2A type 2-C OS=Homo sapiens GN=HIST2H2AC PE=1 SV=4
440	3394	tr|A0A087X0D5|A0A087X0D5_HUMAN	43.69	7	2	19.72	6.44E+05	2	Carbamidomethylation	36269	Pro-cathepsin H OS=Homo sapiens GN=CTSH PE=1 SV=1
442	2120	sp|P16402|H13_HUMAN	104.95	19	5	19.72	6.44E+05	4		22350	Histone H1.3 OS=Homo sapiens GN=HIST1H1D PE=1 SV=2
444	1651	sp|Q00839|HNRPU_HUMAN	81.5	7	5	19.72	6.44E+05	5	Carbamidomethylation; Mutation	90585	Heterogeneous nuclear ribonucleoprotein U OS=Homo sapiens GN=HNRNPU PE=1 SV=6
445	225	tr|A0A087WUQ6|A0A087WUQ6_HUMAN	90.88	23	4	23.52	2.68E+05	4		21938	Glutathione peroxidase OS=Homo sapiens GN=GPX1 PE=1 SV=1
446	892	tr|E9PCY7|E9PCY7_HUMAN	112.1	13	5	31.9	5.66E+05	2	Carbamidomethylation; Mutation	47087	Heterogeneous nuclear ribonucleoprotein H OS=Homo sapiens GN=HNRNPH1 PE=1 SV=1
447	221	sp|P02790|HEMO_HUMAN	102.37	9	4	31.9	5.66E+05	4	Carbamidomethylation; Oxidation (M)	51676	Hemopexin OS=Homo sapiens GN=HPX PE=1 SV=2
448	549	sp|P40939|ECHA_HUMAN	97.11	7	4	16.53	1.06E+05	4	Carbamidomethylation	83000	Trifunctional enzyme subunit alpha mitochondrial OS=Homo sapiens GN=HADHA PE=1 SV=2
449	966	tr|J3KPG2|J3KPG2_HUMAN	80.65	19	4	26.7	2.78E+05	4	Carbamidomethylation	18109	Translationally-controlled tumor protein OS=Homo sapiens GN=TPT1 PE=1 SV=1
450	1596	sp|P60981|DEST_HUMAN	89.97	21	5	26.7	2.78E+05	4	Carbamidomethylation; Mutation	18506	Destrin OS=Homo sapiens GN=DSTN PE=1 SV=3
451	1004	sp|P13667|PDIA4_HUMAN	116.98	7	5	26.7	2.78E+05	5		72933	Protein disulfide-isomerase A4 OS=Homo sapiens GN=PDIA4 PE=1 SV=2
452	130	sp|Q01082|SPTB2_HUMAN	92.45	2	4	22.5	5.71E+05	4	Carbamidomethylation; Oxidation (M)	274608	Spectrin beta chain non-erythrocytic 1 OS=Homo sapiens GN=SPTBN1 PE=1 SV=2
453	1538	sp|P24534|EF1B_HUMAN	72.14	20	4	10.17	4.13E+04	4	Carbamidomethylation	24764	Elongation factor 1-beta OS=Homo sapiens GN=EEF1B2 PE=1 SV=3
454	775	tr|Q6P452|Q6P452_HUMAN	76.35	19	6	10.17	4.13E+04	6	Carbamidomethylation	33552	Annexin OS=Homo sapiens GN=ANXA4 PE=1 SV=1
457	979	sp|P01781|HV320_HUMAN	70.08	41	4	32.99	9.25E+05	2	Carbamidomethylation; Oxidation (M)	12730	Ig heavy chain V-III region GAL OS=Homo sapiens PE=1 SV=1
458	1165	sp|P60953|CDC42_HUMAN	69.93	17	3	35.63	2.09E+05	2	Carbamidomethylation	21259	Cell division control protein 42 homolog OS=Homo sapiens GN=CDC42 PE=1 SV=2
459	1428	sp|P31948|STIP1_HUMAN	62.13	7	4	32.79	4.62E+05	4	Oxidation (M)	62639	Stress-induced-phosphoprotein 1 OS=Homo sapiens GN=STIP1 PE=1 SV=1
462	884	sp|P49189|AL9A1_HUMAN	87.25	10	5	41.09	2.22E+05	4	Carbamidomethylation	53802	4-trimethylaminobutyraldehyde dehydrogenase OS=Homo sapiens GN=ALDH9A1 PE=1 SV=3
466	1119	tr|H0YGX7|H0YGX7_HUMAN	106.14	19	5	43.15	4.70E+05	5		22392	Rho GDP-dissociation inhibitor 2 (Fragment) OS=Homo sapiens GN=ARHGDIB PE=1 SV=1
468	1268	sp|P39687|AN32A_HUMAN	86.72	19	5	43.15	4.70E+05	5		28585	Acidic leucine-rich nuclear phosphoprotein 32 family member A OS=Homo sapiens GN=ANP32A PE=1 SV=1
469	440	tr|A0A075B7B1|A0A075B7B1_HUMAN	78.3	3	4	43.15	4.70E+05	4	Carbamidomethylation	140163	Desmuslin isoform CRA_a OS=Homo sapiens GN=SYNM PE=1 SV=1
470	2968	tr|A0A0A6YYJ8|A0A0A6YYJ8_HUMAN	84.66	5	3	29.36	2.52E+05	3	Mutation	54224	Putative RNA-binding protein Luc7-like 2 OS=Homo sapiens GN=LUC7L2 PE=4 SV=1
	stage 2					24.81	1.74E+06
Protein Group	Protein ID	Accession	-10lgP	Coverage (%)	#Peptides	18.63	1.73E+06	#Unique	PTM	Avg. Mass	Description
471	1016	sp|Q07955|SRSF1_HUMAN	59.59	8	2	36.46	1.95E+05	2	Carbamidomethylation	27745	Serine/arginine-rich splicing factor 1 OS=Homo sapiens GN=SRSF1 PE=1 SV=2
472	1695	sp|P23526|SAHH_HUMAN	81.18	6	2	29.71	3.52E+06	2		47716	Adenosylhomocysteinase OS=Homo sapiens GN=AHCY PE=1 SV=4
473	3245	sp|P80297|MT1X_HUMAN	69.28	33	2	37.44	5.43E+05	2	Carbamidomethylation	6068	Metallothionein-1X OS=Homo sapiens GN=MT1X PE=1 SV=1
476	418	sp|P22392|NDKB_HUMAN	82.97	24	4	17.97	5.12E+05	2	Carbamidomethylation	17298	Nucleoside diphosphate kinase B OS=Homo sapiens GN=NME2 PE=1 SV=1
477	2435	tr|H0YEU2|H0YEU2_HUMAN	94.13	26	4	24.6	6.47E+05	4	Carbamidomethylation	18680	40S ribosomal protein S3 (Fragment) OS=Homo sapiens GN=RPS3 PE=1 SV=1
478	756	sp|O43175|SERA_HUMAN	104.33	7	3	24.6	6.47E+05	3		56651	D-3-phosphoglycerate dehydrogenase OS=Homo sapiens GN=PHGDH PE=1 SV=4
481	863	sp|Q9NRV9|HEBP1_HUMAN	113.65	24	4	24.6	6.47E+05	4		21097	Heme-binding protein 1 OS=Homo sapiens GN=HEBP1 PE=1 SV=1
482	1061	sp|O75828|CBR3_HUMAN	97.13	16	4	19.34	4.91E+05	4	Carbamidomethylation	30850	Carbonyl reductase [NADPH] 3 OS=Homo sapiens GN=CBR3 PE=1 SV=3
483	319	sp|P50990|TCPQ_HUMAN	101.28	9	4	28.45	7.25E+04	4		59621	T-complex protein 1 subunit theta OS=Homo sapiens GN=CCT8 PE=1 SV=4
484	613	sp|P27105|STOM_HUMAN	90.64	18	4	28.45	7.25E+04	4	Oxidation (M)	31731	Erythrocyte band 7 integral membrane protein OS=Homo sapiens GN=STOM PE=1 SV=3
485	374	sp|P02743|SAMP_HUMAN	104.51	17	4	28.45	7.25E+04	4		25387	Serum amyloid P-component OS=Homo sapiens GN=APCS PE=1 SV=2
486	2557	sp|P62316|SMD2_HUMAN	80.19	25	3	28.45	7.25E+04	3	Carbamidomethylation	13527	Small nuclear ribonucleoprotein Sm D2 OS=Homo sapiens GN=SNRPD2 PE=1 SV=1
487	780	tr|H0YMZ1|H0YMZ1_HUMAN	73.51	14	3	19.71	1.94E+06	3	Carbamidomethylation	24526	Proteasome subunit alpha type (Fragment) OS=Homo sapiens GN=PSMA4 PE=1 SV=6
488	2024	sp|P30049|ATPD_HUMAN	92.44	14	2	30.93	5.54E+04	2		17490	ATP synthase subunit delta mitochondrial OS=Homo sapiens GN=ATP5D PE=1 SV=2
489	1711	sp|P05198|IF2A_HUMAN	64.88	9	2	43.32	2.20E+05	2		36112	Eukaryotic translation initiation factor 2 subunit 1 OS=Homo sapiens GN=EIF2S1 PE=1 SV=3
490	1617	sp|P62942|FKB1A_HUMAN	82.66	25	2	38.77	2.03E+05	2	Oxidation (M); Mutation	11951	Peptidyl-prolyl cis-trans isomerase FKBP1A OS=Homo sapiens GN=FKBP1A PE=1 SV=2
491	932	sp|P00568|KAD1_HUMAN	78.82	15	4	38.77	2.03E+05	4		21635	Adenylate kinase isoenzyme 1 OS=Homo sapiens GN=AK1 PE=1 SV=3
492	2041	sp|P09496|CLCA_HUMAN	57.59	10	3	28.82	2.55E+06	2	Carbamidomethylation	27077	Clathrin light chain A OS=Homo sapiens GN=CLTA PE=1 SV=1
493	22808	sp|P98160|PGBM_HUMAN	96.6	1	5	40.68	3.39E+05	5	Carbamidomethylation; Mutation	468835	Basement membrane-specific heparan sulfate proteoglycan core protein OS=Homo sapiens GN=HSPG2 PE=1 SV=4
494	24253	sp|P02750|A2GL_HUMAN	71.17	13	5	22.24	4.02E+05	5	Carbamidomethylation	38178	Leucine-rich alpha-2-glycoprotein OS=Homo sapiens GN=LRG1 PE=1 SV=2
495	800	sp|P49327|FAS_HUMAN	80.92	1	3	25.73	3.67E+05	3	Mutation	273424	Fatty acid synthase OS=Homo sapiens GN=FASN PE=1 SV=3
496	2403	sp|P23246|SFPQ_HUMAN	72.35	5	3	39.14	1.13E+05	3		76150	Splicing factor proline- and glutamine-rich OS=Homo sapiens GN=SFPQ PE=1 SV=2
497	4211	tr|S4R371|S4R371_HUMAN	67.79	30	4	31.86		4		14787	Fatty acid-binding protein heart (Fragment) OS=Homo sapiens GN=FABP3 PE=1 SV=1
498	1002	sp|P18206|VINC_HUMAN	90.27	3	4	34.53	2.97E+05	4		123799	Vinculin OS=Homo sapiens GN=VCL PE=1 SV=4
499	1280	sp|Q16836|HCDH_HUMAN	98.71	10	3	32.15	6.76E+05	3	Oxidation (M)	34294	Hydroxyacyl-coenzyme A dehydrogenase mitochondrial OS=Homo sapiens GN=HADH PE=1 SV=3
500	1495	sp|P63092|GNAS2_HUMAN	65.88	9	3	32.15	6.76E+05	3		45665	Guanine nucleotide-binding protein G(s) subunit alpha isoforms short OS=Homo sapiens GN=GNAS PE=1 SV=1
501	1809	sp|P31942|HNRH3_HUMAN	52.37	6	2	32.15	6.76E+05	2		36926	Heterogeneous nuclear ribonucleoprotein H3 OS=Homo sapiens GN=HNRNPH3 PE=1 SV=2
503	1914	tr|A0A075B6H9|A0A075B6H9_HUMAN	62.43	17	4	32.15	6.76E+05	3	Carbamidomethylation; Mutation	12773	Protein IGLV4-69 (Fragment) OS=Homo sapiens GN=IGLV4-69 PE=1 SV=1
504	1593	tr|E9PS42|E9PS42_HUMAN	85.95	32	4	37.3	1.74E+06	4	Carbamidomethylation	16580	Cysteine and glycine-rich protein 1 OS=Homo sapiens GN=CSRP1 PE=1 SV=1
505	1780	tr|A0A0A0MTI5|A0A0A0MTI5_HUMAN	87.69	27	3	37.4	4.44E+05	3		15959	Acyl-CoA-binding protein OS=Homo sapiens GN=DBI PE=1 SV=1
506	517	tr|B5MCX3|B5MCX3_HUMAN	81.72	12	3	15.35	4.15E+05	2	Carbamidomethylation	36940	Septin-2 OS=Homo sapiens GN=SEPT2 PE=1 SV=1
507	344	sp|P13861|KAP2_HUMAN	88.1	8	3	16.91	7.40E+05	3		45518	cAMP-dependent protein kinase type II-alpha regulatory subunit OS=Homo sapiens GN=PRKAR2A PE=1 SV=2
508	60310	sp|P31944|CASPE_HUMAN	70.21	8	2	42.83	1.16E+05	2		27680	Caspase-14 OS=Homo sapiens GN=CASP14 PE=1 SV=2
510	23864	sp|P09758|TACD2_HUMAN	74.6	9	2	35.21	8.22E+04	2	Carbamidomethylation; Oxidation (M)	35709	Tumor-associated calcium signal transducer 2 OS=Homo sapiens GN=TACSTD2 PE=1 SV=3
512	1577	sp|P04217|A1BG_HUMAN	112.77	12	6	35.21	8.22E+04	6	Carbamidomethylation	54254	Alpha-1B-glycoprotein OS=Homo sapiens GN=A1BG PE=1 SV=4
513	1136	sp|Q9UNZ2|NSF1C_HUMAN	82.7	15	4	35.21	8.22E+04	4		40573	NSFL1 cofactor p47 OS=Homo sapiens GN=NSFL1C PE=1 SV=2
514	760	sp|O75223|GGCT_HUMAN	86.37	22	4	19.46	2.69E+04	4		21008	Gamma-glutamylcyclotransferase OS=Homo sapiens GN=GGCT PE=1 SV=1
516	608	sp|P25786|PSA1_HUMAN	64.35	16	4	19.46	2.69E+04	4	Oxidation (M)	29556	Proteasome subunit alpha type-1 OS=Homo sapiens GN=PSMA1 PE=1 SV=1
517	2574	sp|P01833|PIGR_HUMAN	102.27	5	4	19.46	2.69E+04	4	Carbamidomethylation	83284	Polymeric immunoglobulin receptor OS=Homo sapiens GN=PIGR PE=1 SV=4
518	1514	sp|P50454|SERPH_HUMAN	78.45	11	5	41.53	3.60E+04	5	Mutation	46441	Serpin H1 OS=Homo sapiens GN=SERPINH1 PE=1 SV=2
519	1252	sp|P06727|APOA4_HUMAN	54.21	5	2	41.53	3.60E+04	2		45399	Apolipoprotein A-IV OS=Homo sapiens GN=APOA4 PE=1 SV=3
520	1506	sp|Q15746|MYLK_HUMAN	61.15	1	3	28.97	4.40E+04	3		210713	Myosin light chain kinase smooth muscle OS=Homo sapiens GN=MYLK PE=1 SV=4
521	560	sp|P02748|CO9_HUMAN	86.09	9	5	29.65	1.17E+06	5		63173	Complement component C9 OS=Homo sapiens GN=C9 PE=1 SV=2
522	1880	tr|K7EQ48|K7EQ48_HUMAN	94.1	10	5	33.67	1.06E+05	5		53402	Glucose-6-phosphate isomerase OS=Homo sapiens GN=GPI PE=1 SV=2
523	86419	sp|P04155|TFF1_HUMAN	66.44	44	3	44.93	1.20E+05	3	Carbamidomethylation	9150	Trefoil factor 1 OS=Homo sapiens GN=TFF1 PE=1 SV=1
525	593	sp|Q99714|HCD2_HUMAN	82.54	12	2	44.93	1.20E+05	2	Carbamidomethylation	26923	3-hydroxyacyl-CoA dehydrogenase type-2 OS=Homo sapiens GN=HSD17B10 PE=1 SV=3
526	1083	sp|P62873|GBB1_HUMAN	64.22	6	2	44.93	1.20E+05	2	Carbamidomethylation	37377	Guanine nucleotide-binding protein G(I)/G(S)/G(T) subunit beta-1 OS=Homo sapiens GN=GNB1 PE=1 SV=3
528	2587	sp|P53999|TCP4_HUMAN	65.04	17	3	33.82	2.01E+05	3	Oxidation (M)	14395	Activated RNA polymerase II transcriptional coactivator p15 OS=Homo sapiens GN=SUB1 PE=1 SV=3
530	1206	sp|P07357|CO8A_HUMAN	99.96	13	5	32.18	1.24E+05	5	Carbamidomethylation	65163	Complement component C8 alpha chain OS=Homo sapiens GN=C8A PE=1 SV=2
531	1392	tr|E9PCT5|E9PCT5_HUMAN	68.65	16	3	9.89	2.38E+05	3		19177	Caveolin OS=Homo sapiens GN=CAV1 PE=1 SV=1
532	259	sp|P00488|F13A_HUMAN	68.84	4	3	25.45	1.17E+06	3		83267	Coagulation factor XIII A chain OS=Homo sapiens GN=F13A1 PE=1 SV=4
534	271	sp|P31323|KAP3_HUMAN	66.4	11	4	35.38	1.62E+05	4	Carbamidomethylation; Mutation	46302	cAMP-dependent protein kinase type II-beta regulatory subunit OS=Homo sapiens GN=PRKAR2B PE=1 SV=3
535	1432	sp|Q9UKK9|NUDT5_HUMAN	56.87	14	3	24.58	1.71E+06	3		24328	ADP-sugar pyrophosphatase OS=Homo sapiens GN=NUDT5 PE=1 SV=1
536	1608	sp|P01031|CO5_HUMAN	61.33	2	3	24.58	1.71E+06	2	Carbamidomethylation	188304	Complement C5 OS=Homo sapiens GN=C5 PE=1 SV=4
537	86420	sp|O95969|SG1D2_HUMAN	67.4	32	3	24.58	1.71E+06	3	Carbamidomethylation	9925	Secretoglobin family 1D member 2 OS=Homo sapiens GN=SCGB1D2 PE=2 SV=1
538	949	sp|Q9Y696|CLIC4_HUMAN	48.48	11	3	24.58	1.71E+06	2	Carbamidomethylation	28772	Chloride intracellular channel protein 4 OS=Homo sapiens GN=CLIC4 PE=1 SV=4
539	2251	tr|Q5VZR0|Q5VZR0_HUMAN	83.03	20	2	24.58	1.71E+06	2		14213	Golgi-associated plant pathogenesis-related protein 1 OS=Homo sapiens GN=GLIPR2 PE=1 SV=1
540	2756	sp|P62633|CNBP_HUMAN	59.86	12	2	24.58	1.71E+06	2	Carbamidomethylation	19463	Cellular nucleic acid-binding protein OS=Homo sapiens GN=CNBP PE=1 SV=1
541	3224	sp|O14745|NHRF1_HUMAN	50.91	7	2	25.45	1.95E+06	2		38868	Na(+)/H(+) exchange regulatory cofactor NHE-RF1 OS=Homo sapiens GN=SLC9A3R1 PE=1 SV=4
542	821	tr|X6RFL8|X6RFL8_HUMAN	62.6	10	3	12.16		2	Mutation	20409	Ras-related protein Rab-14 (Fragment) OS=Homo sapiens GN=RAB14 PE=1 SV=1
543	1226	sp|P28074|PSB5_HUMAN	85.54	18	4	27.89	6.29E+04	4		28480	Proteasome subunit beta type-5 OS=Homo sapiens GN=PSMB5 PE=1 SV=3
544	2187	sp|P15374|UCHL3_HUMAN	69.18	20	3	18.69	2.57E+06	3	Oxidation (M)	26183	Ubiquitin carboxyl-terminal hydrolase isozyme L3 OS=Homo sapiens GN=UCHL3 PE=1 SV=1
545	2622	tr|Q5TBF5|Q5TBF5_HUMAN	59.25	9	3	18.69	2.57E+06	3		30456	Mimecan (Fragment) OS=Homo sapiens GN=OGN PE=1 SV=1
546	1706	tr|C9J9K3|C9J9K3_HUMAN	63.97	8	2	30.52	2.46E+05	2		29405	40S ribosomal protein SA (Fragment) OS=Homo sapiens GN=RPSA PE=1 SV=6
548	2981	tr|B0YIW2|B0YIW2_HUMAN	79.46	14	2	14.4	1.40E+07	2		12816	Apolipoprotein C-III OS=Homo sapiens GN=APOC3 PE=1 SV=1
551	1557	sp|P38646|GRP75_HUMAN	74.1	7	4	26.52	2.10E+05	4		73681	Stress-70 protein mitochondrial OS=Homo sapiens GN=HSPA9 PE=1 SV=2
552	23194	sp|P46821|MAP1B_HUMAN	69.22	1	2	21.26	5.12E+05	2		270632	Microtubule-associated protein 1B OS=Homo sapiens GN=MAP1B PE=1 SV=2
553	587	tr|A0A087WWW7|A0A087WWW7_HUMAN	92.03	5	4	11.29	4.20E+06	4		143524	Tensin-1 OS=Homo sapiens GN=TNS1 PE=1 SV=1
554	2490	sp|Q14980|NUMA1_HUMAN	73.37	1	2	31.45	3.10E+05	2		238257	Nuclear mitotic apparatus protein 1 OS=Homo sapiens GN=NUMA1 PE=1 SV=2
556	2050	tr|A0A0B4J1X8|A0A0B4J1X8_HUMAN	61.24	33	7	36.68	1.90E+05	2	Carbamidomethylation; Oxidation (M); Mutation	13077	Protein IGHV3-43 (Fragment) OS=Homo sapiens GN=IGHV3-43 PE=4 SV=1
557	2053	tr|H0YLU7|H0YLU7_HUMAN	96.95	13	3	36.68	1.90E+05	3	Carbamidomethylation	31740	Electron transfer flavoprotein subunit alpha mitochondrial (Fragment) OS=Homo sapiens GN=ETFA PE=1 SV=1
558	2072	sp|P33176|KINH_HUMAN	73.73	4	4	36.68	1.90E+05	4	Carbamidomethylation	109685	Kinesin-1 heavy chain OS=Homo sapiens GN=KIF5B PE=1 SV=1
559	758	sp|P30084|ECHM_HUMAN	61.65	12	3	32.94	9.27E+04	3	Carbamidomethylation	31387	Enoyl-CoA hydratase mitochondrial OS=Homo sapiens GN=ECHS1 PE=1 SV=4
560	1228	sp|O75367|H2AY_HUMAN	81.15	8	2	30.58	3.18E+05	2		39617	Core histone macro-H2A.1 OS=Homo sapiens GN=H2AFY PE=1 SV=4
562	1236	tr|B1AHL2|B1AHL2_HUMAN	71.84	9	5	30.58	3.18E+05	5	Carbamidomethylation; Oxidation (M)	78329	Fibulin-1 OS=Homo sapiens GN=FBLN1 PE=1 SV=1
563	1171	sp|P27824|CALX_HUMAN	57.34	6	3	30.58	3.18E+05	3		67568	Calnexin OS=Homo sapiens GN=CANX PE=1 SV=2
564	4399	sp|Q7Z4V5|HDGR2_HUMAN	90.75	4	2	30.58	3.18E+05	2		74317	Hepatoma-derived growth factor-related protein 2 OS=Homo sapiens GN=HDGFRP2 PE=1 SV=1
566	2583	sp|Q9Y5S9|RBM8A_HUMAN	64.37	11	2	21.99	2.28E+05	2	Oxidation (M)	19889	RNA-binding protein 8A OS=Homo sapiens GN=RBM8A PE=1 SV=1
567	1542	sp|P09871|C1S_HUMAN	60.62	7	4	21.99	2.28E+05	4	Carbamidomethylation	76685	Complement C1s subcomponent OS=Homo sapiens GN=C1S PE=1 SV=1
569	1373	sp|P25774|CATS_HUMAN	75.37	9	3	38.02	1.18E+05	3		37496	Cathepsin S OS=Homo sapiens GN=CTSS PE=1 SV=3
570	858	sp|P07738|PMGE_HUMAN	80.64	14	3	41.31	5.74E+05	3		30005	Bisphosphoglycerate mutase OS=Homo sapiens GN=BPGM PE=1 SV=2
571	318	sp|Q07065|CKAP4_HUMAN	81.88	6	3	27.69	1.30E+06	3		66023	Cytoskeleton-associated protein 4 OS=Homo sapiens GN=CKAP4 PE=1 SV=2
572	23361	tr|A0A087X2D8|A0A087X2D8_HUMAN	45.42	3	3	19.42	1.17E+06	3		145169	C-Jun-amino-terminal kinase-interacting protein 4 OS=Homo sapiens GN=SPAG9 PE=1 SV=1
573	1964	tr|H3BMN5|H3BMN5_HUMAN	54.65	13	2	19.42	1.17E+06	2		18475	Calretinin (Fragment) OS=Homo sapiens GN=CALB2 PE=1 SV=2
575	1616	sp|O75781|PALM_HUMAN	102.69	10	4	19.42	1.17E+06	4		42076	Paralemmin-1 OS=Homo sapiens GN=PALM PE=1 SV=2
576	1181	sp|P52597|HNRPF_HUMAN	116	10	3	19.42	1.17E+06	2		45672	Heterogeneous nuclear ribonucleoprotein F OS=Homo sapiens GN=HNRNPF PE=1 SV=3
577	60512	tr|A0A075B6I1|A0A075B6I1_HUMAN	67.67	24	3	27.95	4.11E+05	2	Carbamidomethylation; Mutation	12987	Protein IGLV4-60 (Fragment) OS=Homo sapiens GN=IGLV4-60 PE=1 SV=1
578	2554	sp|Q9UBI6|GBG12_HUMAN	50.05	25	2	20.54	1.33E+05	2		8006	Guanine nucleotide-binding protein G(I)/G(S)/G(O) subunit gamma-12 OS=Homo sapiens GN=GNG12 PE=1 SV=3
579	1569	sp|Q06124|PTN11_HUMAN	77.98	8	4	20.54	1.33E+05	4	Carbamidomethylation	68436	Tyrosine-protein phosphatase non-receptor type 11 OS=Homo sapiens GN=PTPN11 PE=1 SV=2
581	1870	sp|P05455|LA_HUMAN	91.01	10	4	37.65	5.49E+04	4	Carbamidomethylation	46837	Lupus La protein OS=Homo sapiens GN=SSB PE=1 SV=2
583	1888	tr|J3QL05|J3QL05_HUMAN	88.14	25	3	37.65	5.49E+04	3		15156	Serine/arginine-rich-splicing factor 2 (Fragment) OS=Homo sapiens GN=SRSF2 PE=1 SV=1
584	1095	tr|F5H5V4|F5H5V4_HUMAN	62.93	20	3	35.27	5.09E+04	3		16913	26S proteasome non-ATPase regulatory subunit 9 (Fragment) OS=Homo sapiens GN=PSMD9 PE=1 SV=1
585	2065	sp|P14550|AK1A1_HUMAN	58.56	10	3	31.22	1.02E+05	3		36573	Alcohol dehydrogenase [NADP(+)] OS=Homo sapiens GN=AKR1A1 PE=1 SV=3
586	1005	sp|P13716|HEM2_HUMAN	76.5	10	3	23.72	5.57E+05	3	Carbamidomethylation; Oxidation (M)	36295	Delta-aminolevulinic acid dehydratase OS=Homo sapiens GN=ALAD PE=1 SV=1
587	25867	sp|Q96CV9|OPTN_HUMAN	59.55	5	2	23.72	5.57E+05	2		65921	Optineurin OS=Homo sapiens GN=OPTN PE=1 SV=2
588	2818	sp|O95747|OXSR1_HUMAN	63.21	6	2	23.72	5.57E+05	2		58022	Serine/threonine-protein kinase OSR1 OS=Homo sapiens GN=OXSR1 PE=1 SV=1
589	3487	sp|Q6UWP8|SBSN_HUMAN	66.02	5	2	20.79	1.63E+05	2		60541	Suprabasin OS=Homo sapiens GN=SBSN PE=1 SV=2
591	23460	sp|P49006|MRP_HUMAN	42.29	25	2	20.95	5.53E+05	2	Carbamidomethylation	19529	MARCKS-related protein OS=Homo sapiens GN=MARCKSL1 PE=1 SV=2
594	3162	tr|A0A0C4DH26|A0A0C4DH26_HUMAN	89.41	10	3	20.95	5.53E+05	3	Mutation	12570	Protein IGKV6D-41 (Fragment) OS=Homo sapiens GN=IGKV6D-41 PE=4 SV=1
595	1912	sp|Q9NRN5|OLFL3_HUMAN	77.54	8	3	20.95	5.53E+05	3	Carbamidomethylation	46010	Olfactomedin-like protein 3 OS=Homo sapiens GN=OLFML3 PE=2 SV=1
596	793	sp|P63241|IF5A1_HUMAN	60.31	37	4	20.95	5.53E+05	4	Carbamidomethylation	16832	Eukaryotic translation initiation factor 5A-1 OS=Homo sapiens GN=EIF5A PE=1 SV=2
597	1806	tr|A0A075B6I9|A0A075B6I9_HUMAN	57.39	21	3	19.72		3		12468	Protein IGLV7-46 (Fragment) OS=Homo sapiens GN=IGLV7-46 PE=1 SV=4
598	3981	sp|P10644|KAP0_HUMAN	64.69	11	4	19.57	4.24E+05	4	Oxidation (M); Mutation	42982	cAMP-dependent protein kinase type I-alpha regulatory subunit OS=Homo sapiens GN=PRKAR1A PE=1 SV=1
599	22954	tr|G3V5Q1|G3V5Q1_HUMAN	50.49	15	3	19.57	4.24E+05	3		27125	DNA-(apurinic or apyrimidinic site) lyase (Fragment) OS=Homo sapiens GN=APEX1 PE=1 SV=1
600	1926	tr|A0A0J9YVP6|A0A0J9YVP6_HUMAN	44.68	7	3	41.58	1.07E+05	3	Carbamidomethylation	57399	Poly(U)-binding-splicing factor PUF60 (Fragment) OS=Homo sapiens GN=PUF60 PE=1 SV=1
601	5462	sp|O75937|DNJC8_HUMAN	70.91	11	3	27.58	2.84E+05	3		29842	DnaJ homolog subfamily C member 8 OS=Homo sapiens GN=DNAJC8 PE=1 SV=2
602	3048	tr|Q8WVC2|Q8WVC2_HUMAN	58.3	23	2	27.58	2.84E+05	2	Carbamidomethylation	8850	40S ribosomal protein S21 OS=Homo sapiens GN=RPS21 PE=1 SV=1
603	4127	sp|P10253|LYAG_HUMAN	61.82	2	2	51.42		2	Carbamidomethylation	105324	Lysosomal alpha-glucosidase OS=Homo sapiens GN=GAA PE=1 SV=4
604	1300	tr|F5GYN4|F5GYN4_HUMAN	61.33	9	2	35.15	2.05E+05	2		28051	Ubiquitin thioesterase OTUB1 OS=Homo sapiens GN=OTUB1 PE=1 SV=1
605	2143	tr|H0YLF3|H0YLF3_HUMAN	67.47	28	2	36.02	1.95E+05	2		8498	Beta-2-microglobulin (Fragment) OS=Homo sapiens GN=B2M PE=1 SV=1
606	86434	sp|Q13296|SG2A2_HUMAN	49.19	23	2	33.8	1.28E+05	2	Carbamidomethylation	10499	Mammaglobin-A OS=Homo sapiens GN=SCGB2A2 PE=1 SV=1
607	25257	sp|O95777|LSM8_HUMAN	44.17	20	2	33.8	1.28E+05	2		10403	U6 snRNA-associated Sm-like protein LSm8 OS=Homo sapiens GN=LSM8 PE=1 SV=3
609	3653	tr|C9JTY3|C9JTY3_HUMAN	34.91	14	2	33.8	1.28E+05	2		14759	Protein TFG (Fragment) OS=Homo sapiens GN=TFG PE=1 SV=1
611	2605	sp|Q969G5|PRDBP_HUMAN	46.71	5	2	31.88	1.22E+05	2		27701	Protein kinase C delta-binding protein OS=Homo sapiens GN=PRKCDBP PE=1 SV=3
612	60313	sp|P08697|A2AP_HUMAN	72	8	4	31.88	1.22E+05	4	Carbamidomethylation	54566	Alpha-2-antiplasmin OS=Homo sapiens GN=SERPINF2 PE=1 SV=3
613	2501	tr|M0R1V7|M0R1V7_HUMAN	70.85	60	3	31.88	1.22E+05	3		7132	Ubiquitin-60S ribosomal protein L40 (Fragment) OS=Homo sapiens GN=UBA52 PE=1 SV=1
614	3571	tr|B5MD17|B5MD17_HUMAN	74.44	23	3	38.87	1.92E+05	2		19326	Chromobox protein homolog 1 (Fragment) OS=Homo sapiens GN=CBX1 PE=1 SV=1
615	3594	tr|H9KV48|H9KV48_HUMAN	66.87	8	4	48.63	3.40E+05	4	Carbamidomethylation	50989	Plasma protease C1 inhibitor OS=Homo sapiens GN=SERPING1 PE=1 SV=1
616	1126	tr|H3BPK3|H3BPK3_HUMAN	56.88	15	3	25.13	5.76E+05	3	Carbamidomethylation	26424	Hydroxyacylglutathione hydrolase mitochondrial (Fragment) OS=Homo sapiens GN=HAGH PE=1 SV=1
617	769	sp|P00492|HPRT_HUMAN	73.39	11	3	17.95	3.80E+05	3	Carbamidomethylation; Mutation	24579	Hypoxanthine-guanine phosphoribosyltransferase OS=Homo sapiens GN=HPRT1 PE=1 SV=2
618	859	sp|Q06323|PSME1_HUMAN	65.35	10	2	17.95	3.80E+05	2		28723	Proteasome activator complex subunit 1 OS=Homo sapiens GN=PSME1 PE=1 SV=1
619	1471	sp|P16930|FAAA_HUMAN	61.58	6	2	17.95	3.80E+05	2	Carbamidomethylation; Oxidation (M)	46374	Fumarylacetoacetase OS=Homo sapiens GN=FAH PE=1 SV=2
620	2404	tr|D6RAU2|D6RAU2_HUMAN	55.54	15	2	17.95	3.80E+05	2		16404	Guanine nucleotide-binding protein subunit beta-2-like 1 OS=Homo sapiens GN=GNB2L1 PE=1 SV=1
621	2528	sp|P49458|SRP09_HUMAN	65.69	23	2	24.24	7.83E+05	2	Carbamidomethylation	10112	Signal recognition particle 9 kDa protein OS=Homo sapiens GN=SRP9 PE=1 SV=2
622	23930	tr|H0YLA2|H0YLA2_HUMAN	47.83	17	2	17.68	2.85E+05	2		13058	Signal recognition particle 14 kDa protein OS=Homo sapiens GN=SRP14 PE=1 SV=1
623	2126	tr|A0A0A0MS15|A0A0A0MS15_HUMAN	67.55	13	2	31.19	1.28E+04	2		13056	Protein IGHV3-49 (Fragment) OS=Homo sapiens GN=IGHV3-49 PE=1 SV=1
627	4644	sp|Q7Z6Z7|HUWE1_HUMAN	79.62	1	3	33.95		3		481896	E3 ubiquitin-protein ligase HUWE1 OS=Homo sapiens GN=HUWE1 PE=1 SV=3
628	824	sp|Q13813|SPTN1_HUMAN	82.06	1	3	25.03	4.39E+05	3		284538	Spectrin alpha chain non-erythrocytic 1 OS=Homo sapiens GN=SPTAN1 PE=1 SV=3
629	4013	tr|E7ETY2|E7ETY2_HUMAN	54.43	3	4	35.89	6.02E+04	4		152303	Treacle protein OS=Homo sapiens GN=TCOF1 PE=1 SV=1
630	1986	sp|Q6NY19|KANK3_HUMAN	66.83	3	2	35.89	6.02E+04	2		88425	KN motif and ankyrin repeat domain-containing protein 3 OS=Homo sapiens GN=KANK3 PE=1 SV=1
631	1955	sp|Q8WX93|PALLD_HUMAN	85.86	4	4	27.97	6.10E+05	4	Carbamidomethylation; Mutation	150564	Palladin OS=Homo sapiens GN=PALLD PE=1 SV=3
632	1673	sp|P42166|LAP2A_HUMAN	106.55	6	3	24.78	9.50E+05	3		75492	Lamina-associated polypeptide 2 isoform alpha OS=Homo sapiens GN=TMPO PE=1 SV=2
633	556	sp|P09972|ALDOC_HUMAN	67.2	13	3	30.95	3.32E+05	3	Mutation	39456	Fructose-bisphosphate aldolase C OS=Homo sapiens GN=ALDOC PE=1 SV=2
634	1168	sp|P60903|S10AA_HUMAN	40.1	36	2	30.95	3.32E+05	2	Carbamidomethylation	11203	Protein S100-A10 OS=Homo sapiens GN=S100A10 PE=1 SV=2
635	4441	tr|E9PF17|E9PF17_HUMAN	70.08	2	3	35.41	5.04E+05	3	Carbamidomethylation; Mutation	176829	Versican core protein OS=Homo sapiens GN=VCAN PE=1 SV=2
637	2200	sp|Q86UP2|KTN1_HUMAN	79.86	3	3	30.36	9.58E+04	3	Carbamidomethylation	156275	Kinectin OS=Homo sapiens GN=KTN1 PE=1 SV=1
640	4183	sp|Q30154|DRB5_HUMAN	58.55	15	4	30.36	9.58E+04	4	Carbamidomethylation	30056	HLA class II histocompatibility antigen DR beta 5 chain OS=Homo sapiens GN=HLA-DRB5 PE=1 SV=1
641	1026	sp|Q9NX63|MIC19_HUMAN	85.9	18	4	30.36	9.58E+04	4		26152	MICOS complex subunit MIC19 OS=Homo sapiens GN=CHCHD3 PE=1 SV=1
642	2787	tr|F8VWS0|F8VWS0_HUMAN	49.51	9	3	30.36	9.58E+04	3		30456	60S acidic ribosomal protein P0 OS=Homo sapiens GN=RPLP0 PE=1 SV=1
645	2025	sp|P15814|IGLL1_HUMAN	63.88	18	4	30.36	9.58E+04	2	Mutation	22963	Immunoglobulin lambda-like polypeptide 1 OS=Homo sapiens GN=IGLL1 PE=1 SV=1
647	3965	sp|Q96AG4|LRC59_HUMAN	54.26	9	3	19.77	1.20E+05	3	Carbamidomethylation	34930	Leucine-rich repeat-containing protein 59 OS=Homo sapiens GN=LRRC59 PE=1 SV=1
648	22898	tr|B4DFG0|B4DFG0_HUMAN	59.29	14	3	19.77	1.20E+05	3		39501	Protein DEK OS=Homo sapiens GN=DEK PE=1 SV=1
649	2033	sp|P41222|PTGDS_HUMAN	75.43	16	3	37.58	9.86E+04	3	Carbamidomethylation	21029	Prostaglandin-H2 D-isomerase OS=Homo sapiens GN=PTGDS PE=1 SV=1
650	867	sp|Q9Y5X3|SNX5_HUMAN	72.55	9	3	37.58	9.86E+04	2	Oxidation (M)	46817	Sorting nexin-5 OS=Homo sapiens GN=SNX5 PE=1 SV=1
651	789	tr|F5H018|F5H018_HUMAN	66.18	15	3	37.58	9.86E+04	3		22436	GTP-binding nuclear protein Ran (Fragment) OS=Homo sapiens GN=RAN PE=1 SV=6
652	767	sp|P02747|C1QC_HUMAN	58.82	12	2	9.71	7.10E+04	2		25774	Complement C1q subcomponent subunit C OS=Homo sapiens GN=C1QC PE=1 SV=3
653	3391	tr|A0A087WYY6|A0A087WYY6_HUMAN	86.7	4	2	33.14	8.36E+05	2		80533	Plakophilin-1 OS=Homo sapiens GN=PKP1 PE=1 SV=1
654	2465	tr|F8VQQ8|F8VQQ8_HUMAN	60.98	21	2	33.14	8.36E+05	2		10089	Ubiquitin-conjugating enzyme E2 N OS=Homo sapiens GN=UBE2N PE=1 SV=1
655	2826	sp|Q14118|DAG1_HUMAN	70.26	2	2	15.6	9.27E+05	2	Carbamidomethylation	97441	Dystroglycan OS=Homo sapiens GN=DAG1 PE=1 SV=2
659	2597	tr|A0A075B6R9|A0A075B6R9_HUMAN	79.37	27	3	15.6	9.27E+05	2	Mutation	13079	Protein IGKV2D-24 (Fragment) OS=Homo sapiens GN=IGKV2D-24 PE=4 SV=1
660	4310	tr|B4DWR3|B4DWR3_HUMAN	71.08	15	3	30.23	7.69E+04	3		22254	Prefoldin subunit 3 OS=Homo sapiens GN=VBP1 PE=1 SV=1
661	2828	tr|D6R9W4|D6R9W4_HUMAN	62.39	10	4	17.15	8.46E+05	4		36471	Drebrin (Fragment) OS=Homo sapiens GN=DBN1 PE=1 SV=1
663	1488	sp|P35611|ADDA_HUMAN	65.41	5	3	9.8	6.58E+05	3		80955	Alpha-adducin OS=Homo sapiens GN=ADD1 PE=1 SV=2
664	1225	sp|Q16698|DECR_HUMAN	93.19	7	2	9.8	6.58E+05	2		36068	2 4-dienoyl-CoA reductase mitochondrial OS=Homo sapiens GN=DECR1 PE=1 SV=1
665	4532	sp|Q9BR76|COR1B_HUMAN	50.08	5	2	27.4	3.24E+04	2		54235	Coronin-1B OS=Homo sapiens GN=CORO1B PE=1 SV=1
666	24072	sp|Q12841|FSTL1_HUMAN	49.13	7	2	18.23		2	Carbamidomethylation	34986	Follistatin-related protein 1 OS=Homo sapiens GN=FSTL1 PE=1 SV=1
667	2274	sp|Q13409|DC1I2_HUMAN	60.54	5	2	18.69	5.85E+06	2		71457	Cytoplasmic dynein 1 intermediate chain 2 OS=Homo sapiens GN=DYNC1I2 PE=1 SV=3
669	1372	sp|Q14165|MLEC_HUMAN	74.24	10	3	26.45	4.31E+05	3		32234	Malectin OS=Homo sapiens GN=MLEC PE=1 SV=1
671	86431	sp|P00750|TPA_HUMAN	66.57	5	2	27.67	1.10E+06	2	Carbamidomethylation	62917	Tissue-type plasminogen activator OS=Homo sapiens GN=PLAT PE=1 SV=1
672	784	sp|P21796|VDAC1_HUMAN	77.48	12	3	27.67	1.10E+06	3	Carbamidomethylation	30773	Voltage-dependent anion-selective channel protein 1 OS=Homo sapiens GN=VDAC1 PE=1 SV=2
673	2971	tr|A0A087X028|A0A087X028_HUMAN	62.5	11	2	27.67	1.10E+06	2		44757	Opioid growth factor receptor OS=Homo sapiens GN=OGFR PE=1 SV=1
674	1188	sp|Q15404|RSU1_HUMAN	41.9	7	2	27.67	1.10E+06	2		31540	Ras suppressor protein 1 OS=Homo sapiens GN=RSU1 PE=1 SV=3
678	676	sp|Q9NVD7|PARVA_HUMAN	64.23	10	3	27.67	1.10E+06	3		42244	Alpha-parvin OS=Homo sapiens GN=PARVA PE=1 SV=1
679	1370	sp|P00491|PNPH_HUMAN	73.74	10	3	37.67	7.03E+04	3		32118	Purine nucleoside phosphorylase OS=Homo sapiens GN=PNP PE=1 SV=2
681	1194	tr|E9PBC5|E9PBC5_HUMAN	67.16	5	2	49.43	5.93E+04	2	Carbamidomethylation	57643	Plasma kallikrein OS=Homo sapiens GN=KLKB1 PE=1 SV=2
683	2348	sp|O14618|CCS_HUMAN	52.36	11	3	49.43	5.93E+04	3		29041	Copper chaperone for superoxide dismutase OS=Homo sapiens GN=CCS PE=1 SV=1
684	24225	sp|P07711|CATL1_HUMAN	51.44	7	2	49.43	5.93E+04	2	Carbamidomethylation	37564	Cathepsin L1 OS=Homo sapiens GN=CTSL PE=1 SV=2
685	601	sp|Q15084|PDIA6_HUMAN	47.82	6	2	29.19		2		48121	Protein disulfide-isomerase A6 OS=Homo sapiens GN=PDIA6 PE=1 SV=1
686	1573	sp|P53597|SUCA_HUMAN	51.58	7	2	28.76	3.32E+05	2	Carbamidomethylation	36250	Succinyl-CoA ligase [ADP/GDP-forming] subunit alpha mitochondrial OS=Homo sapiens GN=SUCLG1 PE=1 SV=4
687	3939	sp|P05154|IPSP_HUMAN	51.08	5	2	28.76	3.32E+05	2	Oxidation (M)	45675	Plasma serine protease inhibitor OS=Homo sapiens GN=SERPINA5 PE=1 SV=3
688	1911	tr|A0A0B4J2G9|A0A0B4J2G9_HUMAN	60.96	12	3	28.76	3.32E+05	3		17808	HCG1789329 isoform CRA_a OS=Homo sapiens GN=hCG_1789329 PE=3 SV=1
689	2382	tr|M0QXF7|M0QXF7_HUMAN	42.69	32	2	36.71	6.26E+04	2	Oxidation (M)	9678	Myeloid-derived growth factor (Fragment) OS=Homo sapiens GN=MYDGF PE=1 SV=1
690	4531	sp|Q02818|NUCB1_HUMAN	37.17	4	2	33.28	3.96E+05	2		53879	Nucleobindin-1 OS=Homo sapiens GN=NUCB1 PE=1 SV=4
698	1086	sp|P49247|RPIA_HUMAN	62.82	8	3	30.66	1.22E+05	3		33269	Ribose-5-phosphate isomerase OS=Homo sapiens GN=RPIA PE=1 SV=3
700	2299	tr|A0A096LNH5|A0A096LNH5_HUMAN	74.42	11	2	30.66	1.22E+05	2		19416	Protein LOC102724023 OS=Homo sapiens GN=LOC102724023 PE=4 SV=1
701	520	sp|Q9BRX8|F213A_HUMAN	73.27	8	3	28.01	3.59E+05	3	Mutation	25764	Redox-regulatory protein FAM213A OS=Homo sapiens GN=FAM213A PE=1 SV=3
702	2739	sp|Q14914|PTGR1_HUMAN	50.01	7	2	21.64	6.71E+05	2		35870	Prostaglandin reductase 1 OS=Homo sapiens GN=PTGR1 PE=1 SV=2
703	1772	tr|D6RD66|D6RD66_HUMAN	61.76	10	2	21.64	6.71E+05	2		26797	WD repeat-containing protein 1 (Fragment) OS=Homo sapiens GN=WDR1 PE=1 SV=1
705	2697	sp|Q99584|S10AD_HUMAN	63.36	19	2	21.64	6.71E+05	2		11471	Protein S100-A13 OS=Homo sapiens GN=S100A13 PE=1 SV=1
706	3563	tr|F8VS81|F8VS81_HUMAN	61.28	7	2	33.76	5.81E+04	2		33408	Twinfilin-1 (Fragment) OS=Homo sapiens GN=TWF1 PE=1 SV=1
707	744	sp|Q9GZP4|PITH1_HUMAN	49.37	9	2	19.9	3.13E+05	2	Carbamidomethylation	24178	PITH domain-containing protein 1 OS=Homo sapiens GN=PITHD1 PE=1 SV=1
708	2388	tr|E9PBT8|E9PBT8_HUMAN	58.66	11	2	19.9	3.13E+05	2	Oxidation (M)	25829	Sulfatase-modifying factor 2 OS=Homo sapiens GN=SUMF2 PE=1 SV=1
709	3951	sp|P34096|RNAS4_HUMAN	54.67	13	2	32.63		2	Carbamidomethylation	16840	Ribonuclease 4 OS=Homo sapiens GN=RNASE4 PE=1 SV=3
711	7244	sp|P05089|ARGI1_HUMAN	47.28	6	2	32.63		2		34735	Arginase-1 OS=Homo sapiens GN=ARG1 PE=1 SV=2
712	1995	sp|P62888|RL30_HUMAN	63.16	29	3	32.63		3	Carbamidomethylation	12784	60S ribosomal protein L30 OS=Homo sapiens GN=RPL30 PE=1 SV=2
713	4337	tr|F5GXV3|F5GXV3_HUMAN	56.05	15	3	12.83		3	Carbamidomethylation	19911	Folate receptor beta (Fragment) OS=Homo sapiens GN=FOLR2 PE=1 SV=1
723	24156	sp|Q8IVF2|AHNK2_HUMAN	52.07	1	3	12.83		3	Carbamidomethylation	616641	Protein AHNAK2 OS=Homo sapiens GN=AHNAK2 PE=1 SV=2
724	1156	sp|P62993|GRB2_HUMAN	47.76	10	2	20.34	1.81E+05	2		25206	Growth factor receptor-bound protein 2 OS=Homo sapiens GN=GRB2 PE=1 SV=1
725	86441	sp|Q07092|COGA1_HUMAN	31.26	1	2	25.38	1.28E+05	2		157751	Collagen alpha-1(XVI) chain OS=Homo sapiens GN=COL16A1 PE=1 SV=2
726	310	sp|O43301|HS12A_HUMAN	51.94	4	2	25.38	1.28E+05	2	Mutation	74978	Heat shock 70 kDa protein 12A OS=Homo sapiens GN=HSPA12A PE=1 SV=2
727	5951	tr|G3V1L9|G3V1L9_HUMAN	96.48	1	2	25.38	1.28E+05	2		197458	Tight junction protein 1 (Zona occludens 1) isoform CRA_a OS=Homo sapiens GN=TJP1 PE=1 SV=1
729	2685	sp|Q1KMD3|HNRL2_HUMAN	60.08	5	3	26.72	6.51E+05	3	Carbamidomethylation	85105	Heterogeneous nuclear ribonucleoprotein U-like protein 2 OS=Homo sapiens GN=HNRNPUL2 PE=1 SV=1
730	86425	sp|Q03154|ACY1_HUMAN	54.62	4	2	39.08	2.68E+04	2		45885	Aminoacylase-1 OS=Homo sapiens GN=ACY1 PE=1 SV=1
731	60357	tr|Q2L6G8|Q2L6G8_HUMAN	47.22	5	2	37.83	1.28E+05	2	Carbamidomethylation	51539	Corneodesmosin OS=Homo sapiens GN=CDSN PE=1 SV=1
732	4008	sp|O15372|EIF3H_HUMAN	62.31	6	2	29.73	6.32E+04	2		39930	Eukaryotic translation initiation factor 3 subunit H OS=Homo sapiens GN=EIF3H PE=1 SV=1
737	897	sp|P25788|PSA3_HUMAN	44.47	9	2	29.73	6.32E+04	2	Oxidation (M)	28433	Proteasome subunit alpha type-3 OS=Homo sapiens GN=PSMA3 PE=1 SV=2
738	22900	sp|P67809|YBOX1_HUMAN	61.01	8	3	29.73	6.32E+04	3	Mutation	35924	Nuclease-sensitive element-binding protein 1 OS=Homo sapiens GN=YBX1 PE=1 SV=3
741	2580	sp|P11586|C1TC_HUMAN	50.89	3	3	15.64	1.59E+05	3		101559	C-1-tetrahydrofolate synthase cytoplasmic OS=Homo sapiens GN=MTHFD1 PE=1 SV=3
742	1701	sp|Q16853|AOC3_HUMAN	49.81	3	2	29.05	1.52E+05	2		84622	Membrane primary amine oxidase OS=Homo sapiens GN=AOC3 PE=1 SV=3
744	2151	sp|O75396|SC22B_HUMAN	45.28	13	3	29.05	1.52E+05	3		24593	Vesicle-trafficking protein SEC22b OS=Homo sapiens GN=SEC22B PE=1 SV=4
745	214	sp|P54578|UBP14_HUMAN	44.41	5	2	32.05	2.46E+05	2	Carbamidomethylation	56069	Ubiquitin carboxyl-terminal hydrolase 14 OS=Homo sapiens GN=USP14 PE=1 SV=3
746	2875	sp|Q9Y266|NUDC_HUMAN	49.1	5	2	32.05	2.46E+05	2		38243	Nuclear migration protein nudC OS=Homo sapiens GN=NUDC PE=1 SV=1
747	1507	sp|P48735|IDHP_HUMAN	54	5	2	32.41	1.78E+05	2	Carbamidomethylation	50909	Isocitrate dehydrogenase [NADP] mitochondrial OS=Homo sapiens GN=IDH2 PE=1 SV=2
748	1642	tr|E7ERF2|E7ERF2_HUMAN	34.68	5	2	43.38		2	Carbamidomethylation	46910	T-complex protein 1 subunit alpha OS=Homo sapiens GN=TCP1 PE=1 SV=1
751	4237	tr|H7C463|H7C463_HUMAN	34.23	4	2	40.05	1.78E+05	2		68184	MICOS complex subunit MIC60 (Fragment) OS=Homo sapiens GN=IMMT PE=1 SV=1
757	2913	tr|S4R313|S4R313_HUMAN	53.59	6	3	26.05	1.86E+05	3	Carbamidomethylation	62653	Palmdelphin OS=Homo sapiens GN=PALMD PE=1 SV=1
758	2322	sp|O75955|FLOT1_HUMAN	60.33	7	2	26.05	1.86E+05	2	Oxidation (M)	47355	Flotillin-1 OS=Homo sapiens GN=FLOT1 PE=1 SV=3
759	998	sp|P12110|CO6A2_HUMAN	52.12	2	2	26.09	2.15E+06	2		108579	Collagen alpha-2(VI) chain OS=Homo sapiens GN=COL6A2 PE=1 SV=4
761	86427	tr|A0A0A0MTC8|A0A0A0MTC8_HUMAN	42.16	2	2	14.4	1.40E+07	2	Carbamidomethylation; Oxidation (M)	106757	Signal peptide CUB and EGF-like domain-containing protein 2 OS=Homo sapiens GN=SCUBE2 PE=1 SV=1
762	1212	sp|Q13418|ILK_HUMAN	44.04	4	2	28.52	3.25E+04	2		51419	Integrin-linked protein kinase OS=Homo sapiens GN=ILK PE=1 SV=2
763	2761	tr|E5RHW4|E5RHW4_HUMAN	57.33	7	2	28.52	3.25E+04	2		37725	Erlin-2 (Fragment) OS=Homo sapiens GN=ERLIN2 PE=1 SV=1
764	1988	tr|E7EMM4|E7EMM4_HUMAN	56.01	6	2	28.52	3.25E+04	2		41796	Acid ceramidase OS=Homo sapiens GN=ASAH1 PE=1 SV=1
766	23245	sp|Q07812|BAX_HUMAN	73.29	12	2	22.25	6.69E+05	2		21184	Apoptosis regulator BAX OS=Homo sapiens GN=BAX PE=1 SV=1
767	237	sp|P08294|SODE_HUMAN	92.77	11	2	38.55	3.77E+04	2		25851	Extracellular superoxide dismutase [Cu-Zn] OS=Homo sapiens GN=SOD3 PE=1 SV=2
768	2651	sp|P09622|DLDH_HUMAN	61.76	5	2	38.55	3.77E+04	2		54177	Dihydrolipoyl dehydrogenase mitochondrial OS=Homo sapiens GN=DLD PE=1 SV=2
769	3561	sp|Q9NR45|SIAS_HUMAN	65.43	13	2	38.55	3.77E+04	2		40308	Sialic acid synthase OS=Homo sapiens GN=NANS PE=1 SV=2
770	2575	sp|O95831|AIFM1_HUMAN	50.64	3	2	38.55	3.77E+04	2		66901	Apoptosis-inducing factor 1 mitochondrial OS=Homo sapiens GN=AIFM1 PE=1 SV=1
771	2336	tr|B7Z7F3|B7Z7F3_HUMAN	46.68	5	2	38.55	3.77E+04	2		52895	Ran-binding protein 3 OS=Homo sapiens GN=RANBP3 PE=1 SV=1
772	4113	tr|E7EMB1|E7EMB1_HUMAN	44.43	3	2	38.55	3.77E+04	2		62033	Switch-associated protein 70 OS=Homo sapiens GN=SWAP70 PE=1 SV=1
773	2367	sp|Q9P0L0|VAPA_HUMAN	61.84	8	2	38.55	3.77E+04	2		27893	Vesicle-associated membrane protein-associated protein A OS=Homo sapiens GN=VAPA PE=1 SV=3
774	2488	tr|H0YBI4|H0YBI4_HUMAN	51.31	13	2	38.55	3.77E+04	2	Carbamidomethylation	21776	PDZ and LIM domain protein 5 (Fragment) OS=Homo sapiens GN=PDLIM5 PE=1 SV=1
775	4028	sp|P47985|UCRI_HUMAN	36.31	6	2	38.55	3.77E+04	2		29668	Cytochrome b-c1 complex subunit Rieske mitochondrial OS=Homo sapiens GN=UQCRFS1 PE=1 SV=2
777	4082	sp|P26373|RL13_HUMAN	34.39	11	2	38.55	3.77E+04	2		24261	60S ribosomal protein L13 OS=Homo sapiens GN=RPL13 PE=1 SV=4
778	3040	sp|P04080|CYTB_HUMAN	49.96	12	2	31.9	6.96E+04	2	Mutation	11140	Cystatin-B OS=Homo sapiens GN=CSTB PE=1 SV=2
782	107	sp|P16157|ANK1_HUMAN	42.16	2	2	31.2	1.52E+05	2	Mutation	206263	Ankyrin-1 OS=Homo sapiens GN=ANK1 PE=1 SV=3
784	22986	tr|Q5URX0|Q5URX0_HUMAN	31.36	5	2	40.65		2	Oxidation (M)	38258	Beta-hexosaminidase subunit beta OS=Homo sapiens GN=HEXB PE=1 SV=1
788	1174	sp|Q9UIJ7|KAD3_HUMAN	62.39	9	2	34.52	8.96E+04	2		25565	GTP:AMP phosphotransferase AK3 mitochondrial OS=Homo sapiens GN=AK3 PE=1 SV=4
789	2521	sp|Q13347|EIF3I_HUMAN	60.99	8	2	74.47		2		36502	Eukaryotic translation initiation factor 3 subunit I OS=Homo sapiens GN=EIF3I PE=1 SV=1
790	1941	sp|P53004|BIEA_HUMAN	71.56	8	2	16.11	1.31E+05	2		33428	Biliverdin reductase A OS=Homo sapiens GN=BLVRA PE=1 SV=2
793	715	sp|O76070|SYUG_HUMAN	77.38	36	2	16.11	1.31E+05	2		13331	Gamma-synuclein OS=Homo sapiens GN=SNCG PE=1 SV=2
794	5207	sp|P62753|RS6_HUMAN	53.65	8	2	16.11	1.31E+05	2		28681	40S ribosomal protein S6 OS=Homo sapiens GN=RPS6 PE=1 SV=1
796	1856	sp|Q9UNF0|PACN2_HUMAN	52.27	5	2	41.82	2.26E+04	2	Carbamidomethylation	55739	Protein kinase C and casein kinase substrate in neurons protein 2 OS=Homo sapiens GN=PACSIN2 PE=1 SV=2
797	1558	tr|H3BLU7|H3BLU7_HUMAN	61.68	10	2	41.82	2.26E+04	2		34684	Aflatoxin B1 aldehyde reductase member 2 (Fragment) OS=Homo sapiens GN=AKR7A2 PE=1 SV=1
798	3929	sp|P14384|CBPM_HUMAN	69.79	5	2	41.82	2.26E+04	2		50514	Carboxypeptidase M OS=Homo sapiens GN=CPM PE=1 SV=2
799	1590	sp|P07814|SYEP_HUMAN	56.67	1	2	20.96	8.52E+05	2		170590	Bifunctional glutamate/proline--tRNA ligase OS=Homo sapiens GN=EPRS PE=1 SV=5
800	23037	sp|P12830|CADH1_HUMAN	49.61	2	2	17.79	4.47E+06	2		97456	Cadherin-1 OS=Homo sapiens GN=CDH1 PE=1 SV=3
801	2600	sp|P27169|PON1_HUMAN	45.39	6	2	17.79	4.47E+06	2	Carbamidomethylation	39731	Serum paraoxonase/arylesterase 1 OS=Homo sapiens GN=PON1 PE=1 SV=3
802	6261	tr|A0A0G2JJA7|A0A0G2JJA7_HUMAN	66.52	10	2	24.85	2.10E+06	2		20942	Proteasome subunit beta type OS=Homo sapiens GN=PSMB9 PE=1 SV=1
803	3597	tr|H0Y512|H0Y512_HUMAN	40.78	5	2	24.85	2.10E+06	2		45414	Adipocyte plasma membrane-associated protein (Fragment) OS=Homo sapiens GN=APMAP PE=1 SV=1
804	23443	sp|Q92743|HTRA1_HUMAN	37.07	5	2	26	2.41E+05	2	Carbamidomethylation	51287	Serine protease HTRA1 OS=Homo sapiens GN=HTRA1 PE=1 SV=1
814	4117	sp|O95292|VAPB_HUMAN	41.45	5	2	29.03		2		27228	Vesicle-associated membrane protein-associated protein B/C OS=Homo sapiens GN=VAPB PE=1 SV=3
817	4165	sp|O75636|FCN3_HUMAN	68.8	6	2	33.52	4.66E+05	2		32903	Ficolin-3 OS=Homo sapiens GN=FCN3 PE=1 SV=2
818	2240	sp|P10153|RNAS2_HUMAN	63.29	17	2	33.52	4.66E+05	2	Carbamidomethylation	18354	Non-secretory ribonuclease OS=Homo sapiens GN=RNASE2 PE=1 SV=2
819	2558	tr|E5RK62|E5RK62_HUMAN	52.33	17	2	26.51	5.38E+04	2	Carbamidomethylation	13379	SPARC (Fragment) OS=Homo sapiens GN=SPARC PE=1 SV=1
820	24097	sp|P12955|PEPD_HUMAN	44.8	4	2	34.44	1.42E+05	2	Carbamidomethylation	54548	Xaa-Pro dipeptidase OS=Homo sapiens GN=PEPD PE=1 SV=3
821	6022	sp|Q9NWB6|ARGL1_HUMAN	42.39	6	2	34.44	1.42E+05	2		33216	Arginine and glutamate-rich protein 1 OS=Homo sapiens GN=ARGLU1 PE=1 SV=1
822	23059	tr|E9PDQ8|E9PDQ8_HUMAN	44.5	5	2	35.23	4.89E+05	2		41438	Succinyl-CoA ligase [GDP-forming] subunit beta mitochondrial OS=Homo sapiens GN=SUCLG2 PE=1 SV=1
824	1632	sp|P43121|MUC18_HUMAN	38.5	4	2	35.23	4.89E+05	2		71608	Cell surface glycoprotein MUC18 OS=Homo sapiens GN=MCAM PE=1 SV=2
825	3717	sp|P01019|ANGT_HUMAN	38.64	5	2	55.18	4.96E+04	2		53154	Angiotensinogen OS=Homo sapiens GN=AGT PE=1 SV=1
826	24759	sp|Q96PD5|PGRP2_HUMAN	33.78	6	2	55.18	4.96E+04	2	Carbamidomethylation	62217	N-acetylmuramoyl-L-alanine amidase OS=Homo sapiens GN=PGLYRP2 PE=1 SV=1
834	4400	sp|P05546|HEP2_HUMAN	49.61	3	2	38.21	8.53E+04	2		57071	Heparin cofactor 2 OS=Homo sapiens GN=SERPIND1 PE=1 SV=3
837	2831	tr|M0QYG8|M0QYG8_HUMAN	46.03	17	2	38.21	8.53E+04	2		10990	Glia maturation factor gamma OS=Homo sapiens GN=GMFG PE=1 SV=1
864	2785	sp|P11766|ADHX_HUMAN	37.07	7	3	28.03	1.16E+06	3		39724	Alcohol dehydrogenase class-3 OS=Homo sapiens GN=ADH5 PE=1 SV=4
866	5058	sp|Q8TF72|SHRM3_HUMAN	30.2	1	2	45.75	9.77E+04	2		216856	Protein Shroom3 OS=Homo sapiens GN=SHROOM3 PE=1 SV=2
870	229	tr|A0A087X0S5|A0A087X0S5_HUMAN	30.06	2	2	29.81	3.87E+04	2		108339	Collagen alpha-1(VI) chain OS=Homo sapiens GN=COL6A1 PE=1 SV=1
880	1183	tr|G3V1Q4|G3V1Q4_HUMAN	31.57	5	2	29.81	3.87E+04	2	Oxidation (M)	44842	Septin 7 isoform CRA_a OS=Homo sapiens GN=SEPT7 PE=1 SV=1
881	1663	sp|Q9UL25|RAB21_HUMAN	52.63	12	2	15.3	2.47E+05	2	Oxidation (M)	24348	Ras-related protein Rab-21 OS=Homo sapiens GN=RAB21 PE=1 SV=3
882	26702	sp|Q96T51|RUFY1_HUMAN	34.61	4	2	15.3	2.47E+05	2		79818	RUN and FYVE domain-containing protein 1 OS=Homo sapiens GN=RUFY1 PE=1 SV=2
896	536	tr|F5GZQ3|F5GZQ3_HUMAN	36.65	5	2	15.3	2.47E+05	2		49597	Trifunctional enzyme subunit beta mitochondrial OS=Homo sapiens GN=HADHB PE=1 SV=1
898	60408	tr|C9JRD2|C9JRD2_HUMAN	54.42	10	2	36.37	1.36E+05	2		25411	DnaJ homolog subfamily B member 2 (Fragment) OS=Homo sapiens GN=DNAJB2 PE=1 SV=1
899	26804	tr|G3V169|G3V169_HUMAN	33.48	5	2	35.19	1.16E+06	2	Carbamidomethylation	40944	Caspase OS=Homo sapiens GN=CASP1 PE=1 SV=1
900	732	sp|Q99536|VAT1_HUMAN	66.43	7	2	29.12		2		41920	Synaptic vesicle membrane protein VAT-1 homolog OS=Homo sapiens GN=VAT1 PE=1 SV=2
921	3302	sp|Q9BRF8|CPPED_HUMAN	62.21	6	2	9.99	7.80E+04	2		35548	Serine/threonine-protein phosphatase CPPED1 OS=Homo sapiens GN=CPPED1 PE=1 SV=3
979	2634	sp|Q07021|C1QBP_HUMAN	54.73	10	2	25.57	6.08E+04	2	Oxidation (M); Mutation	31362	Complement component 1 Q subcomponent-binding protein mitochondrial OS=Homo sapiens GN=C1QBP PE=1 SV=1
985	23829	tr|E5RGS4|E5RGS4_HUMAN	42.09	16	2	38.77	4.88E+04	2		13466	Prefoldin subunit 1 OS=Homo sapiens GN=PFDN1 PE=1 SV=1
987	2199	sp|O43181|NDUS4_HUMAN	40.96	15	2	35.56	2.94E+05	2	Mutation	20108	NADH dehydrogenase [ubiquinone] iron-sulfur protein 4 mitochondrial OS=Homo sapiens GN=NDUFS4 PE=1 SV=1
8	98	sp|Q09666|AHNK_HUMAN	380.94	26	131	39.98	6.53E+06	131	Carbamidomethylation; HexNAcylation (ST); Phosphorylation (STY)	629114	Neuroblast differentiation-associated protein AHNAK OS=Homo sapiens GN=AHNAK PE=1 SV=2
18	31	sp|P01024|CO3_HUMAN	395.26	57	83	37.51	5.59E+07	82	Carbamidomethylation; Oxidation (M)	187147	Complement C3 OS=Homo sapiens GN=C3 PE=1 SV=2
27	33	sp|P02787|TRFE_HUMAN	391.8	62	57	30.47	6.17E+07	56	Carbamidomethylation; Oxidation (M)	77064	Serotransferrin OS=Homo sapiens GN=TF PE=1 SV=3
63	1103	tr|E9PGZ1|E9PGZ1_HUMAN	292.71	52	49	36.17	9.68E+07	48		61706	Caldesmon OS=Homo sapiens GN=CALD1 PE=1 SV=1
37	227	sp|P10809|CH60_HUMAN	311.54	66	48	37.39	9.61E+06	48	Carbamidomethylation	61055	60 kDa heat shock protein mitochondrial OS=Homo sapiens GN=HSPD1 PE=1 SV=2
40	410	sp|P26038|MOES_HUMAN	347.33	78	61	37.51	3.16E+07	47	Carbamidomethylation; Oxidation (M)	67820	Moesin OS=Homo sapiens GN=MSN PE=1 SV=3
64	1024	sp|Q9P2E9|RRBP1_HUMAN	350.18	37	48	45.96	6.02E+06	47	Carbamidomethylation; Oxidation (M)	152472	Ribosome-binding protein 1 OS=Homo sapiens GN=RRBP1 PE=1 SV=4
97	104	sp|Q9Y490|TLN1_HUMAN	296.08	27	52	23.13	3.33E+07	45	Carbamidomethylation; Oxidation (M)	269765	Talin-1 OS=Homo sapiens GN=TLN1 PE=1 SV=3
50	100	sp|P11021|GRP78_HUMAN	398.12	59	46	44.1	7.27E+05	43	Oxidation (M)	72333	78 kDa glucose-regulated protein OS=Homo sapiens GN=HSPA5 PE=1 SV=2
82	1651	sp|Q00839|HNRPU_HUMAN	278.3	41	45	50.55	1.48E+06	43	Carbamidomethylation; Oxidation (M)	90585	Heterogeneous nuclear ribonucleoprotein U OS=Homo sapiens GN=HNRNPU PE=1 SV=6
61	506	sp|P68104|EF1A1_HUMAN	278.57	57	42	44.09	7.81E+05	42	Carbamidomethylation; Oxidation (M)	50141	Elongation factor 1-alpha 1 OS=Homo sapiens GN=EEF1A1 PE=1 SV=1
84	105	sp|P14625|ENPL_HUMAN	344.35	56	51	29.96	7.86E+06	41	Carbamidomethylation; Oxidation (M)	92469	Endoplasmin OS=Homo sapiens GN=HSP90B1 PE=1 SV=1
176	1004	sp|P13667|PDIA4_HUMAN	345.87	58	42	26.57	7.27E+06	41	Carbamidomethylation; Oxidation (M)	72933	Protein disulfide-isomerase A4 OS=Homo sapiens GN=PDIA4 PE=1 SV=2
172	846	sp|P46940|IQGA1_HUMAN	267.87	27	40	21.13	5.84E+07	40	Carbamidomethylation	189251	Ras GTPase-activating-like protein IQGAP1 OS=Homo sapiens GN=IQGAP1 PE=1 SV=1
805	22919	sp|Q32P28|P3H1_HUMAN	461.57	87	165	42.12	5.31E+05	165	Carbamidomethylation; Oxidation (M)	83394	Prolyl 3-hydroxylase 1 OS=Homo sapiens GN=P3H1 PE=1 SV=2
776	22947	sp|Q96AY3|FKB10_HUMAN	481.44	78	127	36.37	1.48E+07	126	Carbamidomethylation; Oxidation (M)	64245	Peptidyl-prolyl cis-trans isomerase FKBP10 OS=Homo sapiens GN=FKBP10 PE=1 SV=1
1776	23712	sp|P30622|CLIP1_HUMAN	363.92	99	89	31.36	2.09E+06	89	Carbamidomethylation; Oxidation (M)	162246	CAP-Gly domain-containing linker protein 1 OS=Homo sapiens GN=CLIP1 PE=1 SV=2
1805	24130	sp|O95302|FKBP9_HUMAN	380.12	97	87	35.12	2.37E+06	53	Carbamidomethylation; Oxidation (M)	63084	Peptidyl-prolyl cis-trans isomerase FKBP9 OS=Homo sapiens GN=FKBP9 PE=1 SV=2
2675	24279	sp|Q86VM9|ZCH18_HUMAN	397.6	85	75	49.57	4.52E+06	30	Carbamidomethylation; Oxidation (M)	106379	Zinc finger CCCH domain-containing protein 18 OS=Homo sapiens GN=ZC3H18 PE=1 SV=2
3115	24971	sp|O14498|ISLR_HUMAN	398.52	42	73	27.43	2.58E+06	71	Carbamidomethylation	45997	Immunoglobulin superfamily containing leucine-rich repeat protein OS=Homo sapiens GN=ISLR PE=2 SV=1
877	22965	sp|Q8N8S7|ENAH_HUMAN	386.11	58	66	53.01	8.15E+05	66	Carbamidomethylation; Oxidation (M)	66510	Protein enabled homolog OS=Homo sapiens GN=ENAH PE=1 SV=2
181	23027	tr|A0A087WXW9|A0A087WXW9_HUMAN	352.56	77	63	35.61	8.36E+07	54	Carbamidomethylation; Oxidation (M)	183652	Collagen alpha-1(V) chain OS=Homo sapiens GN=COL5A1 PE=1 SV=1
1374	23031	sp|Q8N129|CNPY4_HUMAN	137.05	80	71	17.69	8.80E+05	64	Carbamidomethylation	28310	Protein canopy homolog 4 OS=Homo sapiens GN=CNPY4 PE=2 SV=1
42	18	sp|Q96Q06|PLIN4_HUMAN	375.59	74	56	16.03	3.53E+06	54	Carbamidomethylation; Oxidation (M)	134431	Perilipin-4 OS=Homo sapiens GN=PLIN4 PE=1 SV=2
1373	3026	sp|P60228|EIF3E_HUMAN	386.16	75	55	33	9.92E+07	55	Carbamidomethylation; Oxidation (M)	52221	Eukaryotic translation initiation factor 3 subunit E OS=Homo sapiens GN=EIF3E PE=1 SV=1
7	9	sp|P08670|VIME_HUMAN	360.42	86	65	41.54		39	Carbamidomethylation; Oxidation (M); Phosphorylation (STY)	53652	Vimentin OS=Homo sapiens GN=VIM PE=1 SV=4
103	398	sp|P13639|EF2_HUMAN	296.67	53	40	41.21	3.32E+07	39	Carbamidomethylation; Oxidation (M)	95338	Elongation factor 2 OS=Homo sapiens GN=EEF2 PE=1 SV=4
32	22916	sp|Q9H1E3|NUCKS_HUMAN	335.72	61	39	39.52	1.33E+07	39	Oxidation (M); Phosphorylation (STY)	27296	Nuclear ubiquitous casein and cyclin-dependent kinase substrate 1 OS=Homo sapiens GN=NUCKS1 PE=1 SV=1
99	1557	sp|P38646|GRP75_HUMAN	341.58	54	38	25.13	9.44E+06	36	Carbamidomethylation; Oxidation (M)	73681	Stress-70 protein mitochondrial OS=Homo sapiens GN=HSPA9 PE=1 SV=2
39	10	sp|P02647|APOA1_HUMAN	334.46	79	36	43.47	1.46E+07	36	Oxidation (M)	30778	Apolipoprotein A-I OS=Homo sapiens GN=APOA1 PE=1 SV=1
164	1171	sp|P27824|CALX_HUMAN	332.47	55	36	13.49	1.05E+06	36	Carbamidomethylation; Oxidation (M); Phosphorylation (STY)	67568	Calnexin OS=Homo sapiens GN=CANX PE=1 SV=2
251	377	sp|P55072|TERA_HUMAN	302.33	51	36	28.95	3.01E+06	36	Carbamidomethylation; Oxidation (M)	89322	Transitional endoplasmic reticulum ATPase OS=Homo sapiens GN=VCP PE=1 SV=4
48	53	sp|P01009|A1AT_HUMAN	340.58	65	35	18.95	2.24E+07	35	Carbamidomethylation	46737	Alpha-1-antitrypsin OS=Homo sapiens GN=SERPINA1 PE=1 SV=3
128	4	sp|P02675|FIBB_HUMAN	306.44	66	34	23.83	6.05E+06	34	Carbamidomethylation; Oxidation (M)	55928	Fibrinogen beta chain OS=Homo sapiens GN=FGB PE=1 SV=2
148	1590	sp|P07814|SYEP_HUMAN	290.51	26	34	24.45	2.02E+08	34	Carbamidomethylation; Oxidation (M)	170590	Bifunctional glutamate/proline--tRNA ligase OS=Homo sapiens GN=EPRS PE=1 SV=5
147	623	sp|O75369|FLNB_HUMAN	269.17	18	37	45.33	1.97E+06	33	Carbamidomethylation	278162	Filamin-B OS=Homo sapiens GN=FLNB PE=1 SV=2
10	134	sp|P04406|G3P_HUMAN	354.05	87	36	43.83	1.59E+06	33	Carbamidomethylation; Oxidation (M)	36053	Glyceraldehyde-3-phosphate dehydrogenase OS=Homo sapiens GN=GAPDH PE=1 SV=3
106	20	sp|P02671|FIBA_HUMAN	264.9	30	33	40.54	6.39E+07	33	Carbamidomethylation	94973	Fibrinogen alpha chain OS=Homo sapiens GN=FGA PE=1 SV=2
86	51	sp|Q01518|CAP1_HUMAN	301.59	63	31	51.05	7.91E+05	31	Carbamidomethylation; Oxidation (M)	51902	Adenylyl cyclase-associated protein 1 OS=Homo sapiens GN=CAP1 PE=1 SV=5
53	129	sp|P19338|NUCL_HUMAN	305.46	52	44	35.34	1.42E+06	30	Oxidation (M)	76615	Nucleolin OS=Homo sapiens GN=NCL PE=1 SV=3
46	159	sp|P06733|ENOA_HUMAN	313.59	68	37	20.87	2.07E+06	30	Carbamidomethylation; Oxidation (M)	47169	Alpha-enolase OS=Homo sapiens GN=ENO1 PE=1 SV=2
126	58	sp|P07355|ANXA2_HUMAN	266.96	73	30	26.63	9.18E+07	30	Carbamidomethylation	38604	Annexin A2 OS=Homo sapiens GN=ANXA2 PE=1 SV=2
133	961	sp|P51858|HDGF_HUMAN	226.74	77	31	17.74	6.32E+06	29	Carbamidomethylation; Oxidation (M)	26788	Hepatoma-derived growth factor OS=Homo sapiens GN=HDGF PE=1 SV=1
150	337	sp|P07996|TSP1_HUMAN	281.24	29	31	20.01	9.74E+06	29	Carbamidomethylation; Oxidation (M)	129383	Thrombospondin-1 OS=Homo sapiens GN=THBS1 PE=1 SV=2
105	853	sp|P05387|RLA2_HUMAN	271.07	96	29	23.5	2.53E+07	29	Oxidation (M)	11665	60S acidic ribosomal protein P2 OS=Homo sapiens GN=RPLP2 PE=1 SV=1
62	61	sp|P62258|1433E_HUMAN	300.57	85	30	23.46	6.15E+07	28	Carbamidomethylation; Oxidation (M)	29174	14-3-3 protein epsilon OS=Homo sapiens GN=YWHAE PE=1 SV=1
108	45	sp|P30101|PDIA3_HUMAN	269.55	56	30	6.14	8.94E+04	28	Carbamidomethylation; Oxidation (M)	56782	Protein disulfide-isomerase A3 OS=Homo sapiens GN=PDIA3 PE=1 SV=4
138	318	sp|Q07065|CKAP4_HUMAN	320.07	54	29	42.67	1.02E+07	28	Carbamidomethylation	66023	Cytoskeleton-associated protein 4 OS=Homo sapiens GN=CKAP4 PE=1 SV=2
146	22789	sp|Q02790|FKBP4_HUMAN	273.67	60	28	32.3	4.37E+06	28	Carbamidomethylation; Oxidation (M)	51805	Peptidyl-prolyl cis-trans isomerase FKBP4 OS=Homo sapiens GN=FKBP4 PE=1 SV=3
252	2850	sp|Q99798|ACON_HUMAN	271.03	47	28	44.56	2.57E+06	28	Carbamidomethylation; Oxidation (M)	85425	Aconitate hydratase mitochondrial OS=Homo sapiens GN=ACO2 PE=1 SV=2
327	158	sp|P01023|A2MG_HUMAN	257.89	28	31	18.66	1.76E+07	27	Carbamidomethylation; Oxidation (M)	163290	Alpha-2-macroglobulin OS=Homo sapiens GN=A2M PE=1 SV=3
69	194	sp|P07900|HS90A_HUMAN	333.58	59	48	47.09	6.51E+05	26	Carbamidomethylation; Oxidation (M)	84660	Heat shock protein HSP 90-alpha OS=Homo sapiens GN=HSP90AA1 PE=1 SV=5
68	150	sp|P00558|PGK1_HUMAN	293.39	73	32	24.85	1.02E+06	26	Carbamidomethylation; Oxidation (M)	44615	Phosphoglycerate kinase 1 OS=Homo sapiens GN=PGK1 PE=1 SV=3
178	579	sp|Q15149|PLEC_HUMAN	209.01	7	30	43.65	5.51E+06	26	Carbamidomethylation	531796	Plectin OS=Homo sapiens GN=PLEC PE=1 SV=3
115	39	sp|P00738|HPT_HUMAN	294.09	59	26	31.49	1.98E+07	26	Carbamidomethylation; Oxidation (M)	45205	Haptoglobin OS=Homo sapiens GN=HP PE=1 SV=1
212	673	sp|P29401|TKT_HUMAN	280.3	47	26	47.93	1.52E+06	26	Carbamidomethylation; Oxidation (M)	67878	Transketolase OS=Homo sapiens GN=TKT PE=1 SV=3
121	981	sp|O43707|ACTN4_HUMAN	365.83	57	44	25.42	4.87E+06	25	Carbamidomethylation; Oxidation (M)	104854	Alpha-actinin-4 OS=Homo sapiens GN=ACTN4 PE=1 SV=2
165	1087	sp|P13796|PLSL_HUMAN	285.57	64	31	36.16	1.89E+07	25	Carbamidomethylation; Oxidation (M)	70289	Plastin-2 OS=Homo sapiens GN=LCP1 PE=1 SV=6
189	221	sp|P02790|HEMO_HUMAN	262.75	55	25	42.35	5.67E+05	25	Carbamidomethylation; Oxidation (M)	51676	Hemopexin OS=Homo sapiens GN=HPX PE=1 SV=2
188	309	sp|P20700|LMNB1_HUMAN	244.44	44	29	27.1	2.33E+06	24	Oxidation (M)	66408	Lamin-B1 OS=Homo sapiens GN=LMNB1 PE=1 SV=2
169	1597	sp|Q12906|ILF3_HUMAN	245.13	36	28	19.16	3.06E+07	24	Carbamidomethylation	95339	Interleukin enhancer-binding factor 3 OS=Homo sapiens GN=ILF3 PE=1 SV=3
265	1428	sp|P31948|STIP1_HUMAN	234.54	37	25	25.15	2.93E+06	24	Carbamidomethylation	62639	Stress-induced-phosphoprotein 1 OS=Homo sapiens GN=STIP1 PE=1 SV=1
51	32	sp|P60174|TPIS_HUMAN	321.59	80	24	26.09	4.67E+06	24	Carbamidomethylation; Oxidation (M); Phosphorylation (STY)	30791	Triosephosphate isomerase OS=Homo sapiens GN=TPI1 PE=1 SV=3
243	319	sp|P50990|TCPQ_HUMAN	224.95	48	24	39.7	5.55E+06	24	Carbamidomethylation; Oxidation (M)	59621	T-complex protein 1 subunit theta OS=Homo sapiens GN=CCT8 PE=1 SV=4
79	206	sp|P22626|ROA2_HUMAN	302.94	51	27	18.46	1.18E+07	23	Carbamidomethylation; Oxidation (M)	37430	Heterogeneous nuclear ribonucleoproteins A2/B1 OS=Homo sapiens GN=HNRNPA2B1 PE=1 SV=2
263	4837	sp|Q8IUX7|AEBP1_HUMAN	260.64	26	24	53.43	1.03E+06	23	Carbamidomethylation	130929	Adipocyte enhancer-binding protein 1 OS=Homo sapiens GN=AEBP1 PE=1 SV=1
76	1118	sp|P02452|CO1A1_HUMAN	228.99	26	23	41.43	7.78E+06	23	Carbamidomethylation; Oxidation (M)	138942	Collagen alpha-1(I) chain OS=Homo sapiens GN=COL1A1 PE=1 SV=5
112	551	sp|P27797|CALR_HUMAN	328.06	54	23	46.34	2.10E+06	23	Carbamidomethylation	48142	Calreticulin OS=Homo sapiens GN=CALR PE=1 SV=1
205	576	sp|P80723|BASP1_HUMAN	270.13	89	23	30.97	4.34E+05	23		22693	Brain acid soluble protein 1 OS=Homo sapiens GN=BASP1 PE=1 SV=2
303	549	sp|P40939|ECHA_HUMAN	257.84	34	23	47.92	9.89E+05	23	Carbamidomethylation	83000	Trifunctional enzyme subunit alpha mitochondrial OS=Homo sapiens GN=HADHA PE=1 SV=2
92	215	tr|A0A0A0MS51|A0A0A0MS51_HUMAN	359.25	44	29	16.82	3.40E+06	22	Carbamidomethylation; Oxidation (M); HexNAcylation (N)	82526	Gelsolin OS=Homo sapiens GN=GSN PE=1 SV=1
201	22790	sp|P09874|PARP1_HUMAN	245.49	30	25	38.01	2.03E+07	22	Carbamidomethylation	113084	Poly [ADP-ribose] polymerase 1 OS=Homo sapiens GN=PARP1 PE=1 SV=4
177	290	sp|P08758|ANXA5_HUMAN	233.58	78	24	47.5	5.13E+05	22	Carbamidomethylation	35937	Annexin A5 OS=Homo sapiens GN=ANXA5 PE=1 SV=2
227	378	sp|P40925|MDHC_HUMAN	264.99	84	22	49.29	2.21E+06	22	Carbamidomethylation	36426	Malate dehydrogenase cytoplasmic OS=Homo sapiens GN=MDH1 PE=1 SV=4
235	3500	sp|Q16658|FSCN1_HUMAN	249.88	46	22	39.01	2.54E+05	22	Carbamidomethylation	54530	Fascin OS=Homo sapiens GN=FSCN1 PE=1 SV=3
324	1931	sp|P04843|RPN1_HUMAN	242.56	42	22	22.48	1.68E+06	22	Carbamidomethylation	68569	Dolichyl-diphosphooligosaccharide--protein glycosyltransferase subunit 1 OS=Homo sapiens GN=RPN1 PE=1 SV=1
383	2047	sp|P12956|XRCC6_HUMAN	224.19	42	22	25.36	7.44E+06	22	Carbamidomethylation	69843	X-ray repair cross-complementing protein 6 OS=Homo sapiens GN=XRCC6 PE=1 SV=2
71	126	sp|P0DMV8|HS71A_HUMAN	317.24	59	42	17.38	3.47E+06	21	Carbamidomethylation; Oxidation (M)	70052	Heat shock 70 kDa protein 1A OS=Homo sapiens GN=HSPA1A PE=1 SV=1
58	200	sp|Q06830|PRDX1_HUMAN	289.44	87	24	26.67	4.60E+06	21	Carbamidomethylation; Oxidation (M)	22110	Peroxiredoxin-1 OS=Homo sapiens GN=PRDX1 PE=1 SV=1
161	1507	sp|P48735|IDHP_HUMAN	275.78	52	22	38.17	3.62E+07	21	Carbamidomethylation; Oxidation (M)	50909	Isocitrate dehydrogenase [NADP] mitochondrial OS=Homo sapiens GN=IDH2 PE=1 SV=2
120	175	sp|Q01995|TAGL_HUMAN	227.86	71	21	37.88	3.35E+06	21	Carbamidomethylation; Oxidation (M)	22611	Transgelin OS=Homo sapiens GN=TAGLN PE=1 SV=4
196	173	sp|P25705|ATPA_HUMAN	215.45	36	21	42.79	3.07E+06	21		59751	ATP synthase subunit alpha mitochondrial OS=Homo sapiens GN=ATP5A1 PE=1 SV=1
207	180	sp|P19823|ITIH2_HUMAN	269.23	24	21	51.53	9.50E+04	21	Carbamidomethylation	106463	Inter-alpha-trypsin inhibitor heavy chain H2 OS=Homo sapiens GN=ITIH2 PE=1 SV=2
299	3028	sp|P13010|XRCC5_HUMAN	250.73	29	21	31.76	2.15E+07	21		82705	X-ray repair cross-complementing protein 5 OS=Homo sapiens GN=XRCC5 PE=1 SV=3
100	516	sp|P06748|NPM_HUMAN	238.46	50	20	32.39	1.06E+07	20		32575	Nucleophosmin OS=Homo sapiens GN=NPM1 PE=1 SV=2
141	507	sp|P37802|TAGL2_HUMAN	210.7	79	20	48	4.36E+05	20	Carbamidomethylation; Oxidation (M)	22391	Transgelin-2 OS=Homo sapiens GN=TAGLN2 PE=1 SV=3
142	482	sp|P40926|MDHM_HUMAN	265.44	67	20	30.6	1.77E+07	20	Carbamidomethylation; Oxidation (M)	35503	Malate dehydrogenase mitochondrial OS=Homo sapiens GN=MDH2 PE=1 SV=3
229	510	sp|P01008|ANT3_HUMAN	254.86	38	20	19.47	6.95E+06	20	Carbamidomethylation; Oxidation (M)	52602	Antithrombin-III OS=Homo sapiens GN=SERPINC1 PE=1 SV=1
242	1376	tr|A0A087WZH7|A0A087WZH7_HUMAN	241.81	68	20	17.52	3.45E+06	20	Carbamidomethylation	31596	Myristoylated alanine-rich C-kinase substrate OS=Homo sapiens GN=MARCKS PE=1 SV=1
287	1870	sp|P05455|LA_HUMAN	217.22	43	20	62.17	1.25E+05	20	Carbamidomethylation	46837	Lupus La protein OS=Homo sapiens GN=SSB PE=1 SV=2
328	2549	tr|A0A024R4E5|A0A024R4E5_HUMAN	216.81	19	20	39.71		20	Carbamidomethylation	141439	High density lipoprotein binding protein (Vigilin) isoform CRA_a OS=Homo sapiens GN=HDLBP PE=1 SV=1
504	22791	sp|P49588|SYAC_HUMAN	238.08	25	20	16.47	4.74E+06	20	Carbamidomethylation	106810	Alanine--tRNA ligase cytoplasmic OS=Homo sapiens GN=AARS PE=1 SV=2
55	70	sp|P11142|HSP7C_HUMAN	352.35	71	47	40.61	2.84E+06	19	Carbamidomethylation; Oxidation (M)	70898	Heat shock cognate 71 kDa protein OS=Homo sapiens GN=HSPA8 PE=1 SV=1
139	1467	sp|P15311|EZRI_HUMAN	246.82	48	31	40.78	1.52E+07	19	Oxidation (M)	69413	Ezrin OS=Homo sapiens GN=EZR PE=1 SV=4
213	4268	sp|Q15582|BGH3_HUMAN	300.82	44	27	48.79	7.44E+05	19	Carbamidomethylation; Oxidation (M)	74681	Transforming growth factor-beta-induced protein ig-h3 OS=Homo sapiens GN=TGFBI PE=1 SV=1
305	422	tr|B4E1Z4|B4E1Z4_HUMAN	249.71	22	23	60.21		19	Carbamidomethylation	140942	Uncharacterized protein OS=Homo sapiens PE=1 SV=1
254	1626	sp|P17987|TCPA_HUMAN	216.27	53	22	42.1	8.46E+05	19	Carbamidomethylation; Oxidation (M)	60344	T-complex protein 1 subunit alpha OS=Homo sapiens GN=TCP1 PE=1 SV=1
230	5091	sp|P61247|RS3A_HUMAN	257.09	61	19	26.64	6.25E+06	19	Carbamidomethylation; Oxidation (M)	29945	40S ribosomal protein S3a OS=Homo sapiens GN=RPS3A PE=1 SV=2
247	538	sp|P07602|SAP_HUMAN	169.43	32	19	32.16		19	Carbamidomethylation; Oxidation (M)	58113	Prosaposin OS=Homo sapiens GN=PSAP PE=1 SV=2
266	4442	sp|P13611|CSPG2_HUMAN	252.24	6	19	71.06		19	Carbamidomethylation	372821	Versican core protein OS=Homo sapiens GN=VCAN PE=1 SV=3
286	652	sp|P14314|GLU2B_HUMAN	249.1	35	19	50.33		19	Carbamidomethylation; Oxidation (M)	59426	Glucosidase 2 subunit beta OS=Homo sapiens GN=PRKCSH PE=1 SV=2
291	101	sp|P04083|ANXA1_HUMAN	242.54	56	19	34.47	2.63E+06	19	Carbamidomethylation	38714	Annexin A1 OS=Homo sapiens GN=ANXA1 PE=1 SV=2
330	356	sp|P02649|APOE_HUMAN	235.46	55	19	51.15		19	Carbamidomethylation	36154	Apolipoprotein E OS=Homo sapiens GN=APOE PE=1 SV=1
431	1002	sp|P18206|VINC_HUMAN	207.38	19	19	47.08	1.73E+05	19	Oxidation (M)	123799	Vinculin OS=Homo sapiens GN=VCL PE=1 SV=4
41	93	sp|P08238|HS90B_HUMAN	360.89	61	60	14.46	4.29E+06	18	Carbamidomethylation; Oxidation (M); Phosphorylation (STY)	83264	Heat shock protein HSP 90-beta OS=Homo sapiens GN=HSP90AB1 PE=1 SV=4
49	747	sp|P04075|ALDOA_HUMAN	308.56	82	37	33.09	5.44E+06	18	Carbamidomethylation; Oxidation (M)	39420	Fructose-bisphosphate aldolase A OS=Homo sapiens GN=ALDOA PE=1 SV=2
59	204	sp|P63104|1433Z_HUMAN	254.76	80	27	59.7	6.99E+05	18	Carbamidomethylation; Oxidation (M)	27745	14-3-3 protein zeta/delta OS=Homo sapiens GN=YWHAZ PE=1 SV=1
131	564	sp|P27348|1433T_HUMAN	250.22	83	24	36.64	2.48E+07	18	Carbamidomethylation; Oxidation (M)	27764	14-3-3 protein theta OS=Homo sapiens GN=YWHAQ PE=1 SV=1
296	22798	sp|P35442|TSP2_HUMAN	226.04	19	20	65.52	1.35E+05	18	Carbamidomethylation; Oxidation (M)	129991	Thrombospondin-2 OS=Homo sapiens GN=THBS2 PE=1 SV=2
257	1850	sp|P23396|RS3_HUMAN	200.08	74	18	18.63	5.26E+06	18	Carbamidomethylation; Oxidation (M)	26688	40S ribosomal protein S3 OS=Homo sapiens GN=RPS3 PE=1 SV=2
326	22793	sp|P42224|STAT1_HUMAN	218.95	28	18	32.5	3.73E+06	18		87335	Signal transducer and activator of transcription 1-alpha/beta OS=Homo sapiens GN=STAT1 PE=1 SV=2
343	165	sp|P01042|KNG1_HUMAN	231.8	26	18	15.51	1.70E+06	18	Carbamidomethylation	71957	Kininogen-1 OS=Homo sapiens GN=KNG1 PE=1 SV=2
373	22835	sp|P62424|RL7A_HUMAN	223.12	53	18	28.18	1.03E+06	18	Carbamidomethylation	29996	60S ribosomal protein L7a OS=Homo sapiens GN=RPL7A PE=1 SV=2
505	268	sp|P00747|PLMN_HUMAN	238.77	31	18	28.29	2.12E+07	18	Carbamidomethylation	90569	Plasminogen OS=Homo sapiens GN=PLG PE=1 SV=2
566	2590	sp|Q8WUM4|PDC6I_HUMAN	207.2	23	18	31.75	6.17E+06	18	Carbamidomethylation	96023	Programmed cell death 6-interacting protein OS=Homo sapiens GN=PDCD6IP PE=1 SV=1
228	283	tr|J9JID7|J9JID7_HUMAN	226.56	34	22	34.9	1.31E+07	17		69948	Lamin B2 isoform CRA_a OS=Homo sapiens GN=LMNB2 PE=1 SV=1
190	585	sp|P00338|LDHA_HUMAN	271.25	72	20	43.44	1.62E+06	17	Carbamidomethylation	36689	L-lactate dehydrogenase A chain OS=Homo sapiens GN=LDHA PE=1 SV=2
273	1538	sp|P24534|EF1B_HUMAN	216.86	81	18	16.8	4.34E+06	17	Carbamidomethylation	24764	Elongation factor 1-beta OS=Homo sapiens GN=EEF1B2 PE=1 SV=3
279	22805	sp|Q92945|FUBP2_HUMAN	193.1	30	18	20.61	5.06E+06	17	Carbamidomethylation	73115	Far upstream element-binding protein 2 OS=Homo sapiens GN=KHSRP PE=1 SV=4
187	248	sp|P09211|GSTP1_HUMAN	268.3	90	17	34.04		17	Carbamidomethylation; Oxidation (M)	23356	Glutathione S-transferase P OS=Homo sapiens GN=GSTP1 PE=1 SV=2
288	367	sp|Q01469|FABP5_HUMAN	235.67	77	17	22.19	1.23E+07	17	Carbamidomethylation; Oxidation (M)	15164	Fatty acid-binding protein epidermal OS=Homo sapiens GN=FABP5 PE=1 SV=3
464	2684	tr|H3BQZ7|H3BQZ7_HUMAN	200.05	24	17	14.85	8.56E+05	17	Carbamidomethylation; Oxidation (M)	84692	HCG2044799 OS=Homo sapiens GN=HNRNPUL2-BSCL2 PE=4 SV=1
527	1714	sp|P01011|AACT_HUMAN	248.07	38	17	29.44	1.69E+06	17		47651	Alpha-1-antichymotrypsin OS=Homo sapiens GN=SERPINA3 PE=1 SV=2
223	1088	tr|A6NLN1|A6NLN1_HUMAN	228.22	58	23	28.12	4.49E+06	16	Carbamidomethylation	56511	Polypyrimidine tract binding protein 1 isoform CRA_b OS=Homo sapiens GN=PTBP1 PE=1 SV=4
153	645	tr|E9PK25|E9PK25_HUMAN	232.8	64	20	15.78	1.71E+06	16	Carbamidomethylation; Oxidation (M)	22728	Cofilin-1 OS=Homo sapiens GN=CFL1 PE=1 SV=1
193	615	sp|P51991|ROA3_HUMAN	276.38	34	19	19.2	7.54E+05	16	Carbamidomethylation	39595	Heterogeneous nuclear ribonucleoprotein A3 OS=Homo sapiens GN=HNRNPA3 PE=1 SV=2
224	1132	sp|Q8NBS9|TXND5_HUMAN	224.67	47	19	40.14		16	Carbamidomethylation; Oxidation (M)	47629	Thioredoxin domain-containing protein 5 OS=Homo sapiens GN=TXNDC5 PE=1 SV=2
318	22839	sp|O75475|PSIP1_HUMAN	228.63	27	18	19.95	1.48E+06	16	Carbamidomethylation	60103	PC4 and SFRS1-interacting protein OS=Homo sapiens GN=PSIP1 PE=1 SV=1
526	22832	sp|P78347|GTF2I_HUMAN	166.92	20	18	48.68		16	Carbamidomethylation	112416	General transcription factor II-I OS=Homo sapiens GN=GTF2I PE=1 SV=2
315	881	sp|P31146|COR1A_HUMAN	210.19	36	17	33.77	2.21E+07	16	Carbamidomethylation	51026	Coronin-1A OS=Homo sapiens GN=CORO1A PE=1 SV=4
316	316	tr|F8W1A4|F8W1A4_HUMAN	212.61	70	17	29.2	4.83E+06	16	Carbamidomethylation	25631	Adenylate kinase 2 mitochondrial OS=Homo sapiens GN=AK2 PE=1 SV=1
435	776	sp|P09525|ANXA4_HUMAN	174.43	53	17	19.05	7.39E+06	16	Carbamidomethylation	35883	Annexin A4 OS=Homo sapiens GN=ANXA4 PE=1 SV=4
198	1514	sp|P50454|SERPH_HUMAN	239.89	50	16	33.57	1.10E+07	16	Carbamidomethylation	46441	Serpin H1 OS=Homo sapiens GN=SERPINH1 PE=1 SV=2
307	276	tr|B1AK87|B1AK87_HUMAN	250.3	65	16	22.98	3.97E+07	16	Carbamidomethylation; Oxidation (M)	29295	Capping protein (Actin filament) muscle Z-line beta isoform CRA_a OS=Homo sapiens GN=CAPZB PE=1 SV=1
331	859	sp|Q06323|PSME1_HUMAN	249.34	63	16	39.17	6.70E+07	16	Carbamidomethylation	28723	Proteasome activator complex subunit 1 OS=Homo sapiens GN=PSME1 PE=1 SV=1
345	246	sp|P18669|PGAM1_HUMAN	240.42	70	16	36.88	9.73E+06	16	Carbamidomethylation	28804	Phosphoglycerate mutase 1 OS=Homo sapiens GN=PGAM1 PE=1 SV=2
398	1759	sp|P61158|ARP3_HUMAN	223.93	37	16	38.01	3.24E+07	16	Carbamidomethylation	47371	Actin-related protein 3 OS=Homo sapiens GN=ACTR3 PE=1 SV=3
416	344	sp|P13861|KAP2_HUMAN	189.71	45	16	37.16	1.60E+06	16	Carbamidomethylation	45518	cAMP-dependent protein kinase type II-alpha regulatory subunit OS=Homo sapiens GN=PRKAR2A PE=1 SV=2
433	22811	sp|P54577|SYYC_HUMAN	173.13	33	16	41.39	4.74E+06	16	Carbamidomethylation	59144	Tyrosine--tRNA ligase cytoplasmic OS=Homo sapiens GN=YARS PE=1 SV=4
434	22812	sp|P48444|COPD_HUMAN	175.66	33	16	21.7	6.48E+07	16	Carbamidomethylation	57210	Coatomer subunit delta OS=Homo sapiens GN=ARCN1 PE=1 SV=1
463	1882	sp|P06744|G6PI_HUMAN	253.1	30	16	30.58		16		63147	Glucose-6-phosphate isomerase OS=Homo sapiens GN=GPI PE=1 SV=4
616	22800	sp|P54136|SYRC_HUMAN	197.38	27	16	28.6	7.69E+07	16	Carbamidomethylation	75379	Arginine--tRNA ligase cytoplasmic OS=Homo sapiens GN=RARS PE=1 SV=2
731	766	sp|P04003|C4BPA_HUMAN	211.24	33	16	25.28	4.14E+06	16	Carbamidomethylation; Oxidation (M)	67033	C4b-binding protein alpha chain OS=Homo sapiens GN=C4BPA PE=1 SV=2
803	1217	sp|P22676|CALB2_HUMAN	154.15	54	16	48.22	4.64E+05	16		31540	Calretinin OS=Homo sapiens GN=CALB2 PE=2 SV=2
369	3943	sp|P13797|PLST_HUMAN	254.71	39	22	32.98	2.17E+07	15	Carbamidomethylation; Oxidation (M)	70811	Plastin-3 OS=Homo sapiens GN=PLS3 PE=1 SV=4
232	1268	sp|P39687|AN32A_HUMAN	212.51	60	21	29	8.11E+06	15	Carbamidomethylation	28585	Acidic leucine-rich nuclear phosphoprotein 32 family member A OS=Homo sapiens GN=ANP32A PE=1 SV=1
355	1284	sp|Q92688|AN32B_HUMAN	188.72	57	21	31.09	9.87E+06	15	Carbamidomethylation	28788	Acidic leucine-rich nuclear phosphoprotein 32 family member B OS=Homo sapiens GN=ANP32B PE=1 SV=1
278	236	sp|P07195|LDHB_HUMAN	234.21	61	16	27.47	4.17E+07	15	Carbamidomethylation	36639	L-lactate dehydrogenase B chain OS=Homo sapiens GN=LDHB PE=1 SV=2
297	601	sp|Q15084|PDIA6_HUMAN	211.63	44	16	34.76	1.44E+07	15	Carbamidomethylation	48121	Protein disulfide-isomerase A6 OS=Homo sapiens GN=PDIA6 PE=1 SV=1
400	1179	tr|E7EPK1|E7EPK1_HUMAN	218.13	38	16	29.86	1.12E+08	15	Carbamidomethylation; Oxidation (M)	50695	Septin-7 OS=Homo sapiens GN=SEPT7 PE=1 SV=2
54	57	sp|P69905|HBA_HUMAN	254.85	72	15	20.9	1.97E+08	15	Oxidation (M)	15258	Hemoglobin subunit alpha OS=Homo sapiens GN=HBA1 PE=1 SV=2
127	972	tr|A0A087WTA8|A0A087WTA8_HUMAN	198.27	14	15	43.08	2.90E+07	15	Carbamidomethylation; Oxidation (M)	129151	Collagen alpha-2(I) chain OS=Homo sapiens GN=COL1A2 PE=1 SV=1
274	252	sp|Q99497|PARK7_HUMAN	220.13	83	15	31.26	5.82E+07	15	Carbamidomethylation; Oxidation (M)	19891	Protein deglycase DJ-1 OS=Homo sapiens GN=PARK7 PE=1 SV=2
292	183	sp|Q86YZ3|HORN_HUMAN	284.89	7	15	21.8	7.78E+06	15		282389	Hornerin OS=Homo sapiens GN=HRNR PE=1 SV=2
319	535	sp|P50552|VASP_HUMAN	225.24	37	15	31.51	1.33E+08	15	Carbamidomethylation; Oxidation (M)	39830	Vasodilator-stimulated phosphoprotein OS=Homo sapiens GN=VASP PE=1 SV=3
344	22808	sp|P98160|PGBM_HUMAN	173.33	4	15	40.86	8.20E+07	15	Carbamidomethylation	468835	Basement membrane-specific heparan sulfate proteoglycan core protein OS=Homo sapiens GN=HSPG2 PE=1 SV=4
418	213	sp|P30041|PRDX6_HUMAN	210.27	72	15	20.16	1.79E+08	15	Carbamidomethylation; Oxidation (M)	25035	Peroxiredoxin-6 OS=Homo sapiens GN=PRDX6 PE=1 SV=3
427	4851	sp|Q14978|NOLC1_HUMAN	135.19	24	15	52.01	3.84E+05	15		73603	Nucleolar and coiled-body phosphoprotein 1 OS=Homo sapiens GN=NOLC1 PE=1 SV=2
507	884	sp|P49189|AL9A1_HUMAN	183.4	32	15	44.39	4.89E+06	15	Carbamidomethylation	53802	4-trimethylaminobutyraldehyde dehydrogenase OS=Homo sapiens GN=ALDH9A1 PE=1 SV=3
522	2355	sp|P28838|AMPL_HUMAN	203.63	38	15	33.94	2.17E+07	15	Carbamidomethylation	56166	Cytosol aminopeptidase OS=Homo sapiens GN=LAP3 PE=1 SV=3
531	22886	sp|P29279|CTGF_HUMAN	155.04	44	15	39.79	3.32E+07	15	Carbamidomethylation; Oxidation (M)	38091	Connective tissue growth factor OS=Homo sapiens GN=CTGF PE=1 SV=2
541	714	sp|P36871|PGM1_HUMAN	201.98	30	15	60.62	1.18E+06	15	Carbamidomethylation	61449	Phosphoglucomutase-1 OS=Homo sapiens GN=PGM1 PE=1 SV=3
543	1564	tr|F5GY37|F5GY37_HUMAN	163.75	65	15	47.47	1.56E+05	15		29723	Prohibitin-2 OS=Homo sapiens GN=PHB2 PE=1 SV=1
547	346	sp|Q14624|ITIH4_HUMAN	177.11	22	15	48.24	1.82E+07	15	Carbamidomethylation	103357	Inter-alpha-trypsin inhibitor heavy chain H4 OS=Homo sapiens GN=ITIH4 PE=1 SV=4
570	3884	sp|P27695|APEX1_HUMAN	210.27	46	15	10.14	3.21E+07	15	Carbamidomethylation	35555	DNA-(apurinic or apyrimidinic site) lyase OS=Homo sapiens GN=APEX1 PE=1 SV=2
967	22814	sp|P28331|NDUS1_HUMAN	162.68	30	15	48.37	3.82E+06	15	Carbamidomethylation	79468	NADH-ubiquinone oxidoreductase 75 kDa subunit mitochondrial OS=Homo sapiens GN=NDUFS1 PE=1 SV=3
6	115	sp|P68871|HBB_HUMAN	299.37	84	26	31.31	4.79E+05	14	Carbamidomethylation; Oxidation (M)	15998	Hemoglobin subunit beta OS=Homo sapiens GN=HBB PE=1 SV=2
354	4227	sp|P22314|UBA1_HUMAN	253.72	29	24	53.65	3.76E+06	14	Carbamidomethylation	117849	Ubiquitin-like modifier-activating enzyme 1 OS=Homo sapiens GN=UBA1 PE=1 SV=3
144	153	sp|P04792|HSPB1_HUMAN	237.94	87	22	19.65	3.84E+06	14		22783	Heat shock protein beta-1 OS=Homo sapiens GN=HSPB1 PE=1 SV=2
304	1031	sp|P19827|ITIH1_HUMAN	236.61	26	20	46.15		14	Carbamidomethylation	101389	Inter-alpha-trypsin inhibitor heavy chain H1 OS=Homo sapiens GN=ITIH1 PE=1 SV=3
259	811	sp|P31947|1433S_HUMAN	230.99	71	18	27.69	5.48E+07	14	Carbamidomethylation; Oxidation (M)	27774	14-3-3 protein sigma OS=Homo sapiens GN=SFN PE=1 SV=1
101	380	sp|P62158|CALM_HUMAN	290.2	86	16	46.01	5.94E+06	14	Oxidation (M)	16838	Calmodulin OS=Homo sapiens GN=CALM1 PE=1 SV=2
332	1955	sp|Q8WX93|PALLD_HUMAN	174.56	13	15	33.1	1.66E+08	14	Carbamidomethylation	150564	Palladin OS=Homo sapiens GN=PALLD PE=1 SV=3
340	3043	sp|Q15233|NONO_HUMAN	183.82	35	15	11.14	2.65E+06	14	Carbamidomethylation	54232	Non-POU domain-containing octamer-binding protein OS=Homo sapiens GN=NONO PE=1 SV=4
270	210	sp|P51884|LUM_HUMAN	212.84	41	14	38.56	1.21E+08	14	Carbamidomethylation; Oxidation (M)	38429	Lumican OS=Homo sapiens GN=LUM PE=1 SV=2
271	2649	sp|P15924|DESP_HUMAN	155.12	6	14	50.05		14	Carbamidomethylation	331774	Desmoplakin OS=Homo sapiens GN=DSP PE=1 SV=3
404	764	sp|P26641|EF1G_HUMAN	194.37	30	14	31.52	7.17E+06	14	Carbamidomethylation; Oxidation (M)	50119	Elongation factor 1-gamma OS=Homo sapiens GN=EEF1G PE=1 SV=3
451	1252	sp|P06727|APOA4_HUMAN	166.93	35	14	42.73	9.92E+05	14		45399	Apolipoprotein A-IV OS=Homo sapiens GN=APOA4 PE=1 SV=3
481	1289	sp|P49411|EFTU_HUMAN	207.88	37	14	32.66	1.20E+07	14	Carbamidomethylation	49542	Elongation factor Tu mitochondrial OS=Homo sapiens GN=TUFM PE=1 SV=2
508	2820	sp|Q9UQ80|PA2G4_HUMAN	198.3	39	14	45.88	1.20E+06	14	Carbamidomethylation	43787	Proliferation-associated protein 2G4 OS=Homo sapiens GN=PA2G4 PE=1 SV=3
509	22816	sp|O94826|TOM70_HUMAN	188.47	26	14	41.79	7.71E+06	14	Carbamidomethylation	67455	Mitochondrial import receptor subunit TOM70 OS=Homo sapiens GN=TOMM70A PE=1 SV=1
524	379	sp|P51149|RAB7A_HUMAN	186.53	71	14	47.09	4.05E+06	14	Carbamidomethylation	23490	Ras-related protein Rab-7a OS=Homo sapiens GN=RAB7A PE=1 SV=1
549	1711	sp|P05198|IF2A_HUMAN	180.17	39	14	10.22	1.19E+07	14	Carbamidomethylation; Oxidation (M)	36112	Eukaryotic translation initiation factor 2 subunit 1 OS=Homo sapiens GN=EIF2S1 PE=1 SV=3
618	285	sp|P00734|THRB_HUMAN	194.1	29	14	39.68	2.58E+06	14	Carbamidomethylation; Oxidation (M)	70037	Prothrombin OS=Homo sapiens GN=F2 PE=1 SV=2
690	1756	sp|O15144|ARPC2_HUMAN	197.02	47	14	35.85	3.75E+06	14	Carbamidomethylation	34333	Actin-related protein 2/3 complex subunit 2 OS=Homo sapiens GN=ARPC2 PE=1 SV=1
732	22807	sp|Q08211|DHX9_HUMAN	190.07	13	14	20.6	7.31E+07	14	Carbamidomethylation	140958	ATP-dependent RNA helicase A OS=Homo sapiens GN=DHX9 PE=1 SV=4
802	259	sp|P00488|F13A_HUMAN	185.19	21	14	27.25	3.52E+07	14	Oxidation (M)	83267	Coagulation factor XIII A chain OS=Homo sapiens GN=F13A1 PE=1 SV=4
913	22842	tr|F1T0B3|F1T0B3_HUMAN	166.15	25	14	26.01	9.52E+06	14	Carbamidomethylation	73915	ATP-dependent RNA helicase DDX1 OS=Homo sapiens GN=DDX1 PE=1 SV=1
56	75	sp|P67936|TPM4_HUMAN	322.33	72	31	42.39	2.49E+06	13	Carbamidomethylation; Oxidation (M)	28522	Tropomyosin alpha-4 chain OS=Homo sapiens GN=TPM4 PE=1 SV=3
277	1232	sp|Q14195|DPYL3_HUMAN	257.11	39	17	33.64	5.03E+06	13	Carbamidomethylation; Oxidation (M)	61963	Dihydropyrimidinase-related protein 3 OS=Homo sapiens GN=DPYSL3 PE=1 SV=1
314	22801	sp|Q96AE4|FUBP1_HUMAN	195.2	35	16	26.67	1.32E+07	13	Carbamidomethylation; Oxidation (M)	67560	Far upstream element-binding protein 1 OS=Homo sapiens GN=FUBP1 PE=1 SV=3
567	22806	sp|Q92598|HS105_HUMAN	198.7	22	16	34.77	2.18E+06	13	Carbamidomethylation	96865	Heat shock protein 105 kDa OS=Homo sapiens GN=HSPH1 PE=1 SV=1
311	552	sp|P04004|VTNC_HUMAN	205.2	33	15	35.45	7.64E+06	13	Carbamidomethylation	54306	Vitronectin OS=Homo sapiens GN=VTN PE=1 SV=1
162	161	sp|P32119|PRDX2_HUMAN	213.07	67	14	39.84	7.76E+05	13	Carbamidomethylation	21892	Peroxiredoxin-2 OS=Homo sapiens GN=PRDX2 PE=1 SV=5
211	357	sp|P09382|LEG1_HUMAN	215.81	78	13	23.66	3.10E+07	13	Carbamidomethylation; Oxidation (M)	14716	Galectin-1 OS=Homo sapiens GN=LGALS1 PE=1 SV=2
272	3830	sp|Q13263|TIF1B_HUMAN	179.52	24	13	9.59	7.53E+04	13	Carbamidomethylation	88550	Transcription intermediary factor 1-beta OS=Homo sapiens GN=TRIM28 PE=1 SV=5
392	759	sp|P02749|APOH_HUMAN	227.46	39	13	22.83	4.46E+06	13	Carbamidomethylation	38298	Beta-2-glycoprotein 1 OS=Homo sapiens GN=APOH PE=1 SV=3
399	250	sp|P13489|RINI_HUMAN	194.6	41	13	25	6.36E+07	13	Carbamidomethylation	49974	Ribonuclease inhibitor OS=Homo sapiens GN=RNH1 PE=1 SV=2
402	3821	sp|P49368|TCPG_HUMAN	162.03	23	13	31.23	2.95E+06	13	Carbamidomethylation	60534	T-complex protein 1 subunit gamma OS=Homo sapiens GN=CCT3 PE=1 SV=4
419	521	sp|P04196|HRG_HUMAN	190.05	29	13	40.66	1.06E+06	13	Carbamidomethylation	59578	Histidine-rich glycoprotein OS=Homo sapiens GN=HRG PE=1 SV=1
436	366	sp|P55084|ECHB_HUMAN	160.24	29	13	31.34	1.65E+06	13	Carbamidomethylation; Oxidation (M)	51294	Trifunctional enzyme subunit beta mitochondrial OS=Homo sapiens GN=HADHB PE=1 SV=3
438	22861	sp|P35659|DEK_HUMAN	224.15	37	13	37.84	2.87E+06	13	Carbamidomethylation; Oxidation (M)	42674	Protein DEK OS=Homo sapiens GN=DEK PE=1 SV=1
443	522	sp|P02760|AMBP_HUMAN	209.57	33	13	25.87	4.82E+06	13	Carbamidomethylation	39000	Protein AMBP OS=Homo sapiens GN=AMBP PE=1 SV=1
450	614	sp|P36955|PEDF_HUMAN	221.92	32	13	46.98	1.22E+05	13	Carbamidomethylation	46312	Pigment epithelium-derived factor OS=Homo sapiens GN=SERPINF1 PE=1 SV=4
453	22833	sp|P36222|CH3L1_HUMAN	202.86	38	13	43.6	1.76E+06	13	Carbamidomethylation	42625	Chitinase-3-like protein 1 OS=Homo sapiens GN=CHI3L1 PE=1 SV=2
485	22828	sp|P36578|RL4_HUMAN	153.8	35	13	40.09	1.07E+06	13	Carbamidomethylation	47697	60S ribosomal protein L4 OS=Homo sapiens GN=RPL4 PE=1 SV=5
513	3785	sp|P39019|RS19_HUMAN	181.06	70	13	39.22	1.11E+06	13		16060	40S ribosomal protein S19 OS=Homo sapiens GN=RPS19 PE=1 SV=2
523	6135	sp|O60664|PLIN3_HUMAN	212.62	44	13	23.07	2.58E+06	13	Oxidation (M)	47075	Perilipin-3 OS=Homo sapiens GN=PLIN3 PE=1 SV=3
530	372	sp|P25311|ZA2G_HUMAN	196.96	46	13	39.44	6.82E+06	13	Carbamidomethylation	34259	Zinc-alpha-2-glycoprotein OS=Homo sapiens GN=AZGP1 PE=1 SV=2
568	22848	tr|A0A087WZZ5|A0A087WZZ5_HUMAN	171.1	16	13	36.81	2.73E+06	13		97586	Splicing factor 3B subunit 2 OS=Homo sapiens GN=SF3B2 PE=1 SV=1
573	2525	sp|P62701|RS4X_HUMAN	169.89	42	13	44.45	2.29E+05	13	Carbamidomethylation; Oxidation (M)	29598	40S ribosomal protein S4 X isoform OS=Homo sapiens GN=RPS4X PE=1 SV=2
591	606	sp|P78417|GSTO1_HUMAN	183.81	59	13	46.26	2.38E+05	13	Carbamidomethylation	27566	Glutathione S-transferase omega-1 OS=Homo sapiens GN=GSTO1 PE=1 SV=2
594	22863	sp|O43776|SYNC_HUMAN	181.62	22	13	39.96	5.77E+05	13	Carbamidomethylation	62943	Asparagine--tRNA ligase cytoplasmic OS=Homo sapiens GN=NARS PE=1 SV=1
595	22878	sp|Q5JTV8|TOIP1_HUMAN	172.31	23	13	40.92	1.89E+06	13	Carbamidomethylation	66248	Torsin-1A-interacting protein 1 OS=Homo sapiens GN=TOR1AIP1 PE=1 SV=2
598	22906	sp|Q14847|LASP1_HUMAN	149.35	42	13	42.38		13	Carbamidomethylation	29717	LIM and SH3 domain protein 1 OS=Homo sapiens GN=LASP1 PE=1 SV=2
619	593	sp|Q99714|HCD2_HUMAN	215.52	80	13	37.32	2.03E+06	13	Carbamidomethylation; Oxidation (M)	26923	3-hydroxyacyl-CoA dehydrogenase type-2 OS=Homo sapiens GN=HSD17B10 PE=1 SV=3
636	1243	sp|P35232|PHB_HUMAN	184.11	61	13	32.36	8.97E+05	13		29804	Prohibitin OS=Homo sapiens GN=PHB PE=1 SV=1
637	22831	sp|P53618|COPB_HUMAN	162.95	17	13	40.32	2.29E+06	13	Carbamidomethylation	107142	Coatomer subunit beta OS=Homo sapiens GN=COPB1 PE=1 SV=3
659	1506	sp|Q15746|MYLK_HUMAN	133.89	8	13	40.97	3.38E+06	13	Carbamidomethylation	210713	Myosin light chain kinase smooth muscle OS=Homo sapiens GN=MYLK PE=1 SV=4
691	22840	sp|Q9NZM1|MYOF_HUMAN	146.8	8	13	25.26	1.29E+06	13	Carbamidomethylation	234706	Myoferlin OS=Homo sapiens GN=MYOF PE=1 SV=1
693	2196	sp|Q15717|ELAV1_HUMAN	163.12	43	13	45.35	1.34E+06	13	Carbamidomethylation	36092	ELAV-like protein 1 OS=Homo sapiens GN=ELAVL1 PE=1 SV=2
733	1843	sp|P51659|DHB4_HUMAN	173.77	22	13	33.9	1.58E+06	13	Carbamidomethylation	79686	Peroxisomal multifunctional enzyme type 2 OS=Homo sapiens GN=HSD17B4 PE=1 SV=3
741	2369	sp|Q96HC4|PDLI5_HUMAN	173.51	23	13	42.04	5.80E+06	13	Carbamidomethylation; Oxidation (M)	63945	PDZ and LIM domain protein 5 OS=Homo sapiens GN=PDLIM5 PE=1 SV=5
804	22836	sp|Q96G03|PGM2_HUMAN	198.29	23	13	42.78	7.71E+05	13	Carbamidomethylation	68283	Phosphoglucomutase-2 OS=Homo sapiens GN=PGM2 PE=1 SV=4
911	3225	sp|Q14974|IMB1_HUMAN	174.87	17	13	45.25	1.20E+06	13		97170	Importin subunit beta-1 OS=Homo sapiens GN=KPNB1 PE=1 SV=2
912	1577	sp|P04217|A1BG_HUMAN	194.19	35	13	34.92	2.78E+06	13	Carbamidomethylation	54254	Alpha-1B-glycoprotein OS=Homo sapiens GN=A1BG PE=1 SV=4
968	22834	sp|P07384|CAN1_HUMAN	155.38	18	13	35.89	1.59E+06	13	Carbamidomethylation	81890	Calpain-1 catalytic subunit OS=Homo sapiens GN=CAPN1 PE=1 SV=1
98	22868	sp|P09429|HMGB1_HUMAN	282.23	54	19	39.2	7.95E+05	12	Carbamidomethylation; Oxidation (M)	24894	High mobility group protein B1 OS=Homo sapiens GN=HMGB1 PE=1 SV=3
217	400	sp|Q15365|PCBP1_HUMAN	215.98	51	17	41.58	2.80E+06	12	Carbamidomethylation; Oxidation (M)	37498	Poly(rC)-binding protein 1 OS=Homo sapiens GN=PCBP1 PE=1 SV=2
194	1985	sp|Q92597|NDRG1_HUMAN	236.81	50	14	36.94	1.80E+06	12	Carbamidomethylation; Oxidation (M)	42835	Protein NDRG1 OS=Homo sapiens GN=NDRG1 PE=1 SV=1
255	218	sp|P23284|PPIB_HUMAN	242.62	57	14	30.99		12	Carbamidomethylation	23743	Peptidyl-prolyl cis-trans isomerase B OS=Homo sapiens GN=PPIB PE=1 SV=2
420	470	sp|Q13162|PRDX4_HUMAN	245.17	56	14	41.84	4.33E+05	12	Carbamidomethylation	30540	Peroxiredoxin-4 OS=Homo sapiens GN=PRDX4 PE=1 SV=1
122	1801	sp|P02461|CO3A1_HUMAN	159.02	10	13	43.89	1.29E+06	12	Carbamidomethylation	138564	Collagen alpha-1(III) chain OS=Homo sapiens GN=COL3A1 PE=1 SV=4
385	525	sp|O00299|CLIC1_HUMAN	190.18	63	13	30.35	3.16E+06	12	Carbamidomethylation	26923	Chloride intracellular channel protein 1 OS=Homo sapiens GN=CLIC1 PE=1 SV=4
459	1596	sp|P60981|DEST_HUMAN	190.14	53	13	41.83	2.07E+06	12	Carbamidomethylation; Oxidation (M)	18506	Destrin OS=Homo sapiens GN=DSTN PE=1 SV=3
542	756	sp|O43175|SERA_HUMAN	206.7	34	13	30.8	8.76E+05	12	Carbamidomethylation	56651	D-3-phosphoglycerate dehydrogenase OS=Homo sapiens GN=PHGDH PE=1 SV=4
182	23483	sp|P62328|TYB4_HUMAN	230.11	57	12	43.64	4.78E+05	12		5053	Thymosin beta-4 OS=Homo sapiens GN=TMSB4X PE=1 SV=2
335	1743	tr|E7EVA0|E7EVA0_HUMAN	197.61	7	12	37.6	6.41E+05	12	Carbamidomethylation; Oxidation (M)	245442	Microtubule-associated protein OS=Homo sapiens GN=MAP4 PE=1 SV=1
336	795	sp|P40121|CAPG_HUMAN	200.32	43	12	35.71	1.16E+06	12	Carbamidomethylation	38499	Macrophage-capping protein OS=Homo sapiens GN=CAPG PE=1 SV=2
348	23061	sp|Q13442|HAP28_HUMAN	233.88	44	12	40.47	5.38E+05	12		20630	28 kDa heat- and acid-stable phosphoprotein OS=Homo sapiens GN=PDAP1 PE=1 SV=1
377	22872	sp|P46777|RL5_HUMAN	230.93	38	12	44.48	5.26E+05	12	Carbamidomethylation; Oxidation (M)	34363	60S ribosomal protein L5 OS=Homo sapiens GN=RPL5 PE=1 SV=3
466	22851	sp|Q5SSJ5|HP1B3_HUMAN	141.64	25	12	43.96	4.84E+05	12		61207	Heterochromatin protein 1-binding protein 3 OS=Homo sapiens GN=HP1BP3 PE=1 SV=1
488	1055	sp|Q04760|LGUL_HUMAN	173.43	71	12	45.25	4.93E+05	12	Carbamidomethylation	20778	Lactoylglutathione lyase OS=Homo sapiens GN=GLO1 PE=1 SV=4
512	2441	sp|P20042|IF2B_HUMAN	174.65	35	12	32.31	9.23E+05	12	Carbamidomethylation	38388	Eukaryotic translation initiation factor 2 subunit 2 OS=Homo sapiens GN=EIF2S2 PE=1 SV=2
515	22918	sp|Q8NC51|PAIRB_HUMAN	163.9	29	12	41.65	2.28E+06	12	Carbamidomethylation	44965	Plasminogen activator inhibitor 1 RNA-binding protein OS=Homo sapiens GN=SERBP1 PE=1 SV=2
528	22857	sp|P43243|MATR3_HUMAN	174.9	20	12	37.3	6.34E+05	12	Carbamidomethylation	94623	Matrin-3 OS=Homo sapiens GN=MATR3 PE=1 SV=2
569	4531	sp|Q02818|NUCB1_HUMAN	151.34	30	12	30.36	1.66E+06	12		53879	Nucleobindin-1 OS=Homo sapiens GN=NUCB1 PE=1 SV=4
579	22970	sp|P62249|RS16_HUMAN	150.79	60	12	36.42	1.96E+05	12	Carbamidomethylation	16445	40S ribosomal protein S16 OS=Homo sapiens GN=RPS16 PE=1 SV=2
593	1609	sp|O15143|ARC1B_HUMAN	234.04	42	12	30.02	8.90E+05	12	Carbamidomethylation	40950	Actin-related protein 2/3 complex subunit 1B OS=Homo sapiens GN=ARPC1B PE=1 SV=3
597	22904	sp|O15347|HMGB3_HUMAN	174.33	54	12	43.06	7.57E+05	12	Carbamidomethylation	22980	High mobility group protein B3 OS=Homo sapiens GN=HMGB3 PE=1 SV=4
617	22815	sp|P19971|TYPH_HUMAN	181.25	34	12	46.99	1.06E+05	12	Carbamidomethylation	49956	Thymidine phosphorylase OS=Homo sapiens GN=TYMP PE=1 SV=2
622	1271	sp|O43396|TXNL1_HUMAN	186.2	44	12	34.92	3.06E+06	12	Carbamidomethylation	32251	Thioredoxin-like protein 1 OS=Homo sapiens GN=TXNL1 PE=1 SV=3
656	2575	sp|O95831|AIFM1_HUMAN	170.93	27	12	42.82	9.28E+05	12	Carbamidomethylation	66901	Apoptosis-inducing factor 1 mitochondrial OS=Homo sapiens GN=AIFM1 PE=1 SV=1
658	2561	tr|F6TLX2|F6TLX2_HUMAN	156.47	30	12	35.4		12	Carbamidomethylation	54720	Glyoxalase domain-containing protein 4 OS=Homo sapiens GN=GLOD4 PE=1 SV=1
688	22810	sp|P32926|DSG3_HUMAN	197.87	17	12	29.41		12	Carbamidomethylation	107533	Desmoglein-3 OS=Homo sapiens GN=DSG3 PE=1 SV=2
744	1136	sp|Q9UNZ2|NSF1C_HUMAN	207.59	36	12	23.73		12		40573	NSFL1 cofactor p47 OS=Homo sapiens GN=NSFL1C PE=1 SV=2
807	560	sp|P02748|CO9_HUMAN	176.39	24	12	34.52	9.00E+05	12	Carbamidomethylation	63173	Complement component C9 OS=Homo sapiens GN=C9 PE=1 SV=2
819	1080	tr|F5H3P3|F5H3P3_HUMAN	197.01	59	12	20.94	2.01E+06	12	Carbamidomethylation	17837	Rho GDP-dissociation inhibitor 2 (Fragment) OS=Homo sapiens GN=ARHGDIB PE=1 SV=6
840	4493	sp|Q02978|M2OM_HUMAN	164.66	43	12	28.09	2.80E+06	12	Carbamidomethylation	34062	Mitochondrial 2-oxoglutarate/malate carrier protein OS=Homo sapiens GN=SLC25A11 PE=1 SV=3
867	22830	sp|P26639|SYTC_HUMAN	185.2	20	12	44.58	5.16E+06	12	Carbamidomethylation	83435	Threonine--tRNA ligase cytoplasmic OS=Homo sapiens GN=TARS PE=1 SV=3
915	22862	sp|Q9H4A4|AMPB_HUMAN	179.14	21	12	29.07		12	Carbamidomethylation	72596	Aminopeptidase B OS=Homo sapiens GN=RNPEP PE=1 SV=2
972	22865	sp|Q13308|PTK7_HUMAN	150.09	15	12	47.07	5.55E+04	12	Carbamidomethylation	118392	Inactive tyrosine-protein kinase 7 OS=Homo sapiens GN=PTK7 PE=1 SV=2
1054	22847	sp|P16435|NCPR_HUMAN	170.93	20	12	22.55	1.60E+06	12	Carbamidomethylation	76690	NADPH--cytochrome P450 reductase OS=Homo sapiens GN=POR PE=1 SV=2
95	198	sp|P31946|1433B_HUMAN	257.65	80	23	44.81	3.84E+05	11	Carbamidomethylation; Oxidation (M)	28082	14-3-3 protein beta/alpha OS=Homo sapiens GN=YWHAB PE=1 SV=3
415	22792	sp|P05023|AT1A1_HUMAN	241.06	23	18	32.63	2.49E+06	11	Carbamidomethylation	112896	Sodium/potassium-transporting ATPase subunit alpha-1 OS=Homo sapiens GN=ATP1A1 PE=1 SV=1
119	353	sp|P62937|PPIA_HUMAN	253.08	71	17	19.33	3.51E+05	11	Carbamidomethylation; Oxidation (M)	18012	Peptidyl-prolyl cis-trans isomerase A OS=Homo sapiens GN=PPIA PE=1 SV=2
241	403	sp|Q04917|1433F_HUMAN	188.62	65	17	31.11	8.18E+05	11	Carbamidomethylation; Oxidation (M)	28219	14-3-3 protein eta OS=Homo sapiens GN=YWHAH PE=1 SV=4
117	289	sp|P07737|PROF1_HUMAN	240.68	87	16	40.07	2.01E+05	11	Carbamidomethylation; Oxidation (M)	15054	Profilin-1 OS=Homo sapiens GN=PFN1 PE=1 SV=2
506	2678	sp|P40227|TCPZ_HUMAN	200.21	31	15	40.96	9.10E+04	11	Carbamidomethylation	58024	T-complex protein 1 subunit zeta OS=Homo sapiens GN=CCT6A PE=1 SV=3
417	4521	sp|P50991|TCPD_HUMAN	174.23	32	12	42.61	4.25E+05	11	Carbamidomethylation	57924	T-complex protein 1 subunit delta OS=Homo sapiens GN=CCT4 PE=1 SV=4
422	802	sp|P30085|KCY_HUMAN	174.94	60	12	33.98		11	Oxidation (M)	22222	UMP-CMP kinase OS=Homo sapiens GN=CMPK1 PE=1 SV=3
548	2065	sp|P14550|AK1A1_HUMAN	195.9	42	12	45.26	4.57E+04	11	Carbamidomethylation	36573	Alcohol dehydrogenase [NADP(+)] OS=Homo sapiens GN=AKR1A1 PE=1 SV=3
559	600	sp|O00264|PGRC1_HUMAN	209.23	85	12	40.52	1.16E+05	11	Carbamidomethylation	21671	Membrane-associated progesterone receptor component 1 OS=Homo sapiens GN=PGRMC1 PE=1 SV=3
171	3061	sp|P20962|PTMS_HUMAN	176.29	62	11	34.73	9.22E+04	11		11530	Parathymosin OS=Homo sapiens GN=PTMS PE=1 SV=2
249	181	sp|P30086|PEBP1_HUMAN	240.2	65	11	39.17		11	Carbamidomethylation	21057	Phosphatidylethanolamine-binding protein 1 OS=Homo sapiens GN=PEBP1 PE=1 SV=3
322	953	sp|P06703|S10A6_HUMAN	166.45	76	11	40.01	6.52E+05	11		10180	Protein S100-A6 OS=Homo sapiens GN=S100A6 PE=1 SV=1
359	1624	sp|P07954|FUMH_HUMAN	184.52	25	11	34.67	5.62E+06	11		54637	Fumarate hydratase mitochondrial OS=Homo sapiens GN=FH PE=1 SV=3
403	397	sp|P30040|ERP29_HUMAN	193.91	51	11	26	9.96E+05	11	Carbamidomethylation	28993	Endoplasmic reticulum resident protein 29 OS=Homo sapiens GN=ERP29 PE=1 SV=4
410	870	sp|P51572|BAP31_HUMAN	165.94	28	11	21.46	3.58E+06	11	Oxidation (M)	27992	B-cell receptor-associated protein 31 OS=Homo sapiens GN=BCAP31 PE=1 SV=3
439	2667	sp|P15880|RS2_HUMAN	169.95	38	11	38.11		11	Carbamidomethylation	31324	40S ribosomal protein S2 OS=Homo sapiens GN=RPS2 PE=1 SV=2
454	402	sp|Q15113|PCOC1_HUMAN	193.74	34	11	22.62	4.20E+05	11	Carbamidomethylation	47973	Procollagen C-endopeptidase enhancer 1 OS=Homo sapiens GN=PCOLCE PE=1 SV=2
469	2151	sp|O75396|SC22B_HUMAN	180	48	11	19.02	6.43E+06	11	Oxidation (M)	24593	Vesicle-trafficking protein SEC22b OS=Homo sapiens GN=SEC22B PE=1 SV=4
529	2839	sp|Q99832|TCPH_HUMAN	155.76	20	11	30.37	1.31E+07	11	Carbamidomethylation	59367	T-complex protein 1 subunit eta OS=Homo sapiens GN=CCT7 PE=1 SV=2
558	3445	sp|P62269|RS18_HUMAN	149.6	53	11	38.34	1.44E+06	11		17719	40S ribosomal protein S18 OS=Homo sapiens GN=RPS18 PE=1 SV=3
571	164	sp|P10909|CLUS_HUMAN	201.58	27	11	36.69		11	Carbamidomethylation; Oxidation (M)	52495	Clusterin OS=Homo sapiens GN=CLU PE=1 SV=1
575	2262	sp|Q16543|CDC37_HUMAN	185.49	26	11	47.75		11	Carbamidomethylation	44468	Hsp90 co-chaperone Cdc37 OS=Homo sapiens GN=CDC37 PE=1 SV=1
623	130	sp|Q01082|SPTB2_HUMAN	175.24	6	11	46.36		11	Carbamidomethylation	274608	Spectrin beta chain non-erythrocytic 1 OS=Homo sapiens GN=SPTBN1 PE=1 SV=2
624	427	sp|P30048|PRDX3_HUMAN	177.07	42	11	41.67	2.32E+05	11	Carbamidomethylation	27693	Thioredoxin-dependent peroxide reductase mitochondrial OS=Homo sapiens GN=PRDX3 PE=1 SV=3
638	1198	sp|Q7KZF4|SND1_HUMAN	186.11	15	11	38.34	7.86E+05	11	Carbamidomethylation	101997	Staphylococcal nuclease domain-containing protein 1 OS=Homo sapiens GN=SND1 PE=1 SV=1
643	608	sp|P25786|PSA1_HUMAN	176.14	40	11	33.81		11	Oxidation (M)	29556	Proteasome subunit alpha type-1 OS=Homo sapiens GN=PSMA1 PE=1 SV=1
649	23102	sp|P61254|RL26_HUMAN	151.42	45	11	42.8		11		17258	60S ribosomal protein L26 OS=Homo sapiens GN=RPL26 PE=1 SV=1
692	4430	sp|P00505|AATM_HUMAN	161.62	27	11	20.04	4.05E+06	11	Carbamidomethylation	47518	Aspartate aminotransferase mitochondrial OS=Homo sapiens GN=GOT2 PE=1 SV=3
694	270	sp|Q16851|UGPA_HUMAN	144.96	23	11	17.87		11	Carbamidomethylation	56940	UTP--glucose-1-phosphate uridylyltransferase OS=Homo sapiens GN=UGP2 PE=1 SV=5
698	1856	sp|Q9UNF0|PACN2_HUMAN	159.12	26	11	41.12	4.67E+05	11	Carbamidomethylation	55739	Protein kinase C and casein kinase substrate in neurons protein 2 OS=Homo sapiens GN=PACSIN2 PE=1 SV=2
701	22957	sp|Q02878|RL6_HUMAN	163.92	34	11	18.8	5.95E+05	11		32728	60S ribosomal protein L6 OS=Homo sapiens GN=RPL6 PE=1 SV=3
734	1033	sp|P51888|PRELP_HUMAN	210.29	35	11	31.71	1.10E+06	11	Carbamidomethylation	43810	Prolargin OS=Homo sapiens GN=PRELP PE=1 SV=1
735	22852	sp|Q15459|SF3A1_HUMAN	163.33	18	11	22.79	1.29E+07	11	Carbamidomethylation	88886	Splicing factor 3A subunit 1 OS=Homo sapiens GN=SF3A1 PE=1 SV=1
736	22866	sp|Q9HC35|EMAL4_HUMAN	163.29	13	11	28.89	2.88E+05	11	Carbamidomethylation	108916	Echinoderm microtubule-associated protein-like 4 OS=Homo sapiens GN=EML4 PE=1 SV=3
747	22969	sp|Q9Y4L1|HYOU1_HUMAN	173.21	14	11	40.73	2.79E+05	11		111335	Hypoxia up-regulated protein 1 OS=Homo sapiens GN=HYOU1 PE=1 SV=1
770	22893	sp|P49257|LMAN1_HUMAN	184.39	23	11	33.13		11	Oxidation (M)	57549	Protein ERGIC-53 OS=Homo sapiens GN=LMAN1 PE=1 SV=2
810	22884	sp|P49748|ACADV_HUMAN	147.33	18	11	20.89	5.14E+05	11	Carbamidomethylation	70390	Very long-chain specific acyl-CoA dehydrogenase mitochondrial OS=Homo sapiens GN=ACADVL PE=1 SV=1
839	22894	sp|Q9Y3I0|RTCB_HUMAN	133.11	24	11	24.75		11	Carbamidomethylation	55210	tRNA-splicing ligase RtcB homolog OS=Homo sapiens GN=RTCB PE=1 SV=1
847	22962	sp|P46781|RS9_HUMAN	110.18	45	11	43.49	1.09E+05	11		22591	40S ribosomal protein S9 OS=Homo sapiens GN=RPS9 PE=1 SV=3
869	22874	sp|P23193|TCEA1_HUMAN	193.77	40	11	30.9	3.32E+05	11	Carbamidomethylation	33970	Transcription elongation factor A protein 1 OS=Homo sapiens GN=TCEA1 PE=1 SV=2
870	22885	sp|Q96JB5|CK5P3_HUMAN	145.82	23	11	18.67	1.43E+06	11	Carbamidomethylation	56921	CDK5 regulatory subunit-associated protein 3 OS=Homo sapiens GN=CDK5RAP3 PE=1 SV=2
914	119	sp|P00450|CERU_HUMAN	217.06	16	11	32.49	1.73E+06	11	Carbamidomethylation	122205	Ceruloplasmin OS=Homo sapiens GN=CP PE=1 SV=1
916	22864	sp|Q99613|EIF3C_HUMAN	190.41	13	11	40.88	4.35E+05	11	Carbamidomethylation	105344	Eukaryotic translation initiation factor 3 subunit C OS=Homo sapiens GN=EIF3C PE=1 SV=1
1008	22838	sp|P31939|PUR9_HUMAN	177.94	27	11	34.32	3.03E+06	11	Carbamidomethylation	64616	Bifunctional purine biosynthesis protein PURH OS=Homo sapiens GN=ATIC PE=1 SV=3
1131	1542	sp|P09871|C1S_HUMAN	156.5	22	11	27.88	2.02E+06	11	Carbamidomethylation	76685	Complement C1s subcomponent OS=Homo sapiens GN=C1S PE=1 SV=1
1198	4233	sp|P21912|SDHB_HUMAN	169.1	42	11	20.83	4.18E+05	11	Carbamidomethylation	31630	Succinate dehydrogenase [ubiquinone] iron-sulfur subunit mitochondrial OS=Homo sapiens GN=SDHB PE=1 SV=3
233	793	sp|P63241|IF5A1_HUMAN	290.42	86	19	35.19	3.31E+05	10	Carbamidomethylation; Oxidation (M)	16832	Eukaryotic translation initiation factor 5A-1 OS=Homo sapiens GN=EIF5A PE=1 SV=2
329	4270	sp|P50395|GDIB_HUMAN	240.65	50	19	31.04	7.48E+05	10	Carbamidomethylation	50663	Rab GDP dissociation inhibitor beta OS=Homo sapiens GN=GDI2 PE=1 SV=2
192	212	sp|P07339|CATD_HUMAN	223.42	55	18	26.18	5.68E+05	10	Carbamidomethylation; Oxidation (M)	44552	Cathepsin D OS=Homo sapiens GN=CTSD PE=1 SV=1
216	187	sp|P61981|1433G_HUMAN	188.47	76	17	43.9	2.79E+05	10	Carbamidomethylation; Oxidation (M)	28303	14-3-3 protein gamma OS=Homo sapiens GN=YWHAG PE=1 SV=2
341	2683	sp|O43390|HNRPR_HUMAN	182.61	27	15	49.61	1.32E+05	10	Carbamidomethylation	70943	Heterogeneous nuclear ribonucleoprotein R OS=Homo sapiens GN=HNRNPR PE=1 SV=1
868	22870	sp|P19367|HXK1_HUMAN	137.04	16	14	25.68	2.73E+05	10	Carbamidomethylation	102486	Hexokinase-1 OS=Homo sapiens GN=HK1 PE=1 SV=3
218	22920	sp|P26583|HMGB2_HUMAN	228.13	46	13	37.06	8.88E+05	10	Carbamidomethylation; Oxidation (M)	24034	High mobility group protein B2 OS=Homo sapiens GN=HMGB2 PE=1 SV=2
550	670	sp|O14818|PSA7_HUMAN	214.09	60	13	25.44	5.08E+06	10	Carbamidomethylation	27887	Proteasome subunit alpha type-7 OS=Homo sapiens GN=PSMA7 PE=1 SV=1
358	694	sp|P13693|TCTP_HUMAN	211.31	68	12	26.44		10	Carbamidomethylation; Oxidation (M)	19595	Translationally-controlled tumor protein OS=Homo sapiens GN=TPT1 PE=1 SV=1
483	4571	sp|P35221|CTNA1_HUMAN	203.04	19	12	39.15	2.03E+06	10	Carbamidomethylation	100071	Catenin alpha-1 OS=Homo sapiens GN=CTNNA1 PE=1 SV=1
551	807	sp|P61106|RAB14_HUMAN	173.22	59	12	49.72	1.21E+05	10	Carbamidomethylation	23897	Ras-related protein Rab-14 OS=Homo sapiens GN=RAB14 PE=1 SV=4
664	4377	sp|P25685|DNJB1_HUMAN	186.53	36	12	51.01	5.36E+05	10	Carbamidomethylation	38044	DnaJ homolog subfamily B member 1 OS=Homo sapiens GN=DNAJB1 PE=1 SV=4
689	22817	sp|Q06210|GFPT1_HUMAN	200.8	22	12	39.7		10	Carbamidomethylation	78806	Glutamine--fructose-6-phosphate aminotransferase [isomerizing] 1 OS=Homo sapiens GN=GFPT1 PE=1 SV=3
320	22902	sp|P29762|RABP1_HUMAN	217.09	70	11	34.67	6.65E+05	10	Carbamidomethylation; Oxidation (M)	15566	Cellular retinoic acid-binding protein 1 OS=Homo sapiens GN=CRABP1 PE=1 SV=2
409	949	sp|Q9Y696|CLIC4_HUMAN	215.35	51	11	29.66	1.84E+06	10	Carbamidomethylation	28772	Chloride intracellular channel protein 4 OS=Homo sapiens GN=CLIC4 PE=1 SV=4
572	2098	sp|Q9ULV4|COR1C_HUMAN	171	25	11	46.26	2.13E+05	10	Carbamidomethylation	53249	Coronin-1C OS=Homo sapiens GN=CORO1C PE=1 SV=1
576	22944	sp|O94925|GLSK_HUMAN	174.48	19	11	28.54	3.46E+06	10	Carbamidomethylation	73461	Glutaminase kidney isoform mitochondrial OS=Homo sapiens GN=GLS PE=1 SV=1
601	3965	sp|Q96AG4|LRC59_HUMAN	142.9	41	11	38.39	5.93E+04	10	Carbamidomethylation	34930	Leucine-rich repeat-containing protein 59 OS=Homo sapiens GN=LRRC59 PE=1 SV=1
289	1623	sp|P31949|S10AB_HUMAN	215.93	87	10	49.51		10	Carbamidomethylation	11740	Protein S100-A11 OS=Homo sapiens GN=S100A11 PE=1 SV=2
308	301	sp|P02511|CRYAB_HUMAN	161.49	58	10	26.6		10	Oxidation (M)	20159	Alpha-crystallin B chain OS=Homo sapiens GN=CRYAB PE=1 SV=2
426	723	tr|J3KTF8|J3KTF8_HUMAN	209.28	63	10	77.17		10	Carbamidomethylation; Oxidation (M)	21517	Rho GDP-dissociation inhibitor 1 (Fragment) OS=Homo sapiens GN=ARHGDIA PE=1 SV=6
444	642	sp|Q01105|SET_HUMAN	189.89	42	10	43.61	1.03E+07	10		33489	Protein SET OS=Homo sapiens GN=SET PE=1 SV=3
489	2159	sp|P45974|UBP5_HUMAN	147.03	13	10	77.07	3.01E+06	10		95786	Ubiquitin carboxyl-terminal hydrolase 5 OS=Homo sapiens GN=USP5 PE=1 SV=2
490	1607	sp|P62241|RS8_HUMAN	194.81	52	10	51.3	4.98E+06	10	Carbamidomethylation	24205	40S ribosomal protein S8 OS=Homo sapiens GN=RPS8 PE=1 SV=2
552	1695	sp|P23526|SAHH_HUMAN	181.27	25	10	36.85	1.14E+07	10		47716	Adenosylhomocysteinase OS=Homo sapiens GN=AHCY PE=1 SV=4
554	1771	sp|Q96KP4|CNDP2_HUMAN	155.2	23	10	48.22	8.89E+07	10		52879	Cytosolic non-specific dipeptidase OS=Homo sapiens GN=CNDP2 PE=1 SV=2
577	22949	sp|P16949|STMN1_HUMAN	128.06	57	10	15.52	1.14E+07	10		17302	Stathmin OS=Homo sapiens GN=STMN1 PE=1 SV=3
592	22855	sp|P31040|SDHA_HUMAN	187.38	21	10	47.89	1.61E+06	10	Carbamidomethylation; Oxidation (M)	72692	Succinate dehydrogenase [ubiquinone] flavoprotein subunit mitochondrial OS=Homo sapiens GN=SDHA PE=1 SV=2
599	1013	tr|A0A0A0MR02|A0A0A0MR02_HUMAN	185.49	41	10	43.98	1.65E+06	10	Carbamidomethylation	30348	Voltage-dependent anion-selective channel protein 2 (Fragment) OS=Homo sapiens GN=VDAC2 PE=1 SV=1
602	689	sp|P62826|RAN_HUMAN	166.51	51	10	74.72	1.03E+06	10	Carbamidomethylation	24423	GTP-binding nuclear protein Ran OS=Homo sapiens GN=RAN PE=1 SV=3
610	1962	sp|P25398|RS12_HUMAN	183.15	58	10	13.28	1.24E+07	10	Carbamidomethylation	14515	40S ribosomal protein S12 OS=Homo sapiens GN=RPS12 PE=1 SV=3
621	732	sp|Q99536|VAT1_HUMAN	167.19	42	10	25.83	2.98E+07	10	Carbamidomethylation	41920	Synaptic vesicle membrane protein VAT-1 homolog OS=Homo sapiens GN=VAT1 PE=1 SV=2
660	3726	sp|P14868|SYDC_HUMAN	149.32	23	10	57.08	5.95E+06	10		57136	Aspartate--tRNA ligase cytoplasmic OS=Homo sapiens GN=DARS PE=1 SV=2
662	103	tr|E5RHP7|E5RHP7_HUMAN	226.33	57	10	20.99	9.13E+06	10	Carbamidomethylation; Oxidation (M)	27754	Carbonic anhydrase 1 (Fragment) OS=Homo sapiens GN=CA1 PE=1 SV=1
670	3934	sp|P62917|RL8_HUMAN	184.46	43	10	56.4	7.66E+06	10	Carbamidomethylation	28025	60S ribosomal protein L8 OS=Homo sapiens GN=RPL8 PE=1 SV=2
786	1840	sp|Q14019|COTL1_HUMAN	126.17	51	10	18.09	5.72E+07	10	Carbamidomethylation	15945	Coactosin-like protein OS=Homo sapiens GN=COTL1 PE=1 SV=3
811	2037	sp|P17655|CAN2_HUMAN	154.4	19	10	20.01	1.85E+08	10	Carbamidomethylation	79995	Calpain-2 catalytic subunit OS=Homo sapiens GN=CAPN2 PE=1 SV=6
842	925	sp|Q12904|AIMP1_HUMAN	165.52	38	10	40.74	1.05E+06	10	Carbamidomethylation	34353	Aminoacyl tRNA synthase complex-interacting multifunctional protein 1 OS=Homo sapiens GN=AIMP1 PE=1 SV=2
871	998	sp|P12110|CO6A2_HUMAN	140.95	12	10	70.79	1.49E+05	10	Carbamidomethylation	108579	Collagen alpha-2(VI) chain OS=Homo sapiens GN=COL6A2 PE=1 SV=4
873	22927	sp|Q9NR99|MXRA5_HUMAN	172.23	5	10	48.54		10	Carbamidomethylation	312149	Matrix-remodeling-associated protein 5 OS=Homo sapiens GN=MXRA5 PE=2 SV=3
884	23009	tr|E7ENZ3|E7ENZ3_HUMAN	123.16	21	10	30.45	1.24E+06	10	Carbamidomethylation	53849	T-complex protein 1 subunit epsilon OS=Homo sapiens GN=CCT5 PE=1 SV=1
917	2057	sp|P38117|ETFB_HUMAN	164.45	44	10	20.9	2.60E+08	10	Carbamidomethylation	27844	Electron transfer flavoprotein subunit beta OS=Homo sapiens GN=ETFB PE=1 SV=3
919	411	tr|G3V295|G3V295_HUMAN	170.59	50	10	16.42	1.42E+07	10	Carbamidomethylation; Oxidation (M)	22842	Proteasome subunit alpha type OS=Homo sapiens GN=PSMA6 PE=1 SV=1
931	2078	sp|P22307|NLTP_HUMAN	143.65	13	10	39.54	1.53E+06	10		58994	Non-specific lipid-transfer protein OS=Homo sapiens GN=SCP2 PE=1 SV=2
952	2401	sp|P18859|ATP5J_HUMAN	190.92	54	10	54.78	5.42E+06	10	Oxidation (M)	12588	ATP synthase-coupling factor 6 mitochondrial OS=Homo sapiens GN=ATP5J PE=1 SV=1
973	447	sp|P04040|CATA_HUMAN	160.74	20	10	33.36	1.91E+07	10	Carbamidomethylation	59756	Catalase OS=Homo sapiens GN=CAT PE=1 SV=3
975	5386	sp|Q9Y224|CN166_HUMAN	141.08	44	10	40.52	1.43E+06	10		28068	UPF0568 protein C14orf166 OS=Homo sapiens GN=C14orf166 PE=1 SV=1
1010	22883	sp|P35606|COPB2_HUMAN	156.22	17	10	11.57	6.01E+06	10	Carbamidomethylation	102487	Coatomer subunit beta' OS=Homo sapiens GN=COPB2 PE=1 SV=2
1018	3981	sp|P10644|KAP0_HUMAN	136.48	25	10	35.45	1.75E+07	10	Carbamidomethylation	42982	cAMP-dependent protein kinase type I-alpha regulatory subunit OS=Homo sapiens GN=PRKAR1A PE=1 SV=1
1056	22856	tr|F5GZS6|F5GZS6_HUMAN	173.25	20	10	22.88		10		64873	4F2 cell-surface antigen heavy chain OS=Homo sapiens GN=SLC3A2 PE=1 SV=1
1058	3285	tr|I3L0N3|I3L0N3_HUMAN	140.41	17	10	32.45	5.55E+07	10	Carbamidomethylation	82092	Vesicle-fusing ATPase OS=Homo sapiens GN=NSF PE=1 SV=1
1061	22915	sp|Q99614|TTC1_HUMAN	144.87	35	10	76.86	3.19E+06	10	Carbamidomethylation; Oxidation (M)	33526	Tetratricopeptide repeat protein 1 OS=Homo sapiens GN=TTC1 PE=1 SV=1
1130	1174	sp|Q9UIJ7|KAD3_HUMAN	175.93	56	10	29.51		10		25565	GTP:AMP phosphotransferase AK3 mitochondrial OS=Homo sapiens GN=AK3 PE=1 SV=4
240	2403	sp|P23246|SFPQ_HUMAN	234.05	25	17	48.39	4.05E+05	9	Oxidation (M)	76150	Splicing factor proline- and glutamine-rich OS=Homo sapiens GN=SFPQ PE=1 SV=2
371	1645	sp|O60506|HNRPQ_HUMAN	175.11	26	14	27.24	2.61E+07	9	Carbamidomethylation	69603	Heterogeneous nuclear ribonucleoprotein Q OS=Homo sapiens GN=SYNCRIP PE=1 SV=2
391	556	sp|P09972|ALDOC_HUMAN	224.7	38	13	37	1.90E+06	9	Carbamidomethylation	39456	Fructose-bisphosphate aldolase C OS=Homo sapiens GN=ALDOC PE=1 SV=2
620	1417	sp|P52907|CAZA1_HUMAN	194.01	55	12	31.67	7.66E+06	9	Carbamidomethylation	32923	F-actin-capping protein subunit alpha-1 OS=Homo sapiens GN=CAPZA1 PE=1 SV=3
281	2608	sp|P35637|FUS_HUMAN	196.36	23	11	66.77	2.42E+05	9	Carbamidomethylation; Oxidation (M)	53426	RNA-binding protein FUS OS=Homo sapiens GN=FUS PE=1 SV=1
765	22844	sp|O60749|SNX2_HUMAN	184.57	27	11	41.84	1.21E+06	9		58471	Sorting nexin-2 OS=Homo sapiens GN=SNX2 PE=1 SV=2
767	1181	sp|P52597|HNRPF_HUMAN	200.96	40	11	75.93	9.42E+04	9	Carbamidomethylation	45672	Heterogeneous nuclear ribonucleoprotein F OS=Homo sapiens GN=HNRNPF PE=1 SV=3
1011	3323	tr|E7EUU4|E7EUU4_HUMAN	159.09	7	11	71.29	3.15E+05	9	Carbamidomethylation	171641	Eukaryotic translation initiation factor 4 gamma 1 OS=Homo sapiens GN=EIF4G1 PE=1 SV=1
492	22950	sp|P29373|RABP2_HUMAN	164.67	59	10	67.06	1.52E+07	9	Carbamidomethylation	15693	Cellular retinoic acid-binding protein 2 OS=Homo sapiens GN=CRABP2 PE=1 SV=2
533	2367	sp|Q9P0L0|VAPA_HUMAN	203.18	52	10	61.66	5.59E+04	9	Oxidation (M)	27893	Vesicle-associated membrane protein-associated protein A OS=Homo sapiens GN=VAPA PE=1 SV=3
596	1859	sp|Q32MZ4|LRRF1_HUMAN	175.66	16	10	44.22	1.03E+05	9	Carbamidomethylation	89253	Leucine-rich repeat flightless-interacting protein 1 OS=Homo sapiens GN=LRRFIP1 PE=1 SV=2
613	2003	sp|P09497|CLCB_HUMAN	115.28	26	10	55.75	7.55E+05	9	Carbamidomethylation	25190	Clathrin light chain B OS=Homo sapiens GN=CLTB PE=1 SV=1
696	22896	sp|Q13283|G3BP1_HUMAN	163.51	29	10	48.18		9	Carbamidomethylation	52164	Ras GTPase-activating protein-binding protein 1 OS=Homo sapiens GN=G3BP1 PE=1 SV=1
740	554	sp|O95865|DDAH2_HUMAN	164.23	45	10	36.94	7.92E+04	9	Carbamidomethylation	29644	N(G) N(G)-dimethylarginine dimethylaminohydrolase 2 OS=Homo sapiens GN=DDAH2 PE=1 SV=1
808	3770	sp|P61160|ARP2_HUMAN	187.79	29	10	47.59	2.22E+05	9	Carbamidomethylation	44761	Actin-related protein 2 OS=Homo sapiens GN=ACTR2 PE=1 SV=1
922	22926	sp|P07686|HEXB_HUMAN	134.63	22	10	30.04	1.48E+06	9	Carbamidomethylation; Oxidation (M)	63111	Beta-hexosaminidase subunit beta OS=Homo sapiens GN=HEXB PE=1 SV=3
969	772	tr|E7EQB2|E7EQB2_HUMAN	176.65	20	10	31.11	3.35E+05	9	Carbamidomethylation	76626	Lactotransferrin (Fragment) OS=Homo sapiens GN=LTF PE=1 SV=1
1009	22876	sp|P48147|PPCE_HUMAN	168.98	18	10	10.35	2.80E+06	9	Carbamidomethylation	80700	Prolyl endopeptidase OS=Homo sapiens GN=PREP PE=1 SV=2
1134	1666	sp|P31930|QCR1_HUMAN	127.47	25	10	72.16	2.14E+05	9	Carbamidomethylation	52646	Cytochrome b-c1 complex subunit 1 mitochondrial OS=Homo sapiens GN=UQCRC1 PE=1 SV=3
302	718	sp|O43852|CALU_HUMAN	204.12	27	9	47.38	4.94E+07	9	Oxidation (M)	37107	Calumenin OS=Homo sapiens GN=CALU PE=1 SV=2
445	496	sp|O75368|SH3L1_HUMAN	196.32	84	9	21.59	1.37E+05	9		12774	SH3 domain-binding glutamic acid-rich-like protein OS=Homo sapiens GN=SH3BGRL PE=1 SV=1
468	1169	sp|Q96D15|RCN3_HUMAN	168.46	31	9	26.64		9	Oxidation (M)	37493	Reticulocalbin-3 OS=Homo sapiens GN=RCN3 PE=1 SV=1
475	1075	tr|C9JFR7|C9JFR7_HUMAN	206.14	66	9	41.41	5.04E+06	9		11333	Cytochrome c (Fragment) OS=Homo sapiens GN=CYCS PE=1 SV=1
493	311	sp|P00441|SODC_HUMAN	183.06	60	9	14.3	3.72E+07	9	Carbamidomethylation	15936	Superoxide dismutase [Cu-Zn] OS=Homo sapiens GN=SOD1 PE=1 SV=2
516	443	sp|P05090|APOD_HUMAN	167.47	38	9	18.59	1.32E+06	9	Carbamidomethylation; Oxidation (M)	21276	Apolipoprotein D OS=Homo sapiens GN=APOD PE=1 SV=1
532	486	sp|O75947|ATP5H_HUMAN	192.57	70	9	15.4	3.34E+05	9	Carbamidomethylation; Oxidation (M)	18491	ATP synthase subunit d mitochondrial OS=Homo sapiens GN=ATP5H PE=1 SV=3
605	238	sp|P35579|MYH9_HUMAN	160.35	5	9	52.17	2.75E+05	9		226530	Myosin-9 OS=Homo sapiens GN=MYH9 PE=1 SV=4
639	214	sp|P54578|UBP14_HUMAN	167.07	22	9	39.12	6.81E+06	9	Carbamidomethylation	56069	Ubiquitin carboxyl-terminal hydrolase 14 OS=Homo sapiens GN=USP14 PE=1 SV=3
645	23050	sp|P39023|RL3_HUMAN	158.69	18	9	35.09	1.28E+07	9	Carbamidomethylation	46109	60S ribosomal protein L3 OS=Homo sapiens GN=RPL3 PE=1 SV=2
648	95	sp|Q6NZI2|PTRF_HUMAN	163	25	9	33.11	2.70E+05	9		43476	Polymerase I and transcript release factor OS=Homo sapiens GN=PTRF PE=1 SV=1
650	2411	sp|Q15185|TEBP_HUMAN	159.75	59	9	44.36	2.34E+05	9	Carbamidomethylation	18697	Prostaglandin E synthase 3 OS=Homo sapiens GN=PTGES3 PE=1 SV=1
651	2587	sp|P53999|TCP4_HUMAN	212.48	58	9	12.98	1.51E+06	9	Oxidation (M)	14395	Activated RNA polymerase II transcriptional coactivator p15 OS=Homo sapiens GN=SUB1 PE=1 SV=3
661	944	tr|C9J0K6|C9J0K6_HUMAN	146.22	64	9	47.21		9	Carbamidomethylation	17605	Sorcin OS=Homo sapiens GN=SRI PE=1 SV=1
666	22929	sp|Q4ZHG4|FNDC1_HUMAN	137.31	7	9	43.81	1.52E+06	9		205557	Fibronectin type III domain-containing protein 1 OS=Homo sapiens GN=FNDC1 PE=2 SV=4
667	514	sp|Q96CX2|KCD12_HUMAN	166.78	34	9	16.22	5.70E+07	9	Oxidation (M)	35701	BTB/POZ domain-containing protein KCTD12 OS=Homo sapiens GN=KCTD12 PE=1 SV=1
695	314	sp|P24752|THIL_HUMAN	187.11	28	9	18.32	1.78E+06	9	Carbamidomethylation	45200	Acetyl-CoA acetyltransferase mitochondrial OS=Homo sapiens GN=ACAT1 PE=1 SV=1
697	1858	sp|Q9UJU6|DBNL_HUMAN	162.34	27	9	36.39	7.31E+05	9	Carbamidomethylation; Oxidation (M)	48207	Drebrin-like protein OS=Homo sapiens GN=DBNL PE=1 SV=1
722	1474	sp|P20674|COX5A_HUMAN	198.04	40	9	40.35	3.89E+06	9	Oxidation (M)	16762	Cytochrome c oxidase subunit 5A mitochondrial OS=Homo sapiens GN=COX5A PE=1 SV=2
726	1671	sp|P10606|COX5B_HUMAN	172.54	38	9	19.09		9		13696	Cytochrome c oxidase subunit 5B mitochondrial OS=Homo sapiens GN=COX5B PE=1 SV=2
742	760	sp|O75223|GGCT_HUMAN	172.9	62	9	24.85	3.97E+07	9	Carbamidomethylation	21008	Gamma-glutamylcyclotransferase OS=Homo sapiens GN=GGCT PE=1 SV=1
768	758	sp|P30084|ECHM_HUMAN	173.65	48	9	25.75	7.70E+06	9	Carbamidomethylation	31387	Enoyl-CoA hydratase mitochondrial OS=Homo sapiens GN=ECHS1 PE=1 SV=4
779	597	tr|G3XAM2|G3XAM2_HUMAN	172.32	18	9	39.24	1.44E+07	9	Carbamidomethylation	65060	Complement factor I OS=Homo sapiens GN=CFI PE=1 SV=1
784	2023	sp|Q15293|RCN1_HUMAN	158.19	24	9	40.22	3.18E+06	9		38890	Reticulocalbin-1 OS=Homo sapiens GN=RCN1 PE=1 SV=1
814	5017	sp|O75822|EIF3J_HUMAN	140.54	39	9	42.59	4.27E+06	9	Carbamidomethylation	29062	Eukaryotic translation initiation factor 3 subunit J OS=Homo sapiens GN=EIF3J PE=1 SV=2
817	23043	sp|Q8WU39|MZB1_HUMAN	151.65	48	9	45.88		9	Carbamidomethylation	20694	Marginal zone B- and B1-cell-specific protein OS=Homo sapiens GN=MZB1 PE=1 SV=1
844	225	tr|A0A087WUQ6|A0A087WUQ6_HUMAN	155.48	49	9	41.16	1.47E+07	9	Carbamidomethylation	21938	Glutathione peroxidase OS=Homo sapiens GN=GPX1 PE=1 SV=1
872	22909	sp|P36952|SPB5_HUMAN	177.88	29	9	20.06	3.96E+07	9	Carbamidomethylation	42100	Serpin B5 OS=Homo sapiens GN=SERPINB5 PE=1 SV=2
882	22999	sp|P18124|RL7_HUMAN	216.35	38	9	28.27	1.58E+07	9	Carbamidomethylation	29226	60S ribosomal protein L7 OS=Homo sapiens GN=RPL7 PE=1 SV=1
890	23122	sp|P62081|RS7_HUMAN	125.92	42	9	35.92	1.19E+06	9		22127	40S ribosomal protein S7 OS=Homo sapiens GN=RPS7 PE=1 SV=1
891	2668	sp|P00966|ASSY_HUMAN	102.15	18	9	41.96	2.68E+06	9	Carbamidomethylation	46530	Argininosuccinate synthase OS=Homo sapiens GN=ASS1 PE=1 SV=2
921	619	sp|P25789|PSA4_HUMAN	173.23	32	9	34.37	2.73E+06	9	Carbamidomethylation	29484	Proteasome subunit alpha type-4 OS=Homo sapiens GN=PSMA4 PE=1 SV=1
923	312	sp|P09936|UCHL1_HUMAN	182.64	60	9	17.46	8.45E+06	9	Carbamidomethylation	24824	Ubiquitin carboxyl-terminal hydrolase isozyme L1 OS=Homo sapiens GN=UCHL1 PE=1 SV=2
924	1206	sp|P07357|CO8A_HUMAN	189.5	21	9	23.9	1.30E+07	9	Carbamidomethylation	65163	Complement component C8 alpha chain OS=Homo sapiens GN=C8A PE=1 SV=2
934	1912	sp|Q9NRN5|OLFL3_HUMAN	136.9	28	9	32.02	4.94E+06	9	Carbamidomethylation	46010	Olfactomedin-like protein 3 OS=Homo sapiens GN=OLFML3 PE=2 SV=1
935	23084	sp|Q9HB71|CYBP_HUMAN	132.84	29	9	39.45	1.21E+06	9	Carbamidomethylation	26210	Calcyclin-binding protein OS=Homo sapiens GN=CACYBP PE=1 SV=2
1017	4433	sp|Q96I99|SUCB2_HUMAN	104.76	24	9	39.06	3.27E+06	9	Carbamidomethylation	46511	Succinyl-CoA ligase [GDP-forming] subunit beta mitochondrial OS=Homo sapiens GN=SUCLG2 PE=1 SV=2
1060	1434	sp|P48047|ATPO_HUMAN	139.02	49	9	43.99	1.60E+06	9	Carbamidomethylation	23277	ATP synthase subunit O mitochondrial OS=Homo sapiens GN=ATP5O PE=1 SV=1
1133	22928	sp|P50570|DYN2_HUMAN	142.55	14	9	38.71	4.01E+06	9	Carbamidomethylation	98064	Dynamin-2 OS=Homo sapiens GN=DNM2 PE=1 SV=2
1199	22899	sp|P09960|LKHA4_HUMAN	188.36	19	9	40.87	7.61E+05	9	Carbamidomethylation	69285	Leukotriene A-4 hydrolase OS=Homo sapiens GN=LTA4H PE=1 SV=2
1205	932	sp|P00568|KAD1_HUMAN	153.13	43	9	43.87	3.67E+06	9		21635	Adenylate kinase isoenzyme 1 OS=Homo sapiens GN=AK1 PE=1 SV=3
1218	1958	sp|P21399|ACOC_HUMAN	111.52	11	9	38.17		9	Carbamidomethylation	98399	Cytoplasmic aconitate hydratase OS=Homo sapiens GN=ACO1 PE=1 SV=3
480	22803	sp|P31150|GDIA_HUMAN	231.2	43	16	45.27	1.06E+06	8	Carbamidomethylation	50583	Rab GDP dissociation inhibitor alpha OS=Homo sapiens GN=GDI1 PE=1 SV=2
401	2639	sp|Q13838|DX39B_HUMAN	192.81	34	14	38.97	2.35E+07	8	Carbamidomethylation	48991	Spliceosome RNA helicase DDX39B OS=Homo sapiens GN=DDX39B PE=1 SV=1
544	745	sp|Q13011|ECH1_HUMAN	187.61	53	14	41.5	1.61E+07	8	Carbamidomethylation	35816	Delta(3 5)-Delta(2 4)-dienoyl-CoA isomerase mitochondrial OS=Homo sapiens GN=ECH1 PE=1 SV=2
971	542	sp|P63010|AP2B1_HUMAN	141.6	14	12	34.43	4.42E+07	8	Carbamidomethylation	104553	AP-2 complex subunit beta OS=Homo sapiens GN=AP2B1 PE=1 SV=1
514	1415	sp|P54727|RD23B_HUMAN	172.75	31	10	32.55	2.62E+07	8		43171	UV excision repair protein RAD23 homolog B OS=Homo sapiens GN=RAD23B PE=1 SV=1
574	22922	tr|B4DDF4|B4DDF4_HUMAN	160.02	33	10	38.3	3.00E+06	8	Carbamidomethylation; Oxidation (M)	32617	Calponin OS=Homo sapiens GN=CNN2 PE=1 SV=1
737	2073	sp|P16152|CBR1_HUMAN	172.32	49	10	27.05	1.98E+07	8	Carbamidomethylation	30375	Carbonyl reductase [NADPH] 1 OS=Homo sapiens GN=CBR1 PE=1 SV=3
1200	4532	sp|Q9BR76|COR1B_HUMAN	128.97	22	10	54.11		8	Carbamidomethylation	54235	Coronin-1B OS=Homo sapiens GN=CORO1B PE=1 SV=1
458	451	sp|P07585|PGS2_HUMAN	186.27	26	9	54.52	1.62E+06	8	Carbamidomethylation	39747	Decorin OS=Homo sapiens GN=DCN PE=1 SV=1
556	784	sp|P21796|VDAC1_HUMAN	206.9	40	9	48.65	8.41E+05	8		30773	Voltage-dependent anion-selective channel protein 1 OS=Homo sapiens GN=VDAC1 PE=1 SV=2
627	1159	sp|Q13185|CBX3_HUMAN	188.88	52	9	45.9	9.56E+06	8	Carbamidomethylation	20811	Chromobox protein homolog 3 OS=Homo sapiens GN=CBX3 PE=1 SV=4
769	416	sp|O75874|IDHC_HUMAN	162.06	26	9	23.75	2.11E+06	8	Carbamidomethylation	46659	Isocitrate dehydrogenase [NADP] cytoplasmic OS=Homo sapiens GN=IDH1 PE=1 SV=2
775	962	sp|Q15181|IPYR_HUMAN	198.67	43	9	17.42	4.35E+06	8	Carbamidomethylation; Oxidation (M)	32660	Inorganic pyrophosphatase OS=Homo sapiens GN=PPA1 PE=1 SV=2
878	1016	sp|Q07955|SRSF1_HUMAN	139.42	40	9	34.1	2.43E+07	8	Carbamidomethylation	27745	Serine/arginine-rich splicing factor 1 OS=Homo sapiens GN=SRSF1 PE=1 SV=2
1062	726	sp|P46108|CRK_HUMAN	140.62	39	9	16.69	6.13E+06	8		33831	Adapter molecule crk OS=Homo sapiens GN=CRK PE=1 SV=2
1272	1839	sp|P61086|UBE2K_HUMAN	133.73	51	9	41.6	2.06E+06	8	Carbamidomethylation	22407	Ubiquitin-conjugating enzyme E2 K OS=Homo sapiens GN=UBE2K PE=1 SV=3
362	2391	sp|P14174|MIF_HUMAN	114.86	65	8	23.69	1.35E+07	8	Carbamidomethylation; Oxidation (M)	12476	Macrophage migration inhibitory factor OS=Homo sapiens GN=MIF PE=1 SV=4
462	685	sp|P62805|H4_HUMAN	135.64	53	8	49.93	3.82E+06	8	Oxidation (M)	11367	Histone H4 OS=Homo sapiens GN=HIST1H4A PE=1 SV=2
518	778	sp|P10599|THIO_HUMAN	129.62	66	8	43.09	1.68E+06	8	Carbamidomethylation; Oxidation (M)	11737	Thioredoxin OS=Homo sapiens GN=TXN PE=1 SV=3
520	23733	sp|P62263|RS14_HUMAN	163.02	33	8	53.96	1.10E+05	8		16273	40S ribosomal protein S14 OS=Homo sapiens GN=RPS14 PE=1 SV=3
535	4082	sp|P26373|RL13_HUMAN	144.34	34	8	10.89	3.69E+06	8		24261	60S ribosomal protein L13 OS=Homo sapiens GN=RPL13 PE=1 SV=4
600	1658	sp|Q16270|IBP7_HUMAN	193.06	44	8	60.78		8	Carbamidomethylation	29130	Insulin-like growth factor-binding protein 7 OS=Homo sapiens GN=IGFBP7 PE=1 SV=1
609	1490	sp|Q15691|MARE1_HUMAN	166.75	37	8	26.48	2.94E+06	8	Carbamidomethylation	29999	Microtubule-associated protein RP/EB family member 1 OS=Homo sapiens GN=MAPRE1 PE=1 SV=3
628	1995	sp|P62888|RL30_HUMAN	187.25	66	8	44.04	9.21E+05	8	Carbamidomethylation; Oxidation (M)	12784	60S ribosomal protein L30 OS=Homo sapiens GN=RPL30 PE=1 SV=2
641	22958	sp|P34897|GLYM_HUMAN	126.18	17	8	30.27	1.26E+07	8	Carbamidomethylation	55993	Serine hydroxymethyltransferase mitochondrial OS=Homo sapiens GN=SHMT2 PE=1 SV=3
644	348	tr|E9PHK0|E9PHK0_HUMAN	175.33	52	8	36.34	4.65E+06	8	Carbamidomethylation	17794	Tetranectin OS=Homo sapiens GN=CLEC3B PE=1 SV=1
668	2695	sp|P07858|CATB_HUMAN	176.71	24	8	42.11	9.25E+05	8	Carbamidomethylation	37822	Cathepsin B OS=Homo sapiens GN=CTSB PE=1 SV=3
677	2583	sp|Q9Y5S9|RBM8A_HUMAN	167.7	43	8	38.46	3.25E+06	8	Oxidation (M)	19889	RNA-binding protein 8A OS=Homo sapiens GN=RBM8A PE=1 SV=1
704	446	sp|P04179|SODM_HUMAN	175.46	50	8	38.41	2.25E+07	8	Carbamidomethylation	24722	Superoxide dismutase [Mn] mitochondrial OS=Homo sapiens GN=SOD2 PE=1 SV=2
752	23033	sp|Q13938|CAYP1_HUMAN	138.4	42	8	29.4	1.34E+07	8	Carbamidomethylation	20967	Calcyphosin OS=Homo sapiens GN=CAPS PE=1 SV=1
757	23382	sp|P37108|SRP14_HUMAN	136.82	37	8	42.92	7.01E+07	8		14570	Signal recognition particle 14 kDa protein OS=Homo sapiens GN=SRP14 PE=1 SV=2
774	2521	sp|Q13347|EIF3I_HUMAN	175.89	26	8	15.09	8.38E+06	8	Carbamidomethylation	36502	Eukaryotic translation initiation factor 3 subunit I OS=Homo sapiens GN=EIF3I PE=1 SV=1
778	22959	tr|H0YCK3|H0YCK3_HUMAN	130.37	9	8	24.5	7.71E+06	8	Carbamidomethylation	132647	Double-stranded RNA-specific adenosine deaminase (Fragment) OS=Homo sapiens GN=ADAR PE=1 SV=1
783	3581	sp|Q9UJZ1|STML2_HUMAN	145.19	33	8	18.77	3.21E+06	8	Carbamidomethylation	38534	Stomatin-like protein 2 mitochondrial OS=Homo sapiens GN=STOML2 PE=1 SV=1
785	23035	sp|P30044|PRDX5_HUMAN	130.24	44	8	31.98	2.97E+06	8	Carbamidomethylation	22086	Peroxiredoxin-5 mitochondrial OS=Homo sapiens GN=PRDX5 PE=1 SV=4
815	23013	sp|Q9Y4W6|AFG32_HUMAN	122.88	11	8	24.43	1.57E+07	8	Carbamidomethylation	88584	AFG3-like protein 2 OS=Homo sapiens GN=AFG3L2 PE=1 SV=2
841	1280	sp|Q16836|HCDH_HUMAN	153.04	43	8	10.42		8		34294	Hydroxyacyl-coenzyme A dehydrogenase mitochondrial OS=Homo sapiens GN=HADH PE=1 SV=3
843	22943	sp|P04844|RPN2_HUMAN	161.02	19	8	16.81	1.07E+07	8	Carbamidomethylation	69284	Dolichyl-diphosphooligosaccharide--protein glycosyltransferase subunit 2 OS=Homo sapiens GN=RPN2 PE=1 SV=3
848	22984	sp|P41250|SYG_HUMAN	131.81	12	8	41.86	2.68E+07	8	Carbamidomethylation	83166	Glycine--tRNA ligase OS=Homo sapiens GN=GARS PE=1 SV=3
855	2557	sp|P62316|SMD2_HUMAN	117.33	56	8	33.8	3.06E+06	8	Carbamidomethylation; Oxidation (M)	13527	Small nuclear ribonucleoprotein Sm D2 OS=Homo sapiens GN=SNRPD2 PE=1 SV=1
856	1778	sp|P07108|ACBP_HUMAN	153.43	76	8	18.01	1.61E+06	8	Oxidation (M)	10044	Acyl-CoA-binding protein OS=Homo sapiens GN=DBI PE=1 SV=2
876	22939	sp|Q14566|MCM6_HUMAN	150.79	12	8	38.99	1.63E+07	8	Carbamidomethylation	92889	DNA replication licensing factor MCM6 OS=Homo sapiens GN=MCM6 PE=1 SV=1
883	1706	tr|C9J9K3|C9J9K3_HUMAN	157.81	37	8	41.35	3.92E+07	8	Carbamidomethylation	29405	40S ribosomal protein SA (Fragment) OS=Homo sapiens GN=RPSA PE=1 SV=6
885	23011	sp|Q9Y5M8|SRPRB_HUMAN	187.56	39	8	10.55	8.03E+06	8	Carbamidomethylation	29702	Signal recognition particle receptor subunit beta OS=Homo sapiens GN=SRPRB PE=1 SV=3
925	22951	sp|P32455|GBP1_HUMAN	152.66	14	8	25.66	2.12E+07	8		67931	Guanylate-binding protein 1 OS=Homo sapiens GN=GBP1 PE=1 SV=2
927	2875	sp|Q9Y266|NUDC_HUMAN	122.59	31	8	31.01		8		38243	Nuclear migration protein nudC OS=Homo sapiens GN=NUDC PE=1 SV=1
928	22983	sp|O94979|SC31A_HUMAN	113.8	7	8	29.05	3.40E+06	8	Carbamidomethylation	133015	Protein transport protein Sec31A OS=Homo sapiens GN=SEC31A PE=1 SV=3
929	2571	sp|P23381|SYWC_HUMAN	163.72	20	8	34.54	5.61E+06	8	Carbamidomethylation; Oxidation (M)	53165	Tryptophan--tRNA ligase cytoplasmic OS=Homo sapiens GN=WARS PE=1 SV=2
932	23044	sp|P62280|RS11_HUMAN	129.93	49	8	39.85	4.36E+05	8	Carbamidomethylation	18431	40S ribosomal protein S11 OS=Homo sapiens GN=RPS11 PE=1 SV=3
936	23091	tr|Q53Z07|Q53Z07_HUMAN	163.17	50	8	27.41	5.86E+07	8	Carbamidomethylation	21863	60S ribosomal protein L9 OS=Homo sapiens GN=RPL9 PE=1 SV=1
940	2785	sp|P11766|ADHX_HUMAN	106.5	22	8	41.54	1.20E+06	8	Carbamidomethylation	39724	Alcohol dehydrogenase class-3 OS=Homo sapiens GN=ADH5 PE=1 SV=4
941	3226	sp|P55145|MANF_HUMAN	152.01	37	8	27.12	8.11E+06	8	Carbamidomethylation	20700	Mesencephalic astrocyte-derived neurotrophic factor OS=Homo sapiens GN=MANF PE=1 SV=3
976	6294	tr|Q5JW30|Q5JW30_HUMAN	153.08	20	8	75.81	4.10E+04	8		54709	Double-stranded RNA-binding protein Staufen homolog 1 OS=Homo sapiens GN=STAU1 PE=1 SV=1
978	3638	sp|P30153|2AAA_HUMAN	111.17	15	8	42.56	2.65E+05	8	Carbamidomethylation	65309	Serine/threonine-protein phosphatase 2A 65 kDa regulatory subunit A alpha isoform OS=Homo sapiens GN=PPP2R1A PE=1 SV=4
983	2922	sp|O60763|USO1_HUMAN	169.88	9	8	34.67	8.18E+05	8	Carbamidomethylation	107895	General vesicular transport factor p115 OS=Homo sapiens GN=USO1 PE=1 SV=2
985	23051	tr|M0R0F0|M0R0F0_HUMAN	147.02	43	8	53.65	2.86E+05	8	Carbamidomethylation	22391	40S ribosomal protein S5 (Fragment) OS=Homo sapiens GN=RPS5 PE=1 SV=1
1012	4827	sp|P21964|COMT_HUMAN	131.9	42	8	44.89	5.25E+05	8	Carbamidomethylation	30037	Catechol O-methyltransferase OS=Homo sapiens GN=COMT PE=1 SV=2
1013	22976	tr|B4DY09|B4DY09_HUMAN	139.34	27	8	21.84	1.51E+06	8		38910	Interleukin enhancer-binding factor 2 OS=Homo sapiens GN=ILF2 PE=1 SV=1
1015	1549	sp|P36542|ATPG_HUMAN	129.73	34	8	37.61	5.20E+05	8	Carbamidomethylation	32996	ATP synthase subunit gamma mitochondrial OS=Homo sapiens GN=ATP5C1 PE=1 SV=1
1064	22934	tr|B0QY89|B0QY89_HUMAN	189.66	16	8	24.2	5.02E+06	8	Carbamidomethylation	70902	Eukaryotic translation initiation factor 3 subunit L OS=Homo sapiens GN=EIF3L PE=1 SV=1
1136	494	sp|P20618|PSB1_HUMAN	155.54	36	8	36.67	5.91E+07	8		26489	Proteasome subunit beta type-1 OS=Homo sapiens GN=PSMB1 PE=1 SV=2
1137	1804	sp|Q9UL46|PSME2_HUMAN	180.96	44	8	18.59	9.59E+06	8	Carbamidomethylation	27402	Proteasome activator complex subunit 2 OS=Homo sapiens GN=PSME2 PE=1 SV=4
1142	23054	sp|Q9UNF1|MAGD2_HUMAN	101.4	13	8	42.8	4.69E+05	8		64954	Melanoma-associated antigen D2 OS=Homo sapiens GN=MAGED2 PE=1 SV=2
1152	23137	tr|F8VQR7|F8VQR7_HUMAN	142.49	42	8	36.84	2.70E+06	8	Carbamidomethylation	20678	Cysteine and glycine-rich protein 2 OS=Homo sapiens GN=CSRP2 PE=1 SV=1
1202	602	tr|E7EPM6|E7EPM6_HUMAN	119.56	13	8	14.32	2.31E+05	8	Carbamidomethylation	74282	Long-chain-fatty-acid--CoA ligase 1 OS=Homo sapiens GN=ACSL1 PE=1 SV=1
1209	23045	tr|E9PLK3|E9PLK3_HUMAN	124.81	10	8	49.17	1.03E+06	8		102988	Puromycin-sensitive aminopeptidase OS=Homo sapiens GN=NPEPPS PE=1 SV=1
1217	23132	tr|X1WI28|X1WI28_HUMAN	121	40	8	38.91	3.08E+05	8	Carbamidomethylation; Oxidation (M)	22975	60S ribosomal protein L10 (Fragment) OS=Homo sapiens GN=RPL10 PE=1 SV=5
1273	22946	sp|Q96DB5|RMD1_HUMAN	130.11	35	8	32.74	4.72E+07	8	Carbamidomethylation	35808	Regulator of microtubule dynamics protein 1 OS=Homo sapiens GN=RMDN1 PE=1 SV=1
1277	237	sp|P08294|SODE_HUMAN	160.65	44	8	29.53	4.50E+07	8	Carbamidomethylation	25851	Extracellular superoxide dismutase [Cu-Zn] OS=Homo sapiens GN=SOD3 PE=1 SV=2
1278	22991	sp|O43809|CPSF5_HUMAN	170.78	52	8	35.11	2.13E+06	8		26227	Cleavage and polyadenylation specificity factor subunit 5 OS=Homo sapiens GN=NUDT21 PE=1 SV=1
1279	22997	sp|O94874|UFL1_HUMAN	118.01	10	8	48.57	3.95E+05	8	Carbamidomethylation	89595	E3 UFM1-protein ligase 1 OS=Homo sapiens GN=UFL1 PE=1 SV=2
1281	1454	sp|P35998|PRS7_HUMAN	136.68	21	8	40.84	4.46E+05	8	Carbamidomethylation	48634	26S protease regulatory subunit 7 OS=Homo sapiens GN=PSMC2 PE=1 SV=3
1285	23060	sp|Q99961|SH3G1_HUMAN	133.26	24	8	39.82		8	Carbamidomethylation	41490	Endophilin-A2 OS=Homo sapiens GN=SH3GL1 PE=1 SV=1
1376	23063	sp|Q8TCS8|PNPT1_HUMAN	125.97	10	8	25.19	2.83E+06	8		85951	Polyribonucleotide nucleotidyltransferase 1 mitochondrial OS=Homo sapiens GN=PNPT1 PE=1 SV=2
1480	23190	sp|O95394|AGM1_HUMAN	115.81	16	8	50.35		8	Carbamidomethylation	59852	Phosphoacetylglucosamine mutase OS=Homo sapiens GN=PGM3 PE=1 SV=1
1584	22940	sp|Q02809|PLOD1_HUMAN	156.11	15	8	30.98	5.06E+07	8	Carbamidomethylation	83550	Procollagen-lysine 2-oxoglutarate 5-dioxygenase 1 OS=Homo sapiens GN=PLOD1 PE=1 SV=2
309	373	sp|P08133|ANXA6_HUMAN	252.01	47	26	28.79	4.89E+05	7	Carbamidomethylation	75873	Annexin A6 OS=Homo sapiens GN=ANXA6 PE=1 SV=3
74	178	sp|P01861|IGHG4_HUMAN	275.72	74	20	39.97	5.80E+06	7	Carbamidomethylation; Oxidation (M)	35941	Ig gamma-4 chain C region OS=Homo sapiens GN=IGHG4 PE=1 SV=1
258	2112	sp|P14866|HNRPL_HUMAN	222.24	46	18	35.75	4.12E+05	7	Carbamidomethylation	64133	Heterogeneous nuclear ribonucleoprotein L OS=Homo sapiens GN=HNRNPL PE=1 SV=2
174	331	sp|P01876|IGHA1_HUMAN	220.61	70	15	47.84	5.41E+05	7	Carbamidomethylation; Oxidation (M)	37655	Ig alpha-1 chain C region OS=Homo sapiens GN=IGHA1 PE=1 SV=2
283	293	tr|Q32Q12|Q32Q12_HUMAN	193.36	51	15	21.64	4.42E+07	7	Carbamidomethylation; Oxidation (M)	32642	Nucleoside diphosphate kinase OS=Homo sapiens GN=NME1-NME2 PE=1 SV=1
342	1272	sp|O75083|WDR1_HUMAN	223.94	28	14	54.03	2.03E+05	7	Carbamidomethylation; Oxidation (M)	66194	WD repeat-containing protein 1 OS=Homo sapiens GN=WDR1 PE=1 SV=4
[truncated: 20,440 more rows]
