# Supplementary material for: Comparative proteomic analysis of different stages of breast cancer tissues using ultra high performance liquid chromatography tandem mass spectrometer
Source: PLoS One. 2020 Jan 16;15(1):e0227404. doi: 10.1371/journal.pone.0227404 (PMC6964830; doi:10.1371/journal.pone.0227404)
Supplement: S5 Appendix — (CSV) [file pone.0227404.s010.csv]

Supplementary File
S6 Table. whole list of proteins identified by LC-MS/MS in stage 3 of breast cancer tissues
Protein Group	Protein ID	Accession	-10lgP	Coverage (%)	#Peptides	RT	Area	#Unique	PTM	Avg. Mass	Description
5	17	sp|P08670|VIME_HUMAN	294.52	62	50	33.57	5.24E+08	42	Carbamidomethylation; Oxidation (M)	53652	Vimentin OS=Homo sapiens GN=VIM PE=1 SV=4
22	22	sp|P01024|CO3_HUMAN	274.3	21	35	42.51	7.08E+05	35	Carbamidomethylation; Oxidation (M)	187147	Complement C3 OS=Homo sapiens GN=C3 PE=1 SV=2
13	98	sp|Q09666|AHNK_HUMAN	263.64	6	30	42.51	7.08E+05	30	Carbamidomethylation; Oxidation (M)	629114	Neuroblast differentiation-associated protein AHNAK OS=Homo sapiens GN=AHNAK PE=1 SV=2
1393	23480	sp|Q9H3P7|GCP60_HUMAN	178.62	12	5	42.36	6.11E+06	5	Carbamidomethylation	60593	Golgi resident protein GCP60 OS=Homo sapiens GN=ACBD3 PE=1 SV=4
19	150	sp|Q15149|PLEC_HUMAN	244.81	7	28	23.5	8.87E+06	24	Carbamidomethylation	531796	Plectin OS=Homo sapiens GN=PLEC PE=1 SV=3
228	2142	sp|P01601|KV109_HUMAN	187.88	29	9	36.8	2.82E+07	1	Oxidation (M)	12730	Ig kappa chain V-ID region 16 (Fragment) OS=Homo sapiens GN=IGKV1D-16 PE=4 SV=2
36	91	sp|P12111|CO6A3_HUMAN	230.12	8	23	77.15		23		343668	Collagen alpha-3(VI) chain OS=Homo sapiens GN=COL6A3 PE=1 SV=5
12	2	sp|P04264|K2C1_HUMAN	289.45	47	27	37.06	6.41E+05	21	Carbamidomethylation; Oxidation (M)	66039	Keratin type II cytoskeletal 1 OS=Homo sapiens GN=KRT1 PE=1 SV=6
61	213	sp|P02787|TRFE_HUMAN	278.96	31	21	11.59	6.24E+07	21	Carbamidomethylation; Oxidation (M)	77064	Serotransferrin OS=Homo sapiens GN=TF PE=1 SV=3
1068	2753	sp|Q13232|NDK3_HUMAN	60	77	65	29.36	5.20E+06	54		19015	Nucleoside diphosphate kinase 3 OS=Homo sapiens GN=NME3 PE=1 SV=2
242	3436	sp|Q9Y3Z3|SAMH1_HUMAN	111.21	81	54	24.58	1.24E+07	54	Carbamidomethylation	72201	Deoxynucleoside triphosphate triphosphohydrolase SAMHD1 OS=Homo sapiens GN=SAMHD1 PE=1 SV=2
983	3720	sp|P55735|SEC13_HUMAN	156.3	93	59	29.36	5.20E+06	50	Carbamidomethylation	35541	Protein SEC13 homolog OS=Homo sapiens GN=SEC13 PE=1 SV=3
1082	22965	sp|Q8N8S7|ENAH_HUMAN	94.18	86	65	29.36	5.20E+06	48	Carbamidomethylation	66510	Protein enabled homolog OS=Homo sapiens GN=ENAH PE=1 SV=2
1391	23329	sp|Q07960|RHG01_HUMAN	124.29	78	70	29.36	5.20E+06	5		50436	Rho GTPase-activating protein 1 OS=Homo sapiens GN=ARHGAP1 PE=1 SV=1
1914	23373	sp|Q8NC56|LEMD2_HUMAN	109.47	93	48	29.36	5.20E+06	48	Carbamidomethylation	56975	LEM domain-containing protein 2 OS=Homo sapiens GN=LEMD2 PE=1 SV=1
1394	23455	tr|A0A087WX29|A0A087WX29_HUMAN	82.04	90	44	46.21	1.03E+07	44	Carbamidomethylation	26743	TAR DNA-binding protein 43 (Fragment) OS=Homo sapiens GN=TARDBP PE=1 SV=1
1949	23932	tr|H7C525|H7C525_HUMAN	87.57	86	38	38.46		38	Carbamidomethylation	16385	Coiled-coil domain-containing protein 58 (Fragment) OS=Homo sapiens GN=CCDC58 PE=1 SV=1
1665	24231	sp|P78527|PRKDC_HUMAN	114.44	75	37	24.32	3.11E+06	36	Carbamidomethylation	469093	DNA-dependent protein kinase catalytic subunit OS=Homo sapiens GN=PRKDC PE=1 SV=3
1233	24983	sp|Q9H8S9|MOB1A_HUMAN	73.49	83	35	23.86	2.64E+06	35		25080	MOB kinase activator 1A OS=Homo sapiens GN=MOB1A PE=1 SV=4
2185	24984	sp|Q7L9L4|MOB1B_HUMAN	73.49	74	35	35.51	3.85E+06	34		25091	MOB kinase activator 1B OS=Homo sapiens GN=MOB1B PE=1 SV=3
30	49	sp|Q01518|CAP1_HUMAN	242.67	41	21	26.26	3.36E+07	21	Carbamidomethylation; Oxidation (M); Phosphorylation (STY)	51902	Adenylyl cyclase-associated protein 1 OS=Homo sapiens GN=CAP1 PE=1 SV=5
6	74	sp|P68871|HBB_HUMAN	253.6	83	28	26.9	4.79E+07	20	Carbamidomethylation; Oxidation (M)	15998	Hemoglobin subunit beta OS=Homo sapiens GN=HBB PE=1 SV=2
17	1	sp|P35908|K22E_HUMAN	273.34	40	25	25.12	1.14E+07	20	Carbamidomethylation; Oxidation (M)	65433	Keratin type II cytoskeletal 2 epidermal OS=Homo sapiens GN=KRT2 PE=1 SV=2
23	26	sp|Q9Y490|TLN1_HUMAN	265.92	11	23	33.92	3.99E+08	20	Carbamidomethylation; Oxidation (M)	269765	Talin-1 OS=Homo sapiens GN=TLN1 PE=1 SV=3
14	161	sp|P69905|HBA_HUMAN	195.55	91	20	33.92	3.99E+08	20	Carbamidomethylation; Oxidation (M)	15258	Hemoglobin subunit alpha OS=Homo sapiens GN=HBA1 PE=1 SV=2
29	3	sp|P35527|K1C9_HUMAN	252.61	40	20	26.23	3.08E+06	19	Oxidation (M)	62064	Keratin type I cytoskeletal 9 OS=Homo sapiens GN=KRT9 PE=1 SV=3
54	82	sp|P01009|A1AT_HUMAN	237.14	45	19	26.23	3.08E+06	19	Carbamidomethylation	46737	Alpha-1-antitrypsin OS=Homo sapiens GN=SERPINA1 PE=1 SV=3
50	102	sp|P07602|SAP_HUMAN	197.69	25	19	17.18	4.68E+07	19	Carbamidomethylation; Oxidation (M)	58113	Prosaposin OS=Homo sapiens GN=PSAP PE=1 SV=2
16	65	sp|P07339|CATD_HUMAN	232.92	36	18	32.84	1.03E+07	18	Carbamidomethylation; Oxidation (M)	44552	Cathepsin D OS=Homo sapiens GN=CTSD PE=1 SV=1
68	67	sp|P30101|PDIA3_HUMAN	231.92	31	18	34.52	2.38E+06	18	Carbamidomethylation	56782	Protein disulfide-isomerase A3 OS=Homo sapiens GN=PDIA3 PE=1 SV=4
21	84	sp|P11142|HSP7C_HUMAN	273.61	43	26	38.3	3.00E+06	17	Carbamidomethylation; Oxidation (M)	70898	Heat shock cognate 71 kDa protein OS=Homo sapiens GN=HSPA8 PE=1 SV=1
112	264	sp|P14625|ENPL_HUMAN	233.3	24	18	33.92	3.99E+08	17		92469	Endoplasmin OS=Homo sapiens GN=HSP90B1 PE=1 SV=1
113	69	sp|P02675|FIBB_HUMAN	242.04	36	17	43.54	5.45E+06	17	Carbamidomethylation; Oxidation (M)	55928	Fibrinogen beta chain OS=Homo sapiens GN=FGB PE=1 SV=2
49	68	sp|P02649|APOE_HUMAN	238.49	47	17	43.54	5.45E+06	17	Carbamidomethylation	36154	Apolipoprotein E OS=Homo sapiens GN=APOE PE=1 SV=1
67	167	sp|P00558|PGK1_HUMAN	246.24	47	18	43.54	5.45E+06	16	Carbamidomethylation	44615	Phosphoglycerate kinase 1 OS=Homo sapiens GN=PGK1 PE=1 SV=3
63	187	sp|P11021|GRP78_HUMAN	254.08	30	17	42.89	1.28E+06	16		72333	78 kDa glucose-regulated protein OS=Homo sapiens GN=HSPA5 PE=1 SV=2
115	507	sp|P04075|ALDOA_HUMAN	217.88	44	16	46.21	1.03E+07	16	Carbamidomethylation	39420	Fructose-bisphosphate aldolase A OS=Homo sapiens GN=ALDOA PE=1 SV=2
76	694	sp|P14618|KPYM_HUMAN	212.66	32	16	33.92	3.99E+08	16	Carbamidomethylation; Oxidation (M)	57937	Pyruvate kinase PKM OS=Homo sapiens GN=PKM PE=1 SV=4
98	520	sp|P49327|FAS_HUMAN	207.69	8	16	35.46	4.93E+06	16	Carbamidomethylation	273424	Fatty acid synthase OS=Homo sapiens GN=FASN PE=1 SV=3
42	39	sp|P08727|K1C19_HUMAN	221.66	39	21	33.92	3.99E+08	15	Oxidation (M)	44106	Keratin type I cytoskeletal 19 OS=Homo sapiens GN=KRT19 PE=1 SV=4
34	13	sp|P13645|K1C10_HUMAN	257.09	34	20	42.89	1.28E+06	15	Carbamidomethylation; Oxidation (M)	58827	Keratin type I cytoskeletal 10 OS=Homo sapiens GN=KRT10 PE=1 SV=6
82	87	sp|P46940|IQGA1_HUMAN	202.8	11	18	24.88	1.45E+07	15	Carbamidomethylation	189251	Ras GTPase-activating-like protein IQGAP1 OS=Homo sapiens GN=IQGAP1 PE=1 SV=1
94	804	sp|Q9P2E9|RRBP1_HUMAN	237.81	14	15	39.58	1.67E+07	15	Carbamidomethylation	152472	Ribosome-binding protein 1 OS=Homo sapiens GN=RRBP1 PE=1 SV=4
55	85	sp|P02647|APOA1_HUMAN	204.17	55	15	26.13	5.97E+07	15		30778	Apolipoprotein A-I OS=Homo sapiens GN=APOA1 PE=1 SV=1
52	220	sp|P62937|PPIA_HUMAN	179.1	67	15	26.23	3.08E+06	15	Carbamidomethylation; Oxidation (M)	18012	Peptidyl-prolyl cis-trans isomerase A OS=Homo sapiens GN=PPIA PE=1 SV=2
73	109	sp|P02671|FIBA_HUMAN	178.85	16	15	42.89	1.28E+06	15	Carbamidomethylation; Oxidation (M)	94973	Fibrinogen alpha chain OS=Homo sapiens GN=FGA PE=1 SV=2
38	172	sp|P06733|ENOA_HUMAN	257.02	49	19	44.99	3.16E+05	14	Carbamidomethylation; Oxidation (M)	47169	Alpha-enolase OS=Homo sapiens GN=ENO1 PE=1 SV=2
64	62	sp|P13796|PLSL_HUMAN	246.32	32	18	30.55	1.19E+06	13	Carbamidomethylation; Oxidation (M)	70289	Plastin-2 OS=Homo sapiens GN=LCP1 PE=1 SV=6
47	95	sp|P04406|G3P_HUMAN	221.8	40	15	33.33	3.76E+06	13	Carbamidomethylation; Oxidation (M)	36053	Glyceraldehyde-3-phosphate dehydrogenase OS=Homo sapiens GN=GAPDH PE=1 SV=3
84	180	sp|P07237|PDIA1_HUMAN	210.07	33	15	26.13	5.97E+07	13	Oxidation (M)	57116	Protein disulfide-isomerase OS=Homo sapiens GN=P4HB PE=1 SV=3
156	1974	sp|P29401|TKT_HUMAN	200.47	26	13	9.79	9.40E+05	13	Carbamidomethylation; Oxidation (M)	67878	Transketolase OS=Homo sapiens GN=TKT PE=1 SV=3
129	137	sp|Q5VTE0|EF1A3_HUMAN	160.87	25	13	31.62	8.71E+07	13		50185	Putative elongation factor 1-alpha-like 3 OS=Homo sapiens GN=EEF1A1P5 PE=5 SV=1
56	280	sp|P26038|MOES_HUMAN	191.9	24	17	31.62	8.71E+07	12	Oxidation (M)	67820	Moesin OS=Homo sapiens GN=MSN PE=1 SV=3
83	34	sp|P19338|NUCL_HUMAN	199.29	20	13	39.41	1.65E+06	12		76615	Nucleolin OS=Homo sapiens GN=NCL PE=1 SV=3
134	294	tr|C9J813|C9J813_HUMAN	168.32	21	13	39.61	1.04E+06	12		54159	Caldesmon (Fragment) OS=Homo sapiens GN=CALD1 PE=1 SV=1
148	2120	sp|P38646|GRP75_HUMAN	239.13	22	12	26.23	3.08E+06	12		73681	Stress-70 protein mitochondrial OS=Homo sapiens GN=HSPA9 PE=1 SV=2
79	70	sp|P60174|TPIS_HUMAN	218.91	58	12	31.62	8.71E+07	12	Carbamidomethylation; Oxidation (M)	30791	Triosephosphate isomerase OS=Homo sapiens GN=TPI1 PE=1 SV=3
138	158	tr|A0A0G2JPR0|A0A0G2JPR0_HUMAN	211.77	7	12	25.32	2.56E+07	12	Carbamidomethylation	192874	Complement C4-A OS=Homo sapiens GN=C4A PE=1 SV=1
104	52	tr|B1ALD9|B1ALD9_HUMAN	202.09	17	12	43.03	4.36E+06	12	Carbamidomethylation; Oxidation (M)	90143	Periostin OS=Homo sapiens GN=POSTN PE=1 SV=1
136	604	sp|P05387|RLA2_HUMAN	197.2	71	12	26.13	5.97E+07	12	Oxidation (M)	11665	60S acidic ribosomal protein P2 OS=Homo sapiens GN=RPLP2 PE=1 SV=1
105	468	sp|P13639|EF2_HUMAN	182.6	14	12	42.09	5.22E+06	12	Carbamidomethylation; Oxidation (M)	95338	Elongation factor 2 OS=Homo sapiens GN=EEF2 PE=1 SV=4
107	178	sp|Q01995|TAGL_HUMAN	166.89	58	12	41.2	3.81E+07	12	Carbamidomethylation	22611	Transgelin OS=Homo sapiens GN=TAGLN PE=1 SV=4
9	4	sp|P02545|LMNA_HUMAN	286.04	54	41	26.96	5.50E+06	11	Carbamidomethylation; Oxidation (M); Phosphorylation (STY)	74140	Prelamin-A/C OS=Homo sapiens GN=LMNA PE=1 SV=1
20	23	sp|P02751|FINC_HUMAN	294.04	14	29	37.12	5.06E+06	11	Carbamidomethylation	262622	Fibronectin OS=Homo sapiens GN=FN1 PE=1 SV=4
71	56	sp|Q06830|PRDX1_HUMAN	177.35	62	14	37.12	5.06E+06	11	Carbamidomethylation; Oxidation (M)	22110	Peroxiredoxin-1 OS=Homo sapiens GN=PRDX1 PE=1 SV=1
103	81	sp|P20700|LMNB1_HUMAN	179.52	22	13	37.12	5.06E+06	11		66408	Lamin-B1 OS=Homo sapiens GN=LMNB1 PE=1 SV=2
172	202	tr|Q6P452|Q6P452_HUMAN	199.17	39	12	25.21	6.07E+06	11	Carbamidomethylation	33552	Annexin OS=Homo sapiens GN=ANXA4 PE=1 SV=1
116	1235	sp|Q07065|CKAP4_HUMAN	189.25	23	12	23.78	5.63E+05	11		66023	Cytoskeleton-associated protein 4 OS=Homo sapiens GN=CKAP4 PE=1 SV=2
125	46	sp|P04083|ANXA1_HUMAN	203.74	37	11	21.15	3.82E+06	11	Carbamidomethylation	38714	Annexin A1 OS=Homo sapiens GN=ANXA1 PE=1 SV=2
106	166	sp|P40926|MDHM_HUMAN	191.52	38	11	22.76	4.75E+06	11	Carbamidomethylation; Oxidation (M)	35503	Malate dehydrogenase mitochondrial OS=Homo sapiens GN=MDH2 PE=1 SV=3
140	1129	sp|P14314|GLU2B_HUMAN	186.88	20	11	24.53	4.38E+05	11	Carbamidomethylation; Oxidation (M)	59426	Glucosidase 2 subunit beta OS=Homo sapiens GN=PRKCSH PE=1 SV=2
128	125	tr|C9JEU5|C9JEU5_HUMAN	176.68	31	11	41.92	6.46E+05	11	Carbamidomethylation	50323	Fibrinogen gamma chain OS=Homo sapiens GN=FGG PE=1 SV=1
37	54	sp|P05787|K2C8_HUMAN	207.99	33	20	25.48	2.86E+06	10		53704	Keratin type II cytoskeletal 8 OS=Homo sapiens GN=KRT8 PE=1 SV=7
89	48	sp|P08729|K2C7_HUMAN	191.29	32	17	24.82	6.41E+06	10		51386	Keratin type II cytoskeletal 7 OS=Homo sapiens GN=KRT7 PE=1 SV=5
202	1194	sp|P28838|AMPL_HUMAN	205.02	26	10	14.14	1.17E+08	10	Carbamidomethylation; Oxidation (M)	56166	Cytosol aminopeptidase OS=Homo sapiens GN=LAP3 PE=1 SV=3
168	716	sp|P06396|GELS_HUMAN	201.53	15	10	24.3	4.77E+07	10	Carbamidomethylation	85697	Gelsolin OS=Homo sapiens GN=GSN PE=1 SV=1
90	214	sp|P40121|CAPG_HUMAN	201.15	38	10	10.38	1.97E+06	10	Oxidation (M)	38499	Macrophage-capping protein OS=Homo sapiens GN=CAPG PE=1 SV=2
269	18228	sp|P13667|PDIA4_HUMAN	194.06	18	10	32.54	1.50E+06	10		72933	Protein disulfide-isomerase A4 OS=Homo sapiens GN=PDIA4 PE=1 SV=2
203	236	sp|P04040|CATA_HUMAN	189.5	18	10	39.76	1.02E+06	10	Carbamidomethylation	59756	Catalase OS=Homo sapiens GN=CAT PE=1 SV=3
60	376	sp|P02452|CO1A1_HUMAN	182.04	7	10	46.07	1.96E+06	10	Carbamidomethylation; Oxidation (M)	138942	Collagen alpha-1(I) chain OS=Homo sapiens GN=COL1A1 PE=1 SV=5
238	495	sp|Q8WX93|PALLD_HUMAN	168.86	8	10	20.78	9.05E+07	10	Carbamidomethylation	150564	Palladin OS=Homo sapiens GN=PALLD PE=1 SV=3
96	249	sp|P62158|CALM_HUMAN	166.69	52	10	16.47	5.58E+06	10	Oxidation (M)	16838	Calmodulin OS=Homo sapiens GN=CALM1 PE=1 SV=2
133	399	sp|P10809|CH60_HUMAN	165.89	19	10	39.51	2.54E+06	10	Carbamidomethylation	61055	60 kDa heat shock protein mitochondrial OS=Homo sapiens GN=HSPD1 PE=1 SV=2
268	554	sp|P07814|SYEP_HUMAN	143.11	8	10	23.83	1.57E+05	10	Carbamidomethylation	170590	Bifunctional glutamate/proline--tRNA ligase OS=Homo sapiens GN=EPRS PE=1 SV=5
1	8	sp|P02768|ALBU_HUMAN	346.01	80	78	20.21	5.60E+07	9	Carbamidomethylation; Oxidation (M)	69367	Serum albumin OS=Homo sapiens GN=ALB PE=1 SV=2
85	71	sp|P07900|HS90A_HUMAN	232.01	20	14	41.75	1.82E+06	9	Carbamidomethylation	84660	Heat shock protein HSP 90-alpha OS=Homo sapiens GN=HSP90AA1 PE=1 SV=5
149	239	tr|J9JID7|J9JID7_HUMAN	175.77	17	11	34.33	1.23E+06	9		69948	Lamin B2 isoform CRA_a OS=Homo sapiens GN=LMNB2 PE=1 SV=1
108	40	sp|P08758|ANXA5_HUMAN	143.05	28	11	42.6	3.42E+05	9	Carbamidomethylation	35937	Annexin A5 OS=Homo sapiens GN=ANXA5 PE=1 SV=2
158	179	sp|P61978|HNRPK_HUMAN	197.71	23	9	42.6	3.42E+05	9	Carbamidomethylation	50976	Heterogeneous nuclear ribonucleoprotein K OS=Homo sapiens GN=HNRNPK PE=1 SV=1
326	3341	sp|P23141|EST1_HUMAN	184.86	18	9	28.96	7.00E+06	9	Carbamidomethylation	62521	Liver carboxylesterase 1 OS=Homo sapiens GN=CES1 PE=1 SV=2
157	1316	sp|P25705|ATPA_HUMAN	183.01	18	9	26.23	3.08E+06	9		59751	ATP synthase subunit alpha mitochondrial OS=Homo sapiens GN=ATP5A1 PE=1 SV=1
193	18233	tr|C9JGI3|C9JGI3_HUMAN	182.63	21	9	31.11	9.64E+05	9	Carbamidomethylation	46087	Thymidine phosphorylase (Fragment) OS=Homo sapiens GN=TYMP PE=1 SV=1
213	335	sp|P18206|VINC_HUMAN	180.48	8	9	32.95	2.34E+07	9	Carbamidomethylation	123799	Vinculin OS=Homo sapiens GN=VCL PE=1 SV=4
190	337	sp|P07996|TSP1_HUMAN	175.98	9	9	32.95	2.34E+07	9	Carbamidomethylation	129383	Thrombospondin-1 OS=Homo sapiens GN=THBS1 PE=1 SV=2
174	18229	tr|B4E1Z4|B4E1Z4_HUMAN	168	8	9	29.38	7.20E+07	9	Carbamidomethylation	140942	Uncharacterized protein OS=Homo sapiens PE=1 SV=1
159	414	tr|E9PP50|E9PP50_HUMAN	165.52	56	9	26.47	1.95E+06	9	Carbamidomethylation	17778	Cofilin-1 (Fragment) OS=Homo sapiens GN=CFL1 PE=1 SV=6
389	2519	tr|J3KT77|J3KT77_HUMAN	154.63	42	9	26.47	1.95E+06	9		19341	Protein phosphatase 1 regulatory subunit 1B OS=Homo sapiens GN=PPP1R1B PE=1 SV=1
189	242	sp|P51149|RAB7A_HUMAN	147.26	47	9	26.47	1.95E+06	9		23490	Ras-related protein Rab-7a OS=Homo sapiens GN=RAB7A PE=1 SV=1
41	112	sp|P0DMV9|HS71B_HUMAN	263.02	33	20	23.92	3.80E+06	8	Carbamidomethylation	70052	Heat shock 70 kDa protein 1B OS=Homo sapiens GN=HSPA1B PE=1 SV=1
166	89	sp|P35579|MYH9_HUMAN	186.78	7	10	21.83	7.36E+05	8		226530	Myosin-9 OS=Homo sapiens GN=MYH9 PE=1 SV=4
173	2075	sp|P00352|AL1A1_HUMAN	185.88	26	10	22.17	1.36E+07	8	Carbamidomethylation; Oxidation (M)	54862	Retinal dehydrogenase 1 OS=Homo sapiens GN=ALDH1A1 PE=1 SV=2
196	258	sp|P62258|1433E_HUMAN	136.96	31	9	31.59	7.48E+06	8		29174	14-3-3 protein epsilon OS=Homo sapiens GN=YWHAE PE=1 SV=1
51	344	tr|A0A087WTA8|A0A087WTA8_HUMAN	202.84	7	8	10.11	2.88E+06	8	Carbamidomethylation	129151	Collagen alpha-2(I) chain OS=Homo sapiens GN=COL1A2 PE=1 SV=1
74	309	sp|P09382|LEG1_HUMAN	197.12	51	8	18	2.88E+07	8	Carbamidomethylation; Oxidation (M)	14716	Galectin-1 OS=Homo sapiens GN=LGALS1 PE=1 SV=2
169	1538	sp|Q99536|VAT1_HUMAN	186.24	27	8	24.95	6.20E+06	8	Carbamidomethylation; Oxidation (M)	41920	Synaptic vesicle membrane protein VAT-1 homolog OS=Homo sapiens GN=VAT1 PE=1 SV=2
219	450	sp|P31146|COR1A_HUMAN	175.25	17	8	51.4	1.55E+05	8	Carbamidomethylation	51026	Coronin-1A OS=Homo sapiens GN=CORO1A PE=1 SV=4
276	342	sp|P07858|CATB_HUMAN	163.05	21	8	21.48	1.08E+06	8	Carbamidomethylation	37822	Cathepsin B OS=Homo sapiens GN=CTSB PE=1 SV=3
145	331	sp|P05109|S10A8_HUMAN	157.72	75	8	24.82	2.30E+06	8	Carbamidomethylation	10835	Protein S100-A8 OS=Homo sapiens GN=S100A8 PE=1 SV=1
122	184	sp|P23284|PPIB_HUMAN	156.49	36	8	37.58	1.75E+06	8		23743	Peptidyl-prolyl cis-trans isomerase B OS=Homo sapiens GN=PPIB PE=1 SV=2
144	332	sp|P02794|FRIH_HUMAN	155	39	8	20.21	5.60E+07	8		21226	Ferritin heavy chain OS=Homo sapiens GN=FTH1 PE=1 SV=2
240	182	sp|P30041|PRDX6_HUMAN	154.15	38	8	18.57	8.74E+06	8	Carbamidomethylation	25035	Peroxiredoxin-6 OS=Homo sapiens GN=PRDX6 PE=1 SV=3
197	653	sp|O14745|NHRF1_HUMAN	152.1	22	8	25.17	1.60E+06	8		38868	Na(+)/H(+) exchange regulatory cofactor NHE-RF1 OS=Homo sapiens GN=SLC9A3R1 PE=1 SV=4
217	317	sp|P50454|SERPH_HUMAN	151.26	20	8	20.21	5.60E+07	8		46441	Serpin H1 OS=Homo sapiens GN=SERPINH1 PE=1 SV=2
227	385	sp|Q14697|GANAB_HUMAN	148.41	9	8	20.21	5.60E+07	8		106874	Neutral alpha-glucosidase AB OS=Homo sapiens GN=GANAB PE=1 SV=3
162	817	sp|P28799|GRN_HUMAN	148.24	13	8	20.21	5.60E+07	8	Carbamidomethylation; Oxidation (M)	63545	Granulins OS=Homo sapiens GN=GRN PE=1 SV=2
309	1027	sp|P51572|BAP31_HUMAN	139.61	18	8	20.21	5.60E+07	8	Oxidation (M)	27992	B-cell receptor-associated protein 31 OS=Homo sapiens GN=BCAP31 PE=1 SV=3
214	545	sp|P55084|ECHB_HUMAN	138.74	17	8	20.21	5.60E+07	8		51294	Trifunctional enzyme subunit beta mitochondrial OS=Homo sapiens GN=HADHB PE=1 SV=3
241	649	sp|P62993|GRB2_HUMAN	135.04	35	8	20.21	5.60E+07	8	Carbamidomethylation	25206	Growth factor receptor-bound protein 2 OS=Homo sapiens GN=GRB2 PE=1 SV=1
291	193	sp|P50990|TCPQ_HUMAN	125.2	15	8	26.26	3.36E+07	8		59621	T-complex protein 1 subunit theta OS=Homo sapiens GN=CCT8 PE=1 SV=4
245	168	tr|F8W6I7|F8W6I7_HUMAN	121.08	30	8	44.08	1.54E+06	8	Carbamidomethylation; Oxidation (M)	33155	Heterogeneous nuclear ribonucleoprotein A1 OS=Homo sapiens GN=HNRNPA1 PE=1 SV=2
179	558	tr|A0A087WUI2|A0A087WUI2_HUMAN	104.53	31	8	44.08	1.54E+06	8	Carbamidomethylation	29836	Heterogeneous nuclear ribonucleoproteins A2/B1 OS=Homo sapiens GN=HNRNPA2B1 PE=1 SV=1
69	76	sp|P08238|HS90B_HUMAN	233.23	23	17	27.96	5.80E+06	7	Carbamidomethylation	83264	Heat shock protein HSP 90-beta OS=Homo sapiens GN=HSP90AB1 PE=1 SV=4
46	88	sp|P67936|TPM4_HUMAN	242.28	50	16	38.73	1.65E+06	7		28522	Tropomyosin alpha-4 chain OS=Homo sapiens GN=TPM4 PE=1 SV=3
117	38	sp|P13647|K2C5_HUMAN	177.28	20	11	20.63	3.69E+06	7	Carbamidomethylation	62378	Keratin type II cytoskeletal 5 OS=Homo sapiens GN=KRT5 PE=1 SV=3
131	215	sp|P07737|PROF1_HUMAN	209.18	74	10	35.52	1.03E+06	7	Carbamidomethylation; Oxidation (M)	15054	Profilin-1 OS=Homo sapiens GN=PFN1 PE=1 SV=2
97	116	sp|P63104|1433Z_HUMAN	203.25	43	9	36.93	6.78E+06	7	Carbamidomethylation; Oxidation (M)	27745	14-3-3 protein zeta/delta OS=Homo sapiens GN=YWHAZ PE=1 SV=1
175	1188	sp|P05091|ALDH2_HUMAN	155.17	17	9	20.78	9.05E+07	7	Carbamidomethylation	56381	Aldehyde dehydrogenase mitochondrial OS=Homo sapiens GN=ALDH2 PE=1 SV=2
204	18231	sp|P08133|ANXA6_HUMAN	148.24	14	9	27.93	1.16E+07	7	Carbamidomethylation	75873	Annexin A6 OS=Homo sapiens GN=ANXA6 PE=1 SV=3
194	1521	sp|P27824|CALX_HUMAN	183.15	15	8	27.93	1.16E+07	7		67568	Calnexin OS=Homo sapiens GN=CANX PE=1 SV=2
170	281	sp|P32119|PRDX2_HUMAN	137.05	30	8	31.59	7.48E+06	7		21892	Peroxiredoxin-2 OS=Homo sapiens GN=PRDX2 PE=1 SV=5
363	18235	sp|P09960|LKHA4_HUMAN	190.66	14	7	36.57	1.70E+06	7	Carbamidomethylation; Oxidation (M)	69285	Leukotriene A-4 hydrolase OS=Homo sapiens GN=LTA4H PE=1 SV=2
271	1253	sp|P40939|ECHA_HUMAN	189.68	11	7	37.47	2.35E+06	7	Carbamidomethylation	83000	Trifunctional enzyme subunit alpha mitochondrial OS=Homo sapiens GN=HADHA PE=1 SV=2
135	421	sp|Q15113|PCOC1_HUMAN	184.98	21	7	22.15	5.23E+06	7	Carbamidomethylation	47973	Procollagen C-endopeptidase enhancer 1 OS=Homo sapiens GN=PCOLCE PE=1 SV=2
334	2323	sp|P36955|PEDF_HUMAN	171.59	17	7	10.45		7	Carbamidomethylation	46312	Pigment epithelium-derived factor OS=Homo sapiens GN=SERPINF1 PE=1 SV=4
338	542	tr|A0A087WZH7|A0A087WZH7_HUMAN	168.8	35	7	10.45		7	Carbamidomethylation	31596	Myristoylated alanine-rich C-kinase substrate OS=Homo sapiens GN=MARCKS PE=1 SV=1
111	306	sp|P31949|S10AB_HUMAN	164.46	56	7	24.44	4.64E+06	7	Carbamidomethylation; Oxidation (M)	11740	Protein S100-A11 OS=Homo sapiens GN=S100A11 PE=1 SV=2
124	447	sp|P06702|S10A9_HUMAN	163.75	62	7	35.44	2.46E+06	7		13242	Protein S100-A9 OS=Homo sapiens GN=S100A9 PE=1 SV=1
292	528	tr|E7ER27|E7ER27_HUMAN	160.58	16	7	19.24	6.80E+06	7		53929	Peroxisomal multifunctional enzyme type 2 OS=Homo sapiens GN=HSD17B4 PE=1 SV=3
441	3053	sp|P00367|DHE3_HUMAN	153.28	14	7	29.69	8.35E+05	7	Carbamidomethylation; Oxidation (M)	61398	Glutamate dehydrogenase 1 mitochondrial OS=Homo sapiens GN=GLUD1 PE=1 SV=2
207	212	sp|Q06323|PSME1_HUMAN	149.24	29	7	48.31	3.77E+05	7	Carbamidomethylation	28723	Proteasome activator complex subunit 1 OS=Homo sapiens GN=PSME1 PE=1 SV=1
224	615	sp|P30043|BLVRB_HUMAN	148.15	46	7	46.08	4.79E+05	7	Carbamidomethylation; Oxidation (M)	22119	Flavin reductase (NADPH) OS=Homo sapiens GN=BLVRB PE=1 SV=3
284	1457	sp|P10606|COX5B_HUMAN	148.11	45	7	22.03	1.55E+06	7		13696	Cytochrome c oxidase subunit 5B mitochondrial OS=Homo sapiens GN=COX5B PE=1 SV=2
278	262	sp|P18669|PGAM1_HUMAN	147.53	30	7	22.03	1.55E+06	7	Carbamidomethylation	28804	Phosphoglycerate mutase 1 OS=Homo sapiens GN=PGAM1 PE=1 SV=2
397	2393	sp|P04843|RPN1_HUMAN	142.23	12	7	22.03	1.55E+06	7		68569	Dolichyl-diphosphooligosaccharide--protein glycosyltransferase subunit 1 OS=Homo sapiens GN=RPN1 PE=1 SV=1
102	452	sp|P62805|H4_HUMAN	142.11	51	7	40.04		7	Oxidation (M)	11367	Histone H4 OS=Homo sapiens GN=HIST1H4A PE=1 SV=2
243	231	sp|P30048|PRDX3_HUMAN	141.43	29	7	40.04		7		27693	Thioredoxin-dependent peroxide reductase mitochondrial OS=Homo sapiens GN=PRDX3 PE=1 SV=3
283	378	sp|P52566|GDIR2_HUMAN	139.09	19	7	29.16	2.93E+06	7		22988	Rho GDP-dissociation inhibitor 2 OS=Homo sapiens GN=ARHGDIB PE=1 SV=3
293	596	tr|E7EMM4|E7EMM4_HUMAN	136.85	23	7	29.16	2.93E+06	7		41796	Acid ceramidase OS=Homo sapiens GN=ASAH1 PE=1 SV=1
376	18260	sp|P01008|ANT3_HUMAN	135.06	17	7	18.57	8.74E+06	7	Carbamidomethylation	52602	Antithrombin-III OS=Homo sapiens GN=SERPINC1 PE=1 SV=1
250	885	sp|P51991|ROA3_HUMAN	103.06	19	7	36.51	1.05E+06	7	Carbamidomethylation; Oxidation (M)	39595	Heterogeneous nuclear ribonucleoprotein A3 OS=Homo sapiens GN=HNRNPA3 PE=1 SV=2
310	496	sp|Q14019|COTL1_HUMAN	87.74	29	7	37.21	3.06E+06	7		15945	Coactosin-like protein OS=Homo sapiens GN=COTL1 PE=1 SV=3
308	878	sp|P51858|HDGF_HUMAN	87.09	26	7	37.21	3.06E+06	7	Carbamidomethylation; Oxidation (M)	26788	Hepatoma-derived growth factor OS=Homo sapiens GN=HDGF PE=1 SV=1
33	27	sp|P07355|ANXA2_HUMAN	260.28	55	19	37.21	3.06E+06	6	Carbamidomethylation; Oxidation (M)	38604	Annexin A2 OS=Homo sapiens GN=ANXA2 PE=1 SV=2
28	132	sp|P02042|HBD_HUMAN	208.59	91	15	37.21	3.06E+06	6	Carbamidomethylation; Oxidation (M)	16055	Hemoglobin subunit delta OS=Homo sapiens GN=HBD PE=1 SV=2
100	21	sp|P08779|K1C16_HUMAN	195.24	34	14	37.21	3.06E+06	6	Carbamidomethylation; Oxidation (M)	51268	Keratin type I cytoskeletal 16 OS=Homo sapiens GN=KRT16 PE=1 SV=4
114	164	sp|P06576|ATPB_HUMAN	211.82	33	12	37.21	3.06E+06	6		56560	ATP synthase subunit beta mitochondrial OS=Homo sapiens GN=ATP5B PE=1 SV=3
167	1364	tr|E7EQR4|E7EQR4_HUMAN	160.2	19	12	42.39	3.06E+05	6		69372	Ezrin OS=Homo sapiens GN=EZR PE=1 SV=3
188	776	tr|A0A087WTT1|A0A087WTT1_HUMAN	180.76	21	10	35.34	6.38E+05	6	Carbamidomethylation	58536	Polyadenylate-binding protein OS=Homo sapiens GN=PABPC1 PE=1 SV=1
120	75	sp|P31946|1433B_HUMAN	168.96	46	10	35.08	9.30E+05	6		28082	14-3-3 protein beta/alpha OS=Homo sapiens GN=YWHAB PE=1 SV=3
192	381	sp|Q14195|DPYL3_HUMAN	199.55	18	8	35.47	9.97E+06	6	Carbamidomethylation	61963	Dihydropyrimidinase-related protein 3 OS=Homo sapiens GN=DPYSL3 PE=1 SV=1
110	352	tr|F8W1R7|F8W1R7_HUMAN	171.65	50	8	29.9	3.81E+06	6	Carbamidomethylation; Oxidation (M)	16290	Myosin light polypeptide 6 OS=Homo sapiens GN=MYL6 PE=1 SV=1
273	308	sp|Q10567|AP1B1_HUMAN	144.06	9	8	24.62	3.85E+06	6	Carbamidomethylation	104637	AP-1 complex subunit beta-1 OS=Homo sapiens GN=AP1B1 PE=1 SV=2
218	551	sp|O75369|FLNB_HUMAN	142.85	4	8	27.93	1.16E+07	6	Carbamidomethylation	278162	Filamin-B OS=Homo sapiens GN=FLNB PE=1 SV=2
381	503	sp|P39687|AN32A_HUMAN	128.39	19	8	38.46		6		28585	Acidic leucine-rich nuclear phosphoprotein 32 family member A OS=Homo sapiens GN=ANP32A PE=1 SV=1
249	216	sp|P04792|HSPB1_HUMAN	120.59	28	8	23.9	2.05E+07	6		22783	Heat shock protein beta-1 OS=Homo sapiens GN=HSPB1 PE=1 SV=2
364	367	sp|P33176|KINH_HUMAN	168.72	10	7	23.9	2.05E+07	6	Carbamidomethylation	109685	Kinesin-1 heavy chain OS=Homo sapiens GN=KIF5B PE=1 SV=1
401	18242	sp|P49189|AL9A1_HUMAN	168.53	16	7	22.7	3.52E+06	6	Carbamidomethylation	53802	4-trimethylaminobutyraldehyde dehydrogenase OS=Homo sapiens GN=ALDH9A1 PE=1 SV=3
176	493	sp|P14550|AK1A1_HUMAN	156.56	26	7	18.66	7.62E+07	6	Carbamidomethylation	36573	Alcohol dehydrogenase [NADP(+)] OS=Homo sapiens GN=AKR1A1 PE=1 SV=3
295	781	sp|P07195|LDHB_HUMAN	148.07	24	7	39.32	3.87E+06	6	Carbamidomethylation	36639	L-lactate dehydrogenase B chain OS=Homo sapiens GN=LDHB PE=1 SV=2
229	637	sp|Q00839|HNRPU_HUMAN	146.35	9	7	22.86	1.33E+07	6	Carbamidomethylation	90585	Heterogeneous nuclear ribonucleoprotein U OS=Homo sapiens GN=HNRNPU PE=1 SV=6
298	18241	sp|P23246|SFPQ_HUMAN	128.13	10	7	22.86	1.33E+07	6		76150	Splicing factor proline- and glutamine-rich OS=Homo sapiens GN=SFPQ PE=1 SV=2
332	485	sp|P63000|RAC1_HUMAN	113.04	41	7	28.6	5.33E+06	6	Carbamidomethylation	21450	Ras-related C3 botulinum toxin substrate 1 OS=Homo sapiens GN=RAC1 PE=1 SV=1
226	608	sp|P13489|RINI_HUMAN	172.66	16	6	28.6	5.33E+06	6	Carbamidomethylation	49974	Ribonuclease inhibitor OS=Homo sapiens GN=RNH1 PE=1 SV=2
400	1089	sp|P22314|UBA1_HUMAN	168.43	7	6	27.93	1.16E+07	6	Carbamidomethylation	117849	Ubiquitin-like modifier-activating enzyme 1 OS=Homo sapiens GN=UBA1 PE=1 SV=3
403	1954	sp|P23381|SYWC_HUMAN	167.49	17	6	9.72	2.40E+05	6	Carbamidomethylation	53165	Tryptophan--tRNA ligase cytoplasmic OS=Homo sapiens GN=WARS PE=1 SV=2
306	338	sp|P05090|APOD_HUMAN	163.68	30	6	36.11	3.38E+06	6	Carbamidomethylation; Oxidation (M)	21276	Apolipoprotein D OS=Homo sapiens GN=APOD PE=1 SV=1
244	722	sp|P40925|MDHC_HUMAN	160.7	20	6	36.11	3.38E+06	6	Carbamidomethylation	36426	Malate dehydrogenase cytoplasmic OS=Homo sapiens GN=MDH1 PE=1 SV=4
444	2469	sp|O75083|WDR1_HUMAN	159.71	10	6	19.38	4.88E+07	6		66194	WD repeat-containing protein 1 OS=Homo sapiens GN=WDR1 PE=1 SV=4
282	227	sp|P09211|GSTP1_HUMAN	156.49	25	6	27.84	1.65E+05	6	Carbamidomethylation	23356	Glutathione S-transferase P OS=Homo sapiens GN=GSTP1 PE=1 SV=2
274	403	sp|Q96CX2|KCD12_HUMAN	153.82	22	6	27.09	5.89E+05	6		35701	BTB/POZ domain-containing protein KCTD12 OS=Homo sapiens GN=KCTD12 PE=1 SV=1
297	1344	sp|P27797|CALR_HUMAN	153.74	22	6	25.94	9.44E+05	6	Carbamidomethylation	48142	Calreticulin OS=Homo sapiens GN=CALR PE=1 SV=1
373	958	tr|Q86UY0|Q86UY0_HUMAN	151.08	18	6	30.84	7.64E+07	6	Carbamidomethylation	40369	Protein BLOC1S5-TXNDC5 OS=Homo sapiens GN=TXNDC5 PE=1 SV=1
377	603	sp|P60981|DEST_HUMAN	147.34	35	6	43.32	7.28E+07	6	Carbamidomethylation	18506	Destrin OS=Homo sapiens GN=DSTN PE=1 SV=3
374	1053	sp|Q9BR76|COR1B_HUMAN	143.11	11	6	21.14	1.22E+06	6	Carbamidomethylation	54235	Coronin-1B OS=Homo sapiens GN=CORO1B PE=1 SV=1
296	504	sp|P24752|THIL_HUMAN	141.66	16	6	26.77	8.35E+06	6	Carbamidomethylation	45200	Acetyl-CoA acetyltransferase mitochondrial OS=Homo sapiens GN=ACAT1 PE=1 SV=1
336	2791	sp|P80723|BASP1_HUMAN	139.84	51	6	26.77	8.35E+06	6		22693	Brain acid soluble protein 1 OS=Homo sapiens GN=BASP1 PE=1 SV=2
372	569	sp|P36871|PGM1_HUMAN	137.38	11	6	26.77	8.35E+06	6		61449	Phosphoglucomutase-1 OS=Homo sapiens GN=PGM1 PE=1 SV=3
331	2415	sp|P09874|PARP1_HUMAN	136.14	8	6	26.77	8.35E+06	6	Carbamidomethylation	113084	Poly [ADP-ribose] polymerase 1 OS=Homo sapiens GN=PARP1 PE=1 SV=4
177	154	sp|P37802|TAGL2_HUMAN	132.1	34	6	26.77	8.35E+06	6	Carbamidomethylation; Oxidation (M)	22391	Transgelin-2 OS=Homo sapiens GN=TAGLN2 PE=1 SV=3
275	1546	sp|Q00341|VIGLN_HUMAN	125.86	5	6	36.79	7.90E+05	6		141455	Vigilin OS=Homo sapiens GN=HDLBP PE=1 SV=2
383	1599	sp|P55795|HNRH2_HUMAN	123.96	12	6	24.35	7.64E+05	6	Carbamidomethylation	49264	Heterogeneous nuclear ribonucleoprotein H2 OS=Homo sapiens GN=HNRNPH2 PE=1 SV=1
366	762	tr|B7Z3Z9|B7Z3Z9_HUMAN	123.63	12	6	18.72	2.42E+06	6	Carbamidomethylation	58586	Long-chain-fatty-acid--CoA ligase 1 OS=Homo sapiens GN=ACSL1 PE=1 SV=1
329	809	sp|P02774|VTDB_HUMAN	116.74	18	6	21.91	6.40E+06	6	Carbamidomethylation; Oxidation (M)	52964	Vitamin D-binding protein OS=Homo sapiens GN=GC PE=1 SV=1
367	2328	sp|P31948|STIP1_HUMAN	116.23	13	6	31.94	2.59E+06	6	Carbamidomethylation	62639	Stress-induced-phosphoprotein 1 OS=Homo sapiens GN=STIP1 PE=1 SV=1
402	1236	sp|P01023|A2MG_HUMAN	112.49	4	6	28.52		6	Carbamidomethylation	163290	Alpha-2-macroglobulin OS=Homo sapiens GN=A2M PE=1 SV=3
165	1035	sp|O43707|ACTN4_HUMAN	235.24	16	11	32.88	1.78E+06	5	Carbamidomethylation; Oxidation (M)	104854	Alpha-actinin-4 OS=Homo sapiens GN=ACTN4 PE=1 SV=2
216	130	sp|P61981|1433G_HUMAN	159.27	36	8	35.19	4.77E+06	5	Carbamidomethylation	28303	14-3-3 protein gamma OS=Homo sapiens GN=YWHAG PE=1 SV=2
191	1575	tr|F8VZY9|F8VZY9_HUMAN	141.65	19	8	35.19	4.77E+06	5		43774	Keratin type I cytoskeletal 18 OS=Homo sapiens GN=KRT18 PE=1 SV=1
340	2050	tr|E7EWC2|E7EWC2_HUMAN	87.02	5	8	23.4	1.29E+06	5	Carbamidomethylation	160334	Ras GTPase-activating-like protein IQGAP2 (Fragment) OS=Homo sapiens GN=IQGAP2 PE=1 SV=1
398	18236	sp|P31150|GDIA_HUMAN	173.27	20	7	19.38	4.88E+07	5	Carbamidomethylation; Oxidation (M)	50583	Rab GDP dissociation inhibitor alpha OS=Homo sapiens GN=GDI1 PE=1 SV=2
300	427	sp|Q13162|PRDX4_HUMAN	142.05	25	7	21.17	4.17E+05	5	Carbamidomethylation	30540	Peroxiredoxin-4 OS=Homo sapiens GN=PRDX4 PE=1 SV=1
206	232	sp|Q04917|1433F_HUMAN	138.91	24	7	36.04	2.85E+06	5	Carbamidomethylation	28219	14-3-3 protein eta OS=Homo sapiens GN=YWHAH PE=1 SV=4
368	1039	sp|O75874|IDHC_HUMAN	149.9	17	6	27.94	1.62E+07	5		46659	Isocitrate dehydrogenase [NADP] cytoplasmic OS=Homo sapiens GN=IDH1 PE=1 SV=2
442	257	tr|S4R371|S4R371_HUMAN	119.9	42	6	27.94	1.62E+07	5		14787	Fatty acid-binding protein heart (Fragment) OS=Homo sapiens GN=FABP3 PE=1 SV=1
277	1219	sp|P15121|ALDR_HUMAN	101.2	18	6	21.88	3.94E+07	5	Carbamidomethylation	35853	Aldose reductase OS=Homo sapiens GN=AKR1B1 PE=1 SV=3
443	1468	tr|E7EQB2|E7EQB2_HUMAN	192.53	10	5	23.5	1.20E+06	5	Carbamidomethylation; Oxidation (M)	76626	Lactotransferrin (Fragment) OS=Homo sapiens GN=LTF PE=1 SV=1
558	18252	sp|Q99798|ACON_HUMAN	166	9	5	34.16	1.11E+06	5	Carbamidomethylation	85425	Aconitate hydratase mitochondrial OS=Homo sapiens GN=ACO2 PE=1 SV=2
231	402	sp|P30086|PEBP1_HUMAN	158.05	32	5	20.28	1.01E+07	5	Carbamidomethylation	21057	Phosphatidylethanolamine-binding protein 1 OS=Homo sapiens GN=PEBP1 PE=1 SV=3
561	912	sp|O75396|SC22B_HUMAN	149.93	28	5	42.89	7.36E+05	5		24593	Vesicle-trafficking protein SEC22b OS=Homo sapiens GN=SEC22B PE=1 SV=4
504	913	tr|G3V3I1|G3V3I1_HUMAN	147.65	42	5	42.89	7.36E+05	5	Carbamidomethylation	16645	Proteasome subunit alpha type OS=Homo sapiens GN=PSMA6 PE=1 SV=1
502	18245	sp|Q9Y6N5|SQRD_HUMAN	146.34	13	5	28.26	1.65E+06	5	Carbamidomethylation	49961	Sulfide:quinone oxidoreductase mitochondrial OS=Homo sapiens GN=SQRDL PE=1 SV=1
315	857	sp|O43399|TPD54_HUMAN	145.25	23	5	28.26	1.65E+06	5	Oxidation (M)	22238	Tumor protein D54 OS=Homo sapiens GN=TPD52L2 PE=1 SV=2
279	812	sp|P78371|TCPB_HUMAN	144.19	12	5	28.14	1.40E+06	5		57488	T-complex protein 1 subunit beta OS=Homo sapiens GN=CCT2 PE=1 SV=4
445	3756	sp|Q08380|LG3BP_HUMAN	141.7	12	5	33.63	1.49E+06	5	Carbamidomethylation	65331	Galectin-3-binding protein OS=Homo sapiens GN=LGALS3BP PE=1 SV=1
359	1438	sp|P13010|XRCC5_HUMAN	137.13	6	5	29.96	5.38E+05	5		82705	X-ray repair cross-complementing protein 5 OS=Homo sapiens GN=XRCC5 PE=1 SV=3
505	4071	sp|Q9BS26|ERP44_HUMAN	136.28	13	5	23.71	2.54E+06	5	Carbamidomethylation	46971	Endoplasmic reticulum resident protein 44 OS=Homo sapiens GN=ERP44 PE=1 SV=1
349	611	tr|E9PNW4|E9PNW4_HUMAN	135.62	43	5	32.88	5.56E+05	5	Carbamidomethylation	11985	CD59 glycoprotein OS=Homo sapiens GN=CD59 PE=1 SV=1
560	905	sp|O75223|GGCT_HUMAN	135.45	29	5	22.86	1.33E+07	5	Carbamidomethylation	21008	Gamma-glutamylcyclotransferase OS=Homo sapiens GN=GGCT PE=1 SV=1
508	636	sp|O15400|STX7_HUMAN	134.93	23	5	47.67	6.90E+05	5	Carbamidomethylation	29816	Syntaxin-7 OS=Homo sapiens GN=STX7 PE=1 SV=4
763	18264	sp|P05107|ITB2_HUMAN	133.6	7	5	20.81	2.41E+07	5	Carbamidomethylation	84782	Integrin beta-2 OS=Homo sapiens GN=ITGB2 PE=1 SV=2
449	18261	sp|Q15582|BGH3_HUMAN	133.34	8	5	25.29	6.15E+06	5	Carbamidomethylation	74681	Transforming growth factor-beta-induced protein ig-h3 OS=Homo sapiens GN=TGFBI PE=1 SV=1
302	299	tr|E5RHP7|E5RHP7_HUMAN	132.94	22	5	25.29	6.15E+06	5	Oxidation (M)	27754	Carbonic anhydrase 1 (Fragment) OS=Homo sapiens GN=CA1 PE=1 SV=1
210	881	sp|P00441|SODC_HUMAN	132.38	41	5	18.69	8.64E+06	5	Carbamidomethylation	15936	Superoxide dismutase [Cu-Zn] OS=Homo sapiens GN=SOD1 PE=1 SV=2
303	2945	sp|Q9ULV4|COR1C_HUMAN	132.2	12	5	25.42	9.70E+06	5	Carbamidomethylation	53249	Coronin-1C OS=Homo sapiens GN=CORO1C PE=1 SV=1
409	18257	tr|B4DXW1|B4DXW1_HUMAN	131.89	14	5	42.59	2.27E+06	5	Carbamidomethylation	42004	Actin-related protein 3 OS=Homo sapiens GN=ACTR3 PE=1 SV=1
515	1328	tr|A0A0G2JLD8|A0A0G2JLD8_HUMAN	130.07	32	5	39.02	1.34E+06	5		15598	Single-stranded DNA-binding protein mitochondrial (Fragment) OS=Homo sapiens GN=SSBP1 PE=1 SV=1
573	749	sp|P24539|AT5F1_HUMAN	129.45	17	5	26.47	1.95E+06	5		28909	ATP synthase F(0) complex subunit B1 mitochondrial OS=Homo sapiens GN=ATP5F1 PE=1 SV=2
405	3289	sp|Q86UP2|KTN1_HUMAN	129.44	4	5	26.47	1.95E+06	5	Carbamidomethylation	156275	Kinectin OS=Homo sapiens GN=KTN1 PE=1 SV=1
503	1233	sp|P98095|FBLN2_HUMAN	129.28	5	5	26.47	1.95E+06	5	Carbamidomethylation; Oxidation (M)	126573	Fibulin-2 OS=Homo sapiens GN=FBLN2 PE=1 SV=2
562	285	sp|Q9NRV9|HEBP1_HUMAN	129.11	29	5	33.66	1.06E+06	5		21097	Heme-binding protein 1 OS=Homo sapiens GN=HEBP1 PE=1 SV=1
559	2330	sp|Q9NTK5|OLA1_HUMAN	127.83	14	5	18.5	2.04E+06	5	Carbamidomethylation	44744	Obg-like ATPase 1 OS=Homo sapiens GN=OLA1 PE=1 SV=2
407	2602	sp|Q9UJU6|DBNL_HUMAN	123.32	12	5	32.02	1.70E+07	5	Carbamidomethylation; Oxidation (M)	48207	Drebrin-like protein OS=Homo sapiens GN=DBNL PE=1 SV=1
232	654	tr|A0A0A0MR02|A0A0A0MR02_HUMAN	121.29	21	5	31.23	1.86E+05	5		30348	Voltage-dependent anion-selective channel protein 2 (Fragment) OS=Homo sapiens GN=VDAC2 PE=1 SV=1
208	3352	sp|P13611|CSPG2_HUMAN	120.32	2	5	46.17	9.59E+06	5	Carbamidomethylation	372821	Versican core protein OS=Homo sapiens GN=VCAN PE=1 SV=3
659	3638	sp|P02760|AMBP_HUMAN	119.56	16	5	23.38	2.25E+07	5	Carbamidomethylation	39000	Protein AMBP OS=Homo sapiens GN=AMBP PE=1 SV=1
412	999	sp|Q7KZF4|SND1_HUMAN	115.84	6	5	27.12	3.55E+05	5	Carbamidomethylation	101997	Staphylococcal nuclease domain-containing protein 1 OS=Homo sapiens GN=SND1 PE=1 SV=1
378	3171	sp|P02748|CO9_HUMAN	115.77	11	5	23.41	4.37E+05	5	Carbamidomethylation	63173	Complement component C9 OS=Homo sapiens GN=C9 PE=1 SV=2
375	1297	sp|P25786|PSA1_HUMAN	115.21	22	5	19.67	6.19E+06	5		29556	Proteasome subunit alpha type-1 OS=Homo sapiens GN=PSMA1 PE=1 SV=1
342	877	sp|P02765|FETUA_HUMAN	114.92	16	5	19.67	6.19E+06	5	Carbamidomethylation	39325	Alpha-2-HS-glycoprotein OS=Homo sapiens GN=AHSG PE=1 SV=1
652	726	tr|H3BMH2|H3BMH2_HUMAN	114.28	31	5	32.26	6.49E+06	5		17668	Ras-related protein Rab-11A (Fragment) OS=Homo sapiens GN=RAB11A PE=3 SV=1
339	1449	sp|Q15746|MYLK_HUMAN	110.39	3	5	18.13		5	Carbamidomethylation	210713	Myosin light chain kinase smooth muscle OS=Homo sapiens GN=MYLK PE=1 SV=4
569	1839	sp|P25788|PSA3_HUMAN	108.83	18	5	24.48	1.06E+07	5		28433	Proteasome subunit alpha type-3 OS=Homo sapiens GN=PSMA3 PE=1 SV=2
507	891	tr|Q5T985|Q5T985_HUMAN	106.39	6	5	24.48	1.06E+07	5		105216	Inter-alpha-trypsin inhibitor heavy chain H2 OS=Homo sapiens GN=ITIH2 PE=1 SV=1
312	486	tr|J3KMY5|J3KMY5_HUMAN	103.86	34	5	24.48	1.06E+07	5	Carbamidomethylation	16230	Epididymal secretory protein E1 OS=Homo sapiens GN=NPC2 PE=1 SV=1
337	18244	sp|Q9UQ80|PA2G4_HUMAN	102.61	14	5	42.59	2.27E+06	5		43787	Proliferation-associated protein 2G4 OS=Homo sapiens GN=PA2G4 PE=1 SV=3
387	758	sp|P10599|THIO_HUMAN	101.83	31	5	42.59	2.27E+06	5		11737	Thioredoxin OS=Homo sapiens GN=TXN PE=1 SV=3
280	789	tr|A0A0C4DGB5|A0A0C4DGB5_HUMAN	99.44	9	5	31.19	3.55E+05	5	Carbamidomethylation	80999	Calpastatin OS=Homo sapiens GN=CAST PE=1 SV=1
657	18273	sp|P30740|ILEU_HUMAN	99.23	13	5	22.57	2.67E+06	5		42742	Leukocyte elastase inhibitor OS=Homo sapiens GN=SERPINB1 PE=1 SV=1
451	368	sp|P46777|RL5_HUMAN	90	18	5	21.35	6.98E+06	5		34363	60S ribosomal protein L5 OS=Homo sapiens GN=RPL5 PE=1 SV=3
520	1183	sp|Q9HB71|CYBP_HUMAN	77.3	18	5	39.83	1.38E+07	5		26210	Calcyclin-binding protein OS=Homo sapiens GN=CACYBP PE=1 SV=2
255	341	sp|P17931|LEG3_HUMAN	72.94	21	5	39.83	1.38E+07	5		26152	Galectin-3 OS=Homo sapiens GN=LGALS3 PE=1 SV=5
396	377	sp|P48735|IDHP_HUMAN	153.33	19	8	27.56	1.30E+07	4	Carbamidomethylation	50909	Isocitrate dehydrogenase [NADP] mitochondrial OS=Homo sapiens GN=IDH2 PE=1 SV=2
239	811	tr|C9J0K6|C9J0K6_HUMAN	134.4	54	8	35.85	7.41E+06	4	Carbamidomethylation	17605	Sorcin OS=Homo sapiens GN=SRI PE=1 SV=1
272	1957	sp|Q16555|DPYL2_HUMAN	202.44	18	7	35.85	7.41E+06	4	Carbamidomethylation	62294	Dihydropyrimidinase-related protein 2 OS=Homo sapiens GN=DPYSL2 PE=1 SV=1
446	451	sp|P31947|1433S_HUMAN	132.33	22	6	27.63	2.89E+06	4	Carbamidomethylation	27774	14-3-3 protein sigma OS=Homo sapiens GN=SFN PE=1 SV=1
399	18239	sp|P50395|GDIB_HUMAN	120.4	17	6	20.59	4.64E+06	4	Carbamidomethylation	50663	Rab GDP dissociation inhibitor beta OS=Homo sapiens GN=GDI2 PE=1 SV=2
557	1303	sp|Q13011|ECH1_HUMAN	140.56	23	5	20.59	4.64E+06	4		35816	Delta(3 5)-Delta(2 4)-dienoyl-CoA isomerase mitochondrial OS=Homo sapiens GN=ECH1 PE=1 SV=2
281	2098	sp|Q15181|IPYR_HUMAN	120.89	26	5	32.01	3.17E+06	4	Carbamidomethylation; Oxidation (M)	32660	Inorganic pyrophosphatase OS=Homo sapiens GN=PPA1 PE=1 SV=2
506	533	sp|O95865|DDAH2_HUMAN	120.78	20	5	32.01	3.17E+06	4	Carbamidomethylation	29644	N(G) N(G)-dimethylarginine dimethylaminohydrolase 2 OS=Homo sapiens GN=DDAH2 PE=1 SV=1
413	549	sp|P00338|LDHA_HUMAN	108.48	14	5	21.35	6.98E+06	4	Carbamidomethylation	36689	L-lactate dehydrogenase A chain OS=Homo sapiens GN=LDHA PE=1 SV=2
344	270	tr|E7END7|E7END7_HUMAN	97.17	26	5	21.35	6.98E+06	4		19019	Ras-related protein Rab-1A OS=Homo sapiens GN=RAB1A PE=1 SV=1
448	1292	sp|Q12906|ILF3_HUMAN	95.21	5	5	32.27	2.32E+06	4		95339	Interleukin enhancer-binding factor 3 OS=Homo sapiens GN=ILF3 PE=1 SV=3
565	425	sp|P07686|HEXB_HUMAN	86.97	8	5	36.34	1.64E+06	4	Carbamidomethylation; Oxidation (M)	63111	Beta-hexosaminidase subunit beta OS=Homo sapiens GN=HEXB PE=1 SV=3
343	1118	sp|P11413|G6PD_HUMAN	159.61	10	4	21.52	4.65E+05	4		59257	Glucose-6-phosphate 1-dehydrogenase OS=Homo sapiens GN=G6PD PE=1 SV=4
768	18276	sp|P38606|VATA_HUMAN	154.27	8	4	23.21	7.85E+05	4	Oxidation (M)	68304	V-type proton ATPase catalytic subunit A OS=Homo sapiens GN=ATP6V1A PE=1 SV=2
462	614	sp|P30050|RL12_HUMAN	152.92	34	4	46.75		4	Carbamidomethylation	17819	60S ribosomal protein L12 OS=Homo sapiens GN=RPL12 PE=1 SV=1
410	4975	sp|Q8WUM4|PDC6I_HUMAN	146.17	6	4	46.75		4		96023	Programmed cell death 6-interacting protein OS=Homo sapiens GN=PDCD6IP PE=1 SV=1
181	287	sp|P30040|ERP29_HUMAN	143.91	25	4	18.85	1.51E+06	4	Carbamidomethylation; Oxidation (M)	28993	Endoplasmic reticulum resident protein 29 OS=Homo sapiens GN=ERP29 PE=1 SV=4
230	548	sp|P25774|CATS_HUMAN	143.23	14	4	18.85	1.51E+06	4	Carbamidomethylation	37496	Cathepsin S OS=Homo sapiens GN=CTSS PE=1 SV=3
415	552	sp|P34932|HSP74_HUMAN	143.01	5	4	18.85	1.51E+06	4		94331	Heat shock 70 kDa protein 4 OS=Homo sapiens GN=HSPA4 PE=1 SV=4
514	1697	sp|P24666|PPAC_HUMAN	140.55	32	4	30.93	3.59E+06	4		18042	Low molecular weight phosphotyrosine protein phosphatase OS=Homo sapiens GN=ACP1 PE=1 SV=3
575	18278	sp|Q15084|PDIA6_HUMAN	138.12	13	4	19.09	1.22E+06	4		48121	Protein disulfide-isomerase A6 OS=Homo sapiens GN=PDIA6 PE=1 SV=1
184	1047	tr|C9JFR7|C9JFR7_HUMAN	137.79	30	4	45.52	2.12E+05	4		11333	Cytochrome c (Fragment) OS=Homo sapiens GN=CYCS PE=1 SV=1
571	1491	sp|O60701|UGDH_HUMAN	137.6	9	4	30.22	7.11E+05	4		55024	UDP-glucose 6-dehydrogenase OS=Homo sapiens GN=UGDH PE=1 SV=1
258	3441	sp|P08865|RSSA_HUMAN	137.15	16	4	26.31	2.45E+06	4		32854	40S ribosomal protein SA OS=Homo sapiens GN=RPSA PE=1 SV=4
464	18272	sp|P13674|P4HA1_HUMAN	135.75	10	4	26.31	2.45E+06	4	Carbamidomethylation	61049	Prolyl 4-hydroxylase subunit alpha-1 OS=Homo sapiens GN=P4HA1 PE=1 SV=2
452	506	sp|P38117|ETFB_HUMAN	135.25	18	4	39.88	1.01E+06	4	Carbamidomethylation	27844	Electron transfer flavoprotein subunit beta OS=Homo sapiens GN=ETFB PE=1 SV=3
591	1030	tr|F5H3C5|F5H3C5_HUMAN	134.5	34	4	18.54	2.34E+06	4		12131	Superoxide dismutase [Mn] mitochondrial (Fragment) OS=Homo sapiens GN=SOD2 PE=1 SV=1
466	444	tr|A0A087WUQ6|A0A087WUQ6_HUMAN	133.74	29	4	30.6	8.90E+05	4		21938	Glutathione peroxidase OS=Homo sapiens GN=GPX1 PE=1 SV=1
518	2693	sp|Q96HE7|ERO1A_HUMAN	133.34	11	4	11.5	1.37E+07	4	Carbamidomethylation	54393	ERO1-like protein alpha OS=Homo sapiens GN=ERO1A PE=1 SV=2
414	1692	sp|P61160|ARP2_HUMAN	133.31	13	4	32.92	1.03E+06	4	Carbamidomethylation; Oxidation (M)	44761	Actin-related protein 2 OS=Homo sapiens GN=ACTR2 PE=1 SV=1
577	1207	tr|E9PFN5|E9PFN5_HUMAN	132.73	27	4	45.19	5.57E+05	4	Carbamidomethylation	21707	Glutathione S-transferase kappa 1 OS=Homo sapiens GN=GSTK1 PE=1 SV=1
418	2035	sp|O95831|AIFM1_HUMAN	132.68	8	4	9.53	3.52E+05	4		66901	Apoptosis-inducing factor 1 mitochondrial OS=Homo sapiens GN=AIFM1 PE=1 SV=1
517	657	sp|Q9Y5Z4|HEBP2_HUMAN	129.86	21	4	9.53	3.52E+05	4		22875	Heme-binding protein 2 OS=Homo sapiens GN=HEBP2 PE=1 SV=1
183	273	tr|K7ELW0|K7ELW0_HUMAN	129.51	32	4	32.76	2.03E+06	4	Carbamidomethylation; Oxidation (M)	17910	Protein deglycase DJ-1 OS=Homo sapiens GN=PARK7 PE=1 SV=1
579	18286	tr|D6RFM5|D6RFM5_HUMAN	128.96	12	4	23.66	4.01E+06	4	Carbamidomethylation; Oxidation (M)	63567	Succinate dehydrogenase [ubiquinone] flavoprotein subunit mitochondrial OS=Homo sapiens GN=SDHA PE=1 SV=1
347	441	sp|O75368|SH3L1_HUMAN	127.03	45	4	23.66	4.01E+06	4		12774	SH3 domain-binding glutamic acid-rich-like protein OS=Homo sapiens GN=SH3BGRL PE=1 SV=1
455	985	tr|C9JW96|C9JW96_HUMAN	124.8	17	4	23.66	4.01E+06	4		26892	Prohibitin (Fragment) OS=Homo sapiens GN=PHB PE=1 SV=2
658	584	tr|G3V5M0|G3V5M0_HUMAN	124.39	34	4	35.14	1.16E+06	4	Carbamidomethylation	17765	DNA-(apurinic or apyrimidinic site) lyase (Fragment) OS=Homo sapiens GN=APEX1 PE=1 SV=1
88	1119	sp|P02461|CO3A1_HUMAN	123.24	4	4	31.71	2.75E+06	4	Carbamidomethylation; Oxidation (M)	138564	Collagen alpha-1(III) chain OS=Homo sapiens GN=COL3A1 PE=1 SV=4
422	2729	sp|P20674|COX5A_HUMAN	122.81	26	4	31.71	2.75E+06	4		16762	Cytochrome c oxidase subunit 5A mitochondrial OS=Homo sapiens GN=COX5A PE=1 SV=2
570	662	sp|Q9Y383|LC7L2_HUMAN	121.75	11	4	24.03	1.31E+07	4	Carbamidomethylation	46514	Putative RNA-binding protein Luc7-like 2 OS=Homo sapiens GN=LUC7L2 PE=1 SV=2
682	998	sp|Q9Y5S9|RBM8A_HUMAN	121.18	22	4	43	3.13E+05	4		19889	RNA-binding protein 8A OS=Homo sapiens GN=RBM8A PE=1 SV=1
655	1965	sp|Q14165|MLEC_HUMAN	120.61	17	4	43	3.13E+05	4		32234	Malectin OS=Homo sapiens GN=MLEC PE=1 SV=1
319	1480	tr|J3QQX2|J3QQX2_HUMAN	118.79	16	4	18.84	4.19E+06	4		25831	Rho GDP-dissociation inhibitor 1 OS=Homo sapiens GN=ARHGDIA PE=1 SV=1
454	780	sp|P01591|IGJ_HUMAN	118.44	30	4	18.84	4.19E+06	4	Carbamidomethylation	18099	Immunoglobulin J chain OS=Homo sapiens GN=JCHAIN PE=1 SV=4
770	1790	tr|F5H2D0|F5H2D0_HUMAN	117.79	6	4	32.07	4.56E+05	4	Carbamidomethylation	76614	Complement C1r subcomponent OS=Homo sapiens GN=C1R PE=1 SV=3
568	4505	sp|P55072|TERA_HUMAN	117.49	5	4	23.67	3.32E+06	4	Carbamidomethylation	89322	Transitional endoplasmic reticulum ATPase OS=Homo sapiens GN=VCP PE=1 SV=4
572	1455	tr|Q5JR95|Q5JR95_HUMAN	116.8	26	4	27.55	3.81E+06	4	Carbamidomethylation	21880	40S ribosomal protein S8 OS=Homo sapiens GN=RPS8 PE=1 SV=1
511	773	tr|A0A087WUA5|A0A087WUA5_HUMAN	116.38	9	4	31.22	6.29E+06	4		61113	EH domain-containing protein 4 OS=Homo sapiens GN=EHD4 PE=1 SV=1
460	1309	sp|Q9NQC3|RTN4_HUMAN	115.9	4	4	26.84	2.60E+07	4	Carbamidomethylation	129931	Reticulon-4 OS=Homo sapiens GN=RTN4 PE=1 SV=2
456	775	sp|P02790|HEMO_HUMAN	115.77	9	4	26.84	2.60E+07	4	Carbamidomethylation; Oxidation (M)	51676	Hemopexin OS=Homo sapiens GN=HPX PE=1 SV=2
774	2603	tr|A0A087WTB8|A0A087WTB8_HUMAN	115.66	28	4	29.51	2.13E+06	4		21945	Ubiquitin carboxyl-terminal hydrolase OS=Homo sapiens GN=UCHL3 PE=1 SV=1
380	305	sp|O95994|AGR2_HUMAN	114.98	22	4	41.79	8.69E+05	4		19979	Anterior gradient protein 2 homolog OS=Homo sapiens GN=AGR2 PE=1 SV=1
468	582	sp|P04899|GNAI2_HUMAN	112.49	14	4	41.79	8.69E+05	4	Carbamidomethylation	40451	Guanine nucleotide-binding protein G(i) subunit alpha-2 OS=Homo sapiens GN=GNAI2 PE=1 SV=3
567	2031	sp|Q9UNZ2|NSF1C_HUMAN	112.38	15	4	24.34	1.35E+07	4		40573	NSFL1 cofactor p47 OS=Homo sapiens GN=NSFL1C PE=1 SV=2
576	3000	sp|Q9NR45|SIAS_HUMAN	111.97	15	4	26.38	2.07E+07	4	Carbamidomethylation	40308	Sialic acid synthase OS=Homo sapiens GN=NANS PE=1 SV=2
459	514	tr|A0A0J9YVP6|A0A0J9YVP6_HUMAN	111.65	9	4	31.92	1.57E+06	4	Carbamidomethylation	57399	Poly(U)-binding-splicing factor PUF60 (Fragment) OS=Homo sapiens GN=PUF60 PE=1 SV=1
382	848	tr|A6NJA2|A6NJA2_HUMAN	109.93	10	4	24.43	7.70E+05	4	Carbamidomethylation; Oxidation (M)	51087	Ubiquitin carboxyl-terminal hydrolase 14 OS=Homo sapiens GN=USP14 PE=1 SV=2
470	2193	sp|Q9HC35|EMAL4_HUMAN	109.37	6	4	18.13	3.88E+06	4		108916	Echinoderm microtubule-associated protein-like 4 OS=Homo sapiens GN=EML4 PE=1 SV=3
469	18277	sp|Q16698|DECR_HUMAN	107.77	13	4	18.13	3.88E+06	4		36068	2 4-dienoyl-CoA reductase mitochondrial OS=Homo sapiens GN=DECR1 PE=1 SV=1
660	800	tr|H7C5R1|H7C5R1_HUMAN	106.25	7	4	18.13	3.88E+06	4	Carbamidomethylation	97713	Ceruloplasmin (Fragment) OS=Homo sapiens GN=CP PE=1 SV=1
600	477	sp|P81605|DCD_HUMAN	106.23	41	4	18.13	3.88E+06	4	Carbamidomethylation	11284	Dermcidin OS=Homo sapiens GN=DCD PE=1 SV=2
519	18280	tr|F5H018|F5H018_HUMAN	105.2	23	4	18.13	3.88E+06	4	Carbamidomethylation	22436	GTP-binding nuclear protein Ran (Fragment) OS=Homo sapiens GN=RAN PE=1 SV=6
767	18274	tr|E5RI99|E5RI99_HUMAN	103.61	48	4	18.13	3.88E+06	4	Carbamidomethylation	12656	60S ribosomal protein L30 (Fragment) OS=Homo sapiens GN=RPL30 PE=1 SV=1
766	5252	tr|D6RDM7|D6RDM7_HUMAN	103.57	40	4	21.81	1.92E+06	4	Carbamidomethylation	14035	Ubiquitin-conjugating enzyme E2 K (Fragment) OS=Homo sapiens GN=UBE2K PE=1 SV=1
429	874	sp|O75643|U520_HUMAN	102.81	2	4	29.85	3.36E+06	4		244505	U5 small nuclear ribonucleoprotein 200 kDa helicase OS=Homo sapiens GN=SNRNP200 PE=1 SV=2
345	18265	sp|P51884|LUM_HUMAN	102.76	13	4	42.32	8.00E+05	4	Carbamidomethylation; Oxidation (M)	38429	Lumican OS=Homo sapiens GN=LUM PE=1 SV=2
527	2694	sp|P10412|H14_HUMAN	102.53	17	4	42.81	7.97E+05	4		21865	Histone H1.4 OS=Homo sapiens GN=HIST1H1E PE=1 SV=2
656	1143	sp|P13073|COX41_HUMAN	102.19	24	4	35.94	8.65E+04	4		19577	Cytochrome c oxidase subunit 4 isoform 1 mitochondrial OS=Homo sapiens GN=COX4I1 PE=1 SV=1
457	18267	tr|K7EQ48|K7EQ48_HUMAN	100.58	7	4	25.26	2.93E+06	4		53402	Glucose-6-phosphate isomerase OS=Homo sapiens GN=GPI PE=1 SV=2
769	2003	sp|Q9NZT1|CALL5_HUMAN	99.06	36	4	22.08	2.90E+06	4		15893	Calmodulin-like protein 5 OS=Homo sapiens GN=CALML5 PE=1 SV=2
791	18356	sp|P31939|PUR9_HUMAN	96.62	6	4	31.15	9.52E+05	4	Carbamidomethylation	64616	Bifunctional purine biosynthesis protein PURH OS=Homo sapiens GN=ATIC PE=1 SV=3
471	1042	tr|H0Y9Y4|H0Y9Y4_HUMAN	95.76	18	4	23.89	1.39E+06	4	Carbamidomethylation	23528	40S ribosomal protein S3a (Fragment) OS=Homo sapiens GN=RPS3A PE=1 SV=1
314	717	sp|Q9UKM9|RALY_HUMAN	93.54	11	4	22.89	4.75E+06	4		32463	RNA-binding protein Raly OS=Homo sapiens GN=RALY PE=1 SV=1
566	1511	sp|Q9NZM1|MYOF_HUMAN	93.22	2	4	30.32	7.93E+05	4	Carbamidomethylation	234706	Myoferlin OS=Homo sapiens GN=MYOF PE=1 SV=1
899	18289	sp|Q12765|SCRN1_HUMAN	93.03	12	4	15.24	1.31E+07	4	Carbamidomethylation	46382	Secernin-1 OS=Homo sapiens GN=SCRN1 PE=1 SV=2
421	511	sp|P15924|DESP_HUMAN	92.86	1	4	18.39	3.65E+06	4	Carbamidomethylation	331774	Desmoplakin OS=Homo sapiens GN=DSP PE=1 SV=3
472	18284	sp|Q96AG4|LRC59_HUMAN	91.2	13	4	33.02	1.29E+06	4	Carbamidomethylation	34930	Leucine-rich repeat-containing protein 59 OS=Homo sapiens GN=LRRC59 PE=1 SV=1
578	1493	tr|E9PC84|E9PC84_HUMAN	90.81	2	4	33.02	1.29E+06	4		210852	Tenascin OS=Homo sapiens GN=TNC PE=1 SV=1
351	1192	sp|P26447|S10A4_HUMAN	89.16	36	4	33.02	1.29E+06	4		11729	Protein S100-A4 OS=Homo sapiens GN=S100A4 PE=1 SV=1
350	664	sp|O15145|ARPC3_HUMAN	89.12	25	4	33.02	1.29E+06	4		20547	Actin-related protein 2/3 complex subunit 3 OS=Homo sapiens GN=ARPC3 PE=1 SV=3
574	1317	tr|E7ERF2|E7ERF2_HUMAN	87.72	10	4	17.99	5.31E+06	4	Carbamidomethylation; Oxidation (M)	46910	T-complex protein 1 subunit alpha OS=Homo sapiens GN=TCP1 PE=1 SV=1
662	18293	sp|P78417|GSTO1_HUMAN	87.01	17	4	31.84	5.10E+05	4	Carbamidomethylation	27566	Glutathione S-transferase omega-1 OS=Homo sapiens GN=GSTO1 PE=1 SV=2
775	3282	sp|Q16543|CDC37_HUMAN	85.93	10	4	23.66	4.01E+06	4		44468	Hsp90 co-chaperone Cdc37 OS=Homo sapiens GN=CDC37 PE=1 SV=1
771	18282	sp|Q9HDC9|APMAP_HUMAN	85.89	12	4	20.53	1.24E+06	4		46480	Adipocyte plasma membrane-associated protein OS=Homo sapiens GN=APMAP PE=1 SV=2
346	1260	sp|P48444|COPD_HUMAN	85.62	8	4	41.57	3.32E+06	4	Carbamidomethylation	57210	Coatomer subunit delta OS=Homo sapiens GN=ARCN1 PE=1 SV=1
313	363	sp|P52272|HNRPM_HUMAN	83.21	6	4	38.87	3.59E+06	4	Carbamidomethylation	77516	Heterogeneous nuclear ribonucleoprotein M OS=Homo sapiens GN=HNRNPM PE=1 SV=3
776	900	sp|P46108|CRK_HUMAN	82.05	15	4	21.43	2.42E+07	4		33831	Adapter molecule crk OS=Homo sapiens GN=CRK PE=1 SV=2
765	18268	tr|B1AHC9|B1AHC9_HUMAN	79.32	8	4	21.43	2.42E+07	4		64284	X-ray repair cross-complementing protein 6 OS=Homo sapiens GN=XRCC6 PE=1 SV=1
614	1472	tr|E5RIW3|E5RIW3_HUMAN	76.61	43	4	8.51	1.11E+06	4		10080	Tubulin-specific chaperone A OS=Homo sapiens GN=TBCA PE=1 SV=1
419	1959	sp|P20042|IF2B_HUMAN	75.64	16	4	21.65	9.27E+06	4		38388	Eukaryotic translation initiation factor 2 subunit 2 OS=Homo sapiens GN=EIF2S2 PE=1 SV=2
898	3853	sp|P54577|SYYC_HUMAN	75.03	7	4	31.15	9.52E+05	4	Carbamidomethylation	59144	Tyrosine--tRNA ligase cytoplasmic OS=Homo sapiens GN=YARS PE=1 SV=4
661	412	sp|O15144|ARPC2_HUMAN	71.07	12	4	25.23	3.99E+06	4		34333	Actin-related protein 2/3 complex subunit 2 OS=Homo sapiens GN=ARPC2 PE=1 SV=1
779	18316	sp|P16930|FAAA_HUMAN	68.55	12	4	26.91	2.18E+07	4	Carbamidomethylation	46374	Fumarylacetoacetase OS=Homo sapiens GN=FAH PE=1 SV=2
43	63	sp|P07437|TBB5_HUMAN	199.37	37	16	26.91	2.18E+07	3	Carbamidomethylation; Oxidation (M)	49671	Tubulin beta chain OS=Homo sapiens GN=TUBB PE=1 SV=2
66	292	tr|A0A075B6L0|A0A075B6L0_HUMAN	199.91	81	8	26.91	2.18E+07	3	Carbamidomethylation	11327	Ig lambda-3 chain C regions (Fragment) OS=Homo sapiens GN=IGLC3 PE=1 SV=2
109	144	tr|A0A087WYR4|A0A087WYR4_HUMAN	179.75	40	8	31.15	9.52E+05	3	Carbamidomethylation	24831	Immunoglobulin lambda-like polypeptide 5 OS=Homo sapiens GN=IGLL5 PE=1 SV=1
171	595	sp|P61604|CH10_HUMAN	131.87	50	8	31.15	9.52E+05	3		10932	10 kDa heat shock protein mitochondrial OS=Homo sapiens GN=HSPE1 PE=1 SV=2
154	358	sp|P01876|IGHA1_HUMAN	188.04	26	7	31.15	9.52E+05	3	Carbamidomethylation	37655	Ig alpha-1 chain C region OS=Homo sapiens GN=IGHA1 PE=1 SV=2
151	274	sp|P19105|ML12A_HUMAN	162.03	45	7	10.61	2.34E+06	3	Oxidation (M)	19794	Myosin regulatory light chain 12A OS=Homo sapiens GN=MYL12A PE=1 SV=2
178	296	sp|P27348|1433T_HUMAN	146.19	26	6	17.41	8.39E+05	3	Carbamidomethylation	27764	14-3-3 protein theta OS=Homo sapiens GN=YWHAQ PE=1 SV=1
501	1417	sp|Q15365|PCBP1_HUMAN	130.31	17	6	19.04	5.26E+06	3	Carbamidomethylation	37498	Poly(rC)-binding protein 1 OS=Homo sapiens GN=PCBP1 PE=1 SV=2
500	505	sp|O60506|HNRPQ_HUMAN	126.23	10	6	19.04	5.26E+06	3	Carbamidomethylation; Oxidation (M)	69603	Heterogeneous nuclear ribonucleoprotein Q OS=Homo sapiens GN=SYNCRIP PE=1 SV=2
254	1148	tr|D6RF44|D6RF44_HUMAN	136.78	47	5	29.31	1.87E+07	3	Carbamidomethylation	12553	Heterogeneous nuclear ribonucleoprotein D0 (Fragment) OS=Homo sapiens GN=HNRNPD PE=1 SV=6
406	983	sp|P16152|CBR1_HUMAN	133.39	19	5	40.37	3.65E+06	3	Carbamidomethylation	30375	Carbonyl reductase [NADPH] 1 OS=Homo sapiens GN=CBR1 PE=1 SV=3
564	761	sp|P63010|AP2B1_HUMAN	113.88	6	5	40.91		3	Carbamidomethylation	104553	AP-2 complex subunit beta OS=Homo sapiens GN=AP2B1 PE=1 SV=1
379	897	tr|E9PPU1|E9PPU1_HUMAN	102.46	37	5	40.91		3		17407	40S ribosomal protein S3 OS=Homo sapiens GN=RPS3 PE=1 SV=1
453	808	sp|Q13596|SNX1_HUMAN	144.28	9	4	35.95	1.84E+05	3	Carbamidomethylation	59070	Sorting nexin-1 OS=Homo sapiens GN=SNX1 PE=1 SV=3
467	577	sp|O00299|CLIC1_HUMAN	141.17	20	4	24.98	2.28E+06	3	Carbamidomethylation	26923	Chloride intracellular channel protein 1 OS=Homo sapiens GN=CLIC1 PE=1 SV=4
253	395	sp|P21796|VDAC1_HUMAN	139.14	14	4	21.35	6.98E+06	3	Carbamidomethylation	30773	Voltage-dependent anion-selective channel protein 1 OS=Homo sapiens GN=VDAC1 PE=1 SV=2
580	1603	sp|O14818|PSA7_HUMAN	114.78	21	4	29.95	1.03E+05	3		27887	Proteasome subunit alpha type-7 OS=Homo sapiens GN=PSMA7 PE=1 SV=1
256	580	tr|D6R9P3|D6R9P3_HUMAN	111.85	18	4	31.11	5.42E+05	3	Carbamidomethylation	30303	Heterogeneous nuclear ribonucleoprotein A/B OS=Homo sapiens GN=HNRNPAB PE=1 SV=1
528	592	sp|P13761|2B17_HUMAN	106.02	12	4	27.75	2.05E+06	3		29822	HLA class II histocompatibility antigen DRB1-7 beta chain OS=Homo sapiens GN=HLA-DRB1 PE=1 SV=1
513	1092	tr|H0Y6E7|H0Y6E7_HUMAN	101.5	14	4	27.75	2.05E+06	3		31865	RNA-binding motif protein X chromosome (Fragment) OS=Homo sapiens GN=RBMX PE=1 SV=2
416	838	tr|G3V1Q4|G3V1Q4_HUMAN	98.45	11	4	45	4.54E+05	3	Carbamidomethylation	44842	Septin 7 isoform CRA_a OS=Homo sapiens GN=SEPT7 PE=1 SV=1
509	599	sp|Q9Y5X3|SNX5_HUMAN	93.78	10	4	45	4.54E+05	3		46817	Sorting nexin-5 OS=Homo sapiens GN=SNX5 PE=1 SV=1
773	18288	sp|Q96CG8|CTHR1_HUMAN	93.15	16	4	21.35	6.98E+06	3	Carbamidomethylation	26224	Collagen triple helix repeat-containing protein 1 OS=Homo sapiens GN=CTHRC1 PE=1 SV=1
772	407	tr|A6NLN1|A6NLN1_HUMAN	88.46	8	4	21.35	6.98E+06	3		56511	Polypyrimidine tract binding protein 1 isoform CRA_b OS=Homo sapiens GN=PTBP1 PE=1 SV=4
597	18329	tr|A0A0A0MS41|A0A0A0MS41_HUMAN	86.97	14	4	24.44	2.97E+06	3		35503	Sideroflexin OS=Homo sapiens GN=SFXN3 PE=1 SV=1
263	1958	sp|E9PAV3|NACAM_HUMAN	134.94	2	3	20.59	4.64E+06	3		205419	Nascent polypeptide-associated complex subunit alpha muscle-specific form OS=Homo sapiens GN=NACA PE=1 SV=1
1124	1184	sp|P00747|PLMN_HUMAN	134.2	5	3	25.94	2.93E+06	3	Carbamidomethylation	90569	Plasminogen OS=Homo sapiens GN=PLG PE=1 SV=2
1123	18332	tr|E9PQ14|E9PQ14_HUMAN	133.49	29	3	21.71	8.70E+06	3	Carbamidomethylation	19819	Dipeptidyl peptidase 3 (Fragment) OS=Homo sapiens GN=DPP3 PE=1 SV=1
837	18523	sp|P15104|GLNA_HUMAN	131.51	6	3	14.15	1.47E+07	3	Carbamidomethylation	42064	Glutamine synthetase OS=Homo sapiens GN=GLUL PE=1 SV=4
526	2590	tr|H3BQZ7|H3BQZ7_HUMAN	131.21	5	3	21.35	6.98E+06	3	Carbamidomethylation	84692	HCG2044799 OS=Homo sapiens GN=HNRNPUL2-BSCL2 PE=4 SV=1
357	882	tr|H0YLU7|H0YLU7_HUMAN	130.73	15	3	26.46	1.84E+06	3		31740	Electron transfer flavoprotein subunit alpha mitochondrial (Fragment) OS=Homo sapiens GN=ETFA PE=1 SV=1
910	1897	sp|Q06124|PTN11_HUMAN	129.33	6	3	10.26	1.09E+07	3	Carbamidomethylation	68436	Tyrosine-protein phosphatase non-receptor type 11 OS=Homo sapiens GN=PTPN11 PE=1 SV=2
921	18354	sp|P17858|PFKAL_HUMAN	127.86	5	3	49.11	1.14E+05	3	Carbamidomethylation	85018	ATP-dependent 6-phosphofructokinase liver type OS=Homo sapiens GN=PFKL PE=1 SV=6
672	641	sp|Q99714|HCD2_HUMAN	127.69	15	3	38.87	3.59E+06	3	Carbamidomethylation	26923	3-hydroxyacyl-CoA dehydrogenase type-2 OS=Homo sapiens GN=HSD17B10 PE=1 SV=3
669	2143	tr|A0A0G2JMH6|A0A0G2JMH6_HUMAN	126.99	18	3	37.82	2.07E+07	3	Carbamidomethylation	28621	Uncharacterized protein OS=Homo sapiens GN=HLA-DRA PE=1 SV=1
599	2554	sp|Q9UBR2|CATZ_HUMAN	125.44	13	3	21.35	6.98E+06	3	Carbamidomethylation	33868	Cathepsin Z OS=Homo sapiens GN=CTSZ PE=1 SV=1
905	1654	sp|Q9NX63|MIC19_HUMAN	125.4	16	3	21.11	2.96E+05	3	Carbamidomethylation	26152	MICOS complex subunit MIC19 OS=Homo sapiens GN=CHCHD3 PE=1 SV=1
595	1000	sp|P10909|CLUS_HUMAN	124.37	8	3	21.11	2.96E+05	3	Carbamidomethylation	52495	Clusterin OS=Homo sapiens GN=CLU PE=1 SV=1
584	18296	sp|P49419|AL7A1_HUMAN	124.31	7	3	21.11	2.96E+05	3	Carbamidomethylation	58487	Alpha-aminoadipic semialdehyde dehydrogenase OS=Homo sapiens GN=ALDH7A1 PE=1 SV=5
355	5	sp|Q96Q06|PLIN4_HUMAN	122.19	3	3	24.4	1.35E+06	3		134431	Perilipin-4 OS=Homo sapiens GN=PLIN4 PE=1 SV=2
585	997	sp|P31937|3HIDH_HUMAN	122.13	12	3	42.69	5.13E+05	3		35329	3-hydroxyisobutyrate dehydrogenase mitochondrial OS=Homo sapiens GN=HIBADH PE=1 SV=2
663	1371	tr|A0A0A0MSV6|A0A0A0MSV6_HUMAN	121.03	17	3	31.22	6.29E+06	3	Carbamidomethylation	24031	Complement C1q subcomponent subunit B (Fragment) OS=Homo sapiens GN=C1QB PE=1 SV=4
531	1799	sp|Q9Y5M8|SRPRB_HUMAN	119.68	15	3	31.22	6.29E+06	3	Carbamidomethylation	29702	Signal recognition particle receptor subunit beta OS=Homo sapiens GN=SRPRB PE=1 SV=3
604	850	tr|B5MCX3|B5MCX3_HUMAN	119.5	14	3	22.3	2.61E+06	3	Carbamidomethylation	36940	Septin-2 OS=Homo sapiens GN=SEPT2 PE=1 SV=1
476	2226	sp|P16070|CD44_HUMAN	119.15	5	3	41.25	4.03E+05	3	Carbamidomethylation	81538	CD44 antigen OS=Homo sapiens GN=CD44 PE=1 SV=3
903	2396	sp|P23526|SAHH_HUMAN	118.56	8	3	29.99	1.15E+07	3		47716	Adenosylhomocysteinase OS=Homo sapiens GN=AHCY PE=1 SV=4
666	2814	sp|Q9BUH6|PAXX_HUMAN	117.78	19	3	36.21	6.72E+06	3	Carbamidomethylation	21640	Protein PAXX OS=Homo sapiens GN=C9orf142 PE=1 SV=2
721	906	sp|Q13185|CBX3_HUMAN	117.13	14	3	28.36	2.18E+06	3		20811	Chromobox protein homolog 3 OS=Homo sapiens GN=CBX3 PE=1 SV=4
784	18340	sp|P49588|SYAC_HUMAN	116.5	4	3	26.77	3.47E+07	3	Carbamidomethylation	106810	Alanine--tRNA ligase cytoplasmic OS=Homo sapiens GN=AARS PE=1 SV=2
525	1102	tr|F8W031|F8W031_HUMAN	116.01	15	3	34.26	1.15E+07	3		29224	Uncharacterized protein (Fragment) OS=Homo sapiens PE=1 SV=1
778	18310	sp|Q16658|FSCN1_HUMAN	114.5	8	3	29.22	5.43E+06	3	Carbamidomethylation	54530	Fascin OS=Homo sapiens GN=FSCN1 PE=1 SV=3
593	3151	sp|Q12805|FBLN3_HUMAN	113.93	8	3	19.98	1.57E+06	3	Carbamidomethylation	54641	EGF-containing fibulin-like extracellular matrix protein 1 OS=Homo sapiens GN=EFEMP1 PE=1 SV=2
679	18336	sp|P00390|GSHR_HUMAN	111.71	7	3	36.79	3.37E+06	3	Carbamidomethylation	56257	Glutathione reductase mitochondrial OS=Homo sapiens GN=GSR PE=1 SV=2
384	3372	sp|Q01082|SPTB2_HUMAN	111.32	1	3	41.99	3.03E+06	3	Carbamidomethylation	274608	Spectrin beta chain non-erythrocytic 1 OS=Homo sapiens GN=SPTBN1 PE=1 SV=2
534	1570	tr|E7EX73|E7EX73_HUMAN	110.69	2	3	25.98	8.80E+06	3		158644	Eukaryotic translation initiation factor 4 gamma 1 OS=Homo sapiens GN=EIF4G1 PE=1 SV=1
479	852	sp|P84077|ARF1_HUMAN	110.61	18	3	27.46	7.24E+05	3		20697	ADP-ribosylation factor 1 OS=Homo sapiens GN=ARF1 PE=1 SV=2
918	3198	sp|P25311|ZA2G_HUMAN	110.39	13	3	27.46	7.24E+05	3	Carbamidomethylation	34259	Zinc-alpha-2-glycoprotein OS=Homo sapiens GN=AZGP1 PE=1 SV=2
680	1668	sp|O75348|VATG1_HUMAN	110.31	29	3	38.65	1.17E+06	3	Carbamidomethylation	13758	V-type proton ATPase subunit G 1 OS=Homo sapiens GN=ATP6V1G1 PE=1 SV=3
677	18328	sp|P62942|FKB1A_HUMAN	109.95	41	3	21.35	6.98E+06	3	Carbamidomethylation; Oxidation (M)	11951	Peptidyl-prolyl cis-trans isomerase FKBP1A OS=Homo sapiens GN=FKBP1A PE=1 SV=2
391	860	sp|P06748|NPM_HUMAN	108.73	11	3	9.27	1.03E+05	3		32575	Nucleophosmin OS=Homo sapiens GN=NPM1 PE=1 SV=2
425	736	sp|P30084|ECHM_HUMAN	108.65	12	3	25.64	2.38E+06	3	Carbamidomethylation	31387	Enoyl-CoA hydratase mitochondrial OS=Homo sapiens GN=ECHS1 PE=1 SV=4
236	825	sp|P98160|PGBM_HUMAN	107.33	1	3	35.25	4.17E+06	3	Carbamidomethylation	468835	Basement membrane-specific heparan sulfate proteoglycan core protein OS=Homo sapiens GN=HSPG2 PE=1 SV=4
783	2298	sp|P07305|H10_HUMAN	107.25	16	3	9.66	1.52E+05	3		20863	Histone H1.0 OS=Homo sapiens GN=H1F0 PE=1 SV=3
782	2362	tr|F8VQX6|F8VQX6_HUMAN	107.01	23	3	28.52	1.20E+07	3	Carbamidomethylation	20662	Methyltransferase-like protein 7A (Fragment) OS=Homo sapiens GN=METTL7A PE=1 SV=1
1125	18342	sp|Q16270|IBP7_HUMAN	106.35	18	3	18.01	1.99E+06	3	Carbamidomethylation	29130	Insulin-like growth factor-binding protein 7 OS=Homo sapiens GN=IGFBP7 PE=1 SV=1
674	956	sp|O15173|PGRC2_HUMAN	106.22	18	3	26.91	2.60E+06	3		23818	Membrane-associated progesterone receptor component 2 OS=Homo sapiens GN=PGRMC2 PE=1 SV=1
687	1116	sp|Q9Y394|DHRS7_HUMAN	105.83	8	3	37.42		3		38299	Dehydrogenase/reductase SDR family member 7 OS=Homo sapiens GN=DHRS7 PE=1 SV=1
486	840	sp|P04004|VTNC_HUMAN	105.74	8	3	48.05	5.00E+05	3		54306	Vitronectin OS=Homo sapiens GN=VTN PE=1 SV=1
684	1477	tr|F8VVM2|F8VVM2_HUMAN	105.62	10	3	48.05	5.00E+05	3	Carbamidomethylation	36161	Phosphate carrier protein mitochondrial OS=Homo sapiens GN=SLC25A3 PE=1 SV=1
473	1816	sp|P30044|PRDX5_HUMAN	105.47	14	3	48.05	5.00E+05	3		22086	Peroxiredoxin-5 mitochondrial OS=Homo sapiens GN=PRDX5 PE=1 SV=4
1289	3406	sp|P18859|ATP5J_HUMAN	105.05	19	3	24.32	2.92E+06	3		12588	ATP synthase-coupling factor 6 mitochondrial OS=Homo sapiens GN=ATP5J PE=1 SV=1
668	18300	tr|H7C3P4|H7C3P4_HUMAN	104.96	7	3	36.49	1.12E+06	3	Carbamidomethylation	56374	Glucosamine (N-acetyl)-6-sulfatase (Sanfilippo disease IIID) isoform CRA_b OS=Homo sapiens GN=GNS PE=1 SV=1
911	1669	sp|P12429|ANXA3_HUMAN	104.03	12	3	21.35	6.98E+06	3		36375	Annexin A3 OS=Homo sapiens GN=ANXA3 PE=1 SV=3
794	794	sp|O60664|PLIN3_HUMAN	103.83	10	3	37.85	1.54E+06	3		47075	Perilipin-3 OS=Homo sapiens GN=PLIN3 PE=1 SV=3
522	1505	tr|E9PHY5|E9PHY5_HUMAN	102.51	4	3	28.18	1.35E+07	3	Carbamidomethylation	104360	Band 4.1-like protein 2 OS=Homo sapiens GN=EPB41L2 PE=1 SV=1
1126	1817	sp|O00264|PGRC1_HUMAN	102.51	23	3	24.32	2.92E+06	3		21671	Membrane-associated progesterone receptor component 1 OS=Homo sapiens GN=PGRMC1 PE=1 SV=3
596	567	sp|P07585|PGS2_HUMAN	102.06	9	3	24.32	2.92E+06	3	Carbamidomethylation	39747	Decorin OS=Homo sapiens GN=DCN PE=1 SV=1
798	18368	sp|Q15293|RCN1_HUMAN	100.57	11	3	24.32	2.92E+06	3		38890	Reticulocalbin-1 OS=Homo sapiens GN=RCN1 PE=1 SV=1
474	621	sp|P10253|LYAG_HUMAN	100.36	4	3	28.39		3	Carbamidomethylation	105324	Lysosomal alpha-glucosidase OS=Homo sapiens GN=GAA PE=1 SV=4
537	1998	sp|P62306|RUXF_HUMAN	99.84	31	3	27.25	5.66E+06	3	Carbamidomethylation; Oxidation (M)	9725	Small nuclear ribonucleoprotein F OS=Homo sapiens GN=SNRPF PE=1 SV=1
929	18370	sp|P00488|F13A_HUMAN	98.1	6	3	24.48	1.84E+06	3	Carbamidomethylation	83267	Coagulation factor XIII A chain OS=Homo sapiens GN=F13A1 PE=1 SV=4
385	1286	sp|P11586|C1TC_HUMAN	96.57	4	3	20.33	2.14E+05	3	Carbamidomethylation	101559	C-1-tetrahydrofolate synthase cytoplasmic OS=Homo sapiens GN=MTHFD1 PE=1 SV=3
786	2679	tr|J3KSY2|J3KSY2_HUMAN	96.52	11	3	20.33	2.14E+05	3	Carbamidomethylation	35879	Galectin OS=Homo sapiens GN=LGALS9C PE=4 SV=1
795	18363	sp|Q13630|FCL_HUMAN	96.03	10	3	37.68	1.40E+06	3	Carbamidomethylation	35893	GDP-L-fucose synthase OS=Homo sapiens GN=TSTA3 PE=1 SV=1
1138	1278	sp|P02747|C1QC_HUMAN	95.8	16	3	33.45	1.24E+06	3		25774	Complement C1q subcomponent subunit C OS=Homo sapiens GN=C1QC PE=1 SV=3
423	1077	sp|Q05707|COEA1_HUMAN	95.77	2	3	17.63	3.41E+06	3		193513	Collagen alpha-1(XIV) chain OS=Homo sapiens GN=COL14A1 PE=1 SV=3
900	18291	sp|P41240|CSK_HUMAN	95.61	9	3	17.63	3.41E+06	3	Carbamidomethylation	50704	Tyrosine-protein kinase CSK OS=Homo sapiens GN=CSK PE=1 SV=1
588	2991	sp|Q13242|SRSF9_HUMAN	95.27	15	3	21.35	6.98E+06	3	Carbamidomethylation	25542	Serine/arginine-rich splicing factor 9 OS=Homo sapiens GN=SRSF9 PE=1 SV=1
586	2800	sp|P26373|RL13_HUMAN	95.04	15	3	21.35	6.98E+06	3		24261	60S ribosomal protein L13 OS=Homo sapiens GN=RPL13 PE=1 SV=4
590	1347	tr|J3KPM9|J3KPM9_HUMAN	94.51	4	3	18.34	3.69E+06	3		83360	Signal transducer and activator of transcription OS=Homo sapiens GN=STAT1 PE=1 SV=1
1127	2397	tr|B7Z7P8|B7Z7P8_HUMAN	94.47	8	3	27.73	7.58E+06	3		47476	Eukaryotic peptide chain release factor subunit 1 OS=Homo sapiens GN=ETF1 PE=1 SV=1
902	18308	sp|P18085|ARF4_HUMAN	93.37	18	3	32.57	8.61E+05	3		20511	ADP-ribosylation factor 4 OS=Homo sapiens GN=ARF4 PE=1 SV=3
685	1068	sp|Q9BRA2|TXD17_HUMAN	93.29	27	3	32.57	8.61E+05	3	Carbamidomethylation	13941	Thioredoxin domain-containing protein 17 OS=Homo sapiens GN=TXNDC17 PE=1 SV=1
587	18298	tr|A0A087WXI2|A0A087WXI2_HUMAN	92.66	1	3	31.21	5.93E+06	3	Carbamidomethylation	445213	IgGFc-binding protein OS=Homo sapiens GN=FCGBP PE=1 SV=1
594	960	tr|G3V4W0|G3V4W0_HUMAN	92.61	11	3	23.7	4.27E+06	3		28916	Heterogeneous nuclear ribonucleoproteins C1/C2 (Fragment) OS=Homo sapiens GN=HNRNPC PE=1 SV=1
1136	3573	sp|P10619|PPGB_HUMAN	92.57	6	3	23.7	4.27E+06	3		54466	Lysosomal protective protein OS=Homo sapiens GN=CTSA PE=1 SV=2
582	243	sp|P02730|B3AT_HUMAN	92.38	4	3	24.08	1.65E+06	3		101792	Band 3 anion transport protein OS=Homo sapiens GN=SLC4A1 PE=1 SV=3
592	2137	sp|Q8TD55|PKHO2_HUMAN	92.25	8	3	10.42	1.80E+06	3	Carbamidomethylation	53350	Pleckstrin homology domain-containing family O member 2 OS=Homo sapiens GN=PLEKHO2 PE=1 SV=1
686	1063	tr|A0A0A0MSE2|A0A0A0MSE2_HUMAN	91.61	8	3	45.43	8.45E+04	3		42124	Hydroxyacyl-coenzyme A dehydrogenase mitochondrial OS=Homo sapiens GN=HADH PE=1 SV=1
530	1332	sp|P62269|RS18_HUMAN	91.36	19	3	45.43	8.45E+04	3		17719	40S ribosomal protein S18 OS=Homo sapiens GN=RPS18 PE=1 SV=3
358	4263	sp|P46939|UTRO_HUMAN	91.03	1	3	15.83	6.80E+05	3		394467	Utrophin OS=Homo sapiens GN=UTRN PE=1 SV=2
607	1036	sp|Q96KP4|CNDP2_HUMAN	90.84	8	3	25.67	6.73E+06	3		52879	Cytosolic non-specific dipeptidase OS=Homo sapiens GN=CNDP2 PE=1 SV=2
477	1389	sp|P35637|FUS_HUMAN	90.77	7	3	20.44	1.48E+06	3		53426	RNA-binding protein FUS OS=Homo sapiens GN=FUS PE=1 SV=1
793	18357	tr|A0A0C4DGS1|A0A0C4DGS1_HUMAN	90.7	6	3	20.44	1.48E+06	3		48799	Dolichyl-diphosphooligosaccharide--protein glycosyltransferase 48 kDa subunit OS=Homo sapiens GN=DDOST PE=1 SV=1
608	1507	sp|O94973|AP2A2_HUMAN	90.57	4	3	22.1	1.49E+06	3		103960	AP-2 complex subunit alpha-2 OS=Homo sapiens GN=AP2A2 PE=1 SV=2
609	1588	sp|P49368|TCPG_HUMAN	89.56	6	3	39.43	5.14E+05	3	Carbamidomethylation	60534	T-complex protein 1 subunit gamma OS=Homo sapiens GN=CCT3 PE=1 SV=4
613	2259	tr|H3BLU7|H3BLU7_HUMAN	89.44	13	3	27.13	2.68E+05	3	Carbamidomethylation	34684	Aflatoxin B1 aldehyde reductase member 2 (Fragment) OS=Homo sapiens GN=AKR7A2 PE=1 SV=1
788	3271	sp|Q9NRX4|PHP14_HUMAN	88.93	30	3	43.25	1.47E+06	3	Carbamidomethylation	13833	14 kDa phosphohistidine phosphatase OS=Homo sapiens GN=PHPT1 PE=1 SV=1
912	18346	tr|E7EPB3|E7EPB3_HUMAN	88.84	27	3	36.15	6.76E+06	3	Carbamidomethylation	14558	60S ribosomal protein L14 OS=Homo sapiens GN=RPL14 PE=1 SV=1
481	18317	sp|P29350|PTN6_HUMAN	88.81	7	3	24.66	5.51E+07	3		67561	Tyrosine-protein phosphatase non-receptor type 6 OS=Homo sapiens GN=PTPN6 PE=1 SV=1
353	616	sp|P22307|NLTP_HUMAN	88.12	6	3	26.4	7.44E+06	3		58994	Non-specific lipid-transfer protein OS=Homo sapiens GN=SCP2 PE=1 SV=2
906	1446	sp|Q13561|DCTN2_HUMAN	87.91	9	3	28.27	1.16E+06	3		44231	Dynactin subunit 2 OS=Homo sapiens GN=DCTN2 PE=1 SV=4
805	18401	sp|P11216|PYGB_HUMAN	87.83	4	3	19.53	6.03E+06	3		96696	Glycogen phosphorylase brain form OS=Homo sapiens GN=PYGB PE=1 SV=5
799	18369	sp|P31930|QCR1_HUMAN	87.21	8	3	19.53	6.03E+06	3	Carbamidomethylation	52646	Cytochrome b-c1 complex subunit 1 mitochondrial OS=Homo sapiens GN=UQCRC1 PE=1 SV=3
901	1057	sp|P62750|RL23A_HUMAN	86.18	20	3	32.37	5.76E+05	3		17695	60S ribosomal protein L23a OS=Homo sapiens GN=RPL23A PE=1 SV=1
1137	2953	sp|Q9BRF8|CPPED_HUMAN	85.15	9	3	10.97	5.72E+06	3		35548	Serine/threonine-protein phosphatase CPPED1 OS=Homo sapiens GN=CPPED1 PE=1 SV=3
917	1840	sp|P53004|BIEA_HUMAN	84.61	11	3	26.25	3.56E+06	3		33428	Biliverdin reductase A OS=Homo sapiens GN=BLVRA PE=1 SV=2
916	18351	sp|Q9BXN1|ASPN_HUMAN	84.51	8	3	26.25	3.56E+06	3	Carbamidomethylation; Oxidation (M)	43417	Asporin OS=Homo sapiens GN=ASPN PE=1 SV=2
908	1900	sp|Q12907|LMAN2_HUMAN	84.5	9	3	25.08	4.88E+06	3	Carbamidomethylation	40229	Vesicular integral-membrane protein VIP36 OS=Homo sapiens GN=LMAN2 PE=1 SV=1
796	1259	sp|P61088|UBE2N_HUMAN	84.47	26	3	41.57	3.32E+06	3		17138	Ubiquitin-conjugating enzyme E2 N OS=Homo sapiens GN=UBE2N PE=1 SV=1
611	1818	sp|Q9BX68|HINT2_HUMAN	84.13	23	3	39.34	3.03E+06	3		17162	Histidine triad nucleotide-binding protein 2 mitochondrial OS=Homo sapiens GN=HINT2 PE=1 SV=1
694	1323	sp|P17900|SAP3_HUMAN	83.93	10	3	24.13	1.84E+06	3		20838	Ganglioside GM2 activator OS=Homo sapiens GN=GM2A PE=1 SV=4
920	467	sp|P00918|CAH2_HUMAN	83.23	12	3	24.13	1.84E+06	3		29246	Carbonic anhydrase 2 OS=Homo sapiens GN=CA2 PE=1 SV=2
676	18323	sp|P04233|HG2A_HUMAN	82.94	13	3	24.13	1.84E+06	3		33516	HLA class II histocompatibility antigen gamma chain OS=Homo sapiens GN=CD74 PE=1 SV=3
926	18367	sp|P08559|ODPA_HUMAN	82.13	8	3	24.13	1.84E+06	3	Carbamidomethylation	43296	Pyruvate dehydrogenase E1 component subunit alpha somatic form mitochondrial OS=Homo sapiens GN=PDHA1 PE=1 SV=3
605	1784	sp|Q9Y230|RUVB2_HUMAN	81.34	7	3	38.87	3.59E+06	3	Carbamidomethylation	51157	RuvB-like 2 OS=Homo sapiens GN=RUVBL2 PE=1 SV=3
922	2928	tr|E9PHK0|E9PHK0_HUMAN	81.06	20	3	38.87	3.59E+06	3	Carbamidomethylation	17794	Tetranectin OS=Homo sapiens GN=CLEC3B PE=1 SV=1
919	2846	sp|P62316|SMD2_HUMAN	80.58	25	3	27.5	2.05E+05	3	Carbamidomethylation	13527	Small nuclear ribonucleoprotein Sm D2 OS=Homo sapiens GN=SNRPD2 PE=1 SV=1
533	1576	sp|Q9P0L0|VAPA_HUMAN	78.53	14	3	26.03	8.74E+06	3		27893	Vesicle-associated membrane protein-associated protein A OS=Homo sapiens GN=VAPA PE=1 SV=3
928	2062	sp|Q9BRT3|MIEN1_HUMAN	77.32	24	3	26.03	8.74E+06	3		12403	Migration and invasion enhancer 1 OS=Homo sapiens GN=MIEN1 PE=1 SV=1
785	950	sp|P39019|RS19_HUMAN	76.44	19	3	26.03	8.74E+06	3		16060	40S ribosomal protein S19 OS=Homo sapiens GN=RPS19 PE=1 SV=2
683	2982	tr|F5H7X1|F5H7X1_HUMAN	76.34	41	3	41.57	3.32E+06	3	Carbamidomethylation	9430	26S proteasome non-ATPase regulatory subunit 9 OS=Homo sapiens GN=PSMD9 PE=1 SV=1
927	1509	sp|Q99426|TBCB_HUMAN	76.09	11	3	25.99	1.25E+07	3		27326	Tubulin-folding cofactor B OS=Homo sapiens GN=TBCB PE=1 SV=2
602	2251	sp|Q08211|DHX9_HUMAN	75.78	3	3	39.54	1.60E+06	3	Carbamidomethylation	140958	ATP-dependent RNA helicase A OS=Homo sapiens GN=DHX9 PE=1 SV=4
924	18360	tr|M0R0Y2|M0R0Y2_HUMAN	75.24	12	3	33.48	1.41E+06	3	Carbamidomethylation	29163	Alpha-soluble NSF attachment protein OS=Homo sapiens GN=NAPA PE=1 SV=1
914	18349	sp|Q9Y5J7|TIM9_HUMAN	74.35	47	3	25.55	1.85E+06	3	Carbamidomethylation	10378	Mitochondrial import inner membrane translocase subunit Tim9 OS=Homo sapiens GN=TIMM9 PE=1 SV=1
790	1429	sp|Q99538|LGMN_HUMAN	74.34	7	3	22.51	6.99E+06	3	Carbamidomethylation	49411	Legumain OS=Homo sapiens GN=LGMN PE=1 SV=1
932	2106	sp|P23193|TCEA1_HUMAN	74.2	12	3	19.65	8.76E+06	3	Carbamidomethylation	33970	Transcription elongation factor A protein 1 OS=Homo sapiens GN=TCEA1 PE=1 SV=2
1130	18374	sp|Q99584|S10AD_HUMAN	73.83	29	3	25.51	7.38E+05	3		11471	Protein S100-A13 OS=Homo sapiens GN=S100A13 PE=1 SV=1
538	1358	tr|A0A087X271|A0A087X271_HUMAN	72.82	19	3	26.01	1.40E+07	3	Carbamidomethylation	19757	Calponin (Fragment) OS=Homo sapiens GN=CNN2 PE=1 SV=1
789	2026	sp|A0MZ66|SHOT1_HUMAN	72.75	5	3	26.26	3.18E+07	3		71640	Shootin-1 OS=Homo sapiens GN=SHTN1 PE=1 SV=4
664	18294	sp|P07099|HYEP_HUMAN	72.64	5	3	32.37	5.76E+05	3		52949	Epoxide hydrolase 1 OS=Homo sapiens GN=EPHX1 PE=1 SV=1
804	18393	tr|Q5T949|Q5T949_HUMAN	72.54	18	3	18.96	2.92E+06	3		28095	Serine/threonine-protein phosphatase 2A activator (Fragment) OS=Homo sapiens GN=PPP2R4 PE=1 SV=1
792	2141	sp|P49458|SRP09_HUMAN	72.05	35	3	31.36	3.94E+06	3	Carbamidomethylation	10112	Signal recognition particle 9 kDa protein OS=Homo sapiens GN=SRP9 PE=1 SV=2
935	18410	sp|Q8TF66|LRC15_HUMAN	71.34	6	3	38.87	3.59E+06	3	Carbamidomethylation	64366	Leucine-rich repeat-containing protein 15 OS=Homo sapiens GN=LRRC15 PE=2 SV=2
1129	18371	sp|Q9UJS0|CMC2_HUMAN	71.28	4	3	16.84	3.82E+06	3		74176	Calcium-binding mitochondrial carrier protein Aralar2 OS=Homo sapiens GN=SLC25A13 PE=1 SV=2
521	18292	sp|Q96HC4|PDLI5_HUMAN	70.86	6	3	16.84	3.82E+06	3	Carbamidomethylation	63945	PDZ and LIM domain protein 5 OS=Homo sapiens GN=PDLIM5 PE=1 SV=5
780	18326	tr|A0A024RA52|A0A024RA52_HUMAN	70.24	14	3	16.84	3.82E+06	3		25899	Proteasome subunit alpha type OS=Homo sapiens GN=PSMA2 PE=1 SV=1
802	2032	tr|A8MUD9|A8MUD9_HUMAN	70.13	20	3	21.35	6.98E+06	3		24433	60S ribosomal protein L7 OS=Homo sapiens GN=RPL7 PE=1 SV=1
665	1451	sp|Q14764|MVP_HUMAN	68.89	4	3	21.35	6.98E+06	3	Carbamidomethylation	99327	Major vault protein OS=Homo sapiens GN=MVP PE=1 SV=4
431	1606	sp|Q99832|TCPH_HUMAN	68.46	5	3	21.35	6.98E+06	3	Carbamidomethylation	59367	T-complex protein 1 subunit eta OS=Homo sapiens GN=CCT7 PE=1 SV=2
690	18389	sp|Q9Y3I0|RTCB_HUMAN	68.15	7	3	9.81	2.17E+05	3		55210	tRNA-splicing ligase RtcB homolog OS=Homo sapiens GN=RTCB PE=1 SV=1
931	18377	sp|P28066|PSA5_HUMAN	68.13	17	3	9.81	2.17E+05	3		26411	Proteasome subunit alpha type-5 OS=Homo sapiens GN=PSMA5 PE=1 SV=3
667	18299	tr|B5MCT8|B5MCT8_HUMAN	68.1	18	3	9.81	2.17E+05	3		16628	40S ribosomal protein S9 OS=Homo sapiens GN=RPS9 PE=1 SV=1
610	981	sp|P40261|NNMT_HUMAN	68.05	10	3	38.45	3.14E+05	3	Carbamidomethylation	29574	Nicotinamide N-methyltransferase OS=Homo sapiens GN=NNMT PE=1 SV=1
736	18962	sp|P62328|TYB4_HUMAN	67.06	45	3	38.45	3.14E+05	3		5053	Thymosin beta-4 OS=Homo sapiens GN=TMSB4X PE=1 SV=2
801	18376	sp|P17655|CAN2_HUMAN	66.77	4	3	38.45	3.14E+05	3		79995	Calpain-2 catalytic subunit OS=Homo sapiens GN=CAPN2 PE=1 SV=6
930	2406	sp|P09497|CLCB_HUMAN	66.13	13	3	39.43	5.14E+05	3	Carbamidomethylation	25190	Clathrin light chain B OS=Homo sapiens GN=CLTB PE=1 SV=1
1132	1567	sp|Q16666|IF16_HUMAN	65.28	4	3	39.43	5.14E+05	3	Carbamidomethylation	88256	Gamma-interferon-inducible protein 16 OS=Homo sapiens GN=IFI16 PE=1 SV=3
523	735	sp|P68431|H31_HUMAN	61.46	35	3	24.23	3.54E+05	3	Carbamidomethylation	15404	Histone H3.1 OS=Homo sapiens GN=HIST1H3A PE=1 SV=2
1135	18397	tr|A0A087WY71|A0A087WY71_HUMAN	60.43	7	3	21.35	6.98E+06	3	Carbamidomethylation	49527	AP-2 complex subunit mu OS=Homo sapiens GN=AP2M1 PE=1 SV=1
688	1212	sp|P18077|RL35A_HUMAN	59.57	21	3	37.23	2.82E+06	3		12538	60S ribosomal protein L35a OS=Homo sapiens GN=RPL35A PE=1 SV=2
1131	1847	sp|Q9H1E3|NUCKS_HUMAN	57.52	19	3	39.43	5.14E+05	3		27296	Nuclear ubiquitous casein and cyclin-dependent kinase substrate 1 OS=Homo sapiens GN=NUCKS1 PE=1 SV=1
612	1136	sp|Q86U42|PABP2_HUMAN	57.08	13	3	35.03	6.96E+05	3		32749	Polyadenylate-binding protein 2 OS=Homo sapiens GN=PABPN1 PE=1 SV=3
800	18372	sp|P00403|COX2_HUMAN	51.39	12	3	24.67	9.27E+05	3		25565	Cytochrome c oxidase subunit 2 OS=Homo sapiens GN=MT-CO2 PE=1 SV=1
1134	18391	sp|Q9Y224|CN166_HUMAN	47.63	10	3	46.74	4.99E+05	3	Carbamidomethylation	28068	UPF0568 protein C14orf166 OS=Homo sapiens GN=C14orf166 PE=1 SV=1
78	24	sp|P00738|HPT_HUMAN	237.19	40	19	24.48	2.88E+07	2	Carbamidomethylation; Oxidation (M)	45205	Haptoglobin OS=Homo sapiens GN=HP PE=1 SV=1
130	122	sp|Q71U36|TBA1A_HUMAN	193.63	27	14	23.79	6.78E+04	2	Carbamidomethylation; Oxidation (M)	50136	Tubulin alpha-1A chain OS=Homo sapiens GN=TUBA1A PE=1 SV=1
77	289	tr|A0A0G2JPD4|A0A0G2JPD4_HUMAN	202.97	39	13	21.71	2.17E+06	2	Carbamidomethylation; Oxidation (M)	35941	Ig gamma-4 chain C region (Fragment) OS=Homo sapiens GN=IGHG4 PE=1 SV=2
48	269	tr|A0A087WTX5|A0A087WTX5_HUMAN	219.81	44	11	37.12	8.17E+05	2	Carbamidomethylation	25624	Ig kappa chain C region OS=Homo sapiens GN=IGKC PE=1 SV=1
101	114	sp|P09493|TPM1_HUMAN	174.6	33	11	37.12	8.17E+05	2		32709	Tropomyosin alpha-1 chain OS=Homo sapiens GN=TPM1 PE=1 SV=2
119	142	tr|H7BYY1|H7BYY1_HUMAN	164.26	42	11	21.35	6.98E+06	2		28747	Tropomyosin 1 (Alpha) isoform CRA_m OS=Homo sapiens GN=TPM1 PE=1 SV=1
150	782	sp|P54652|HSP72_HUMAN	196.95	18	10	23.37	2.65E+06	2	Oxidation (M)	70021	Heat shock-related 70 kDa protein 2 OS=Homo sapiens GN=HSPA2 PE=1 SV=1
126	205	tr|B1AK87|B1AK87_HUMAN	163.76	38	9	28.61	2.48E+06	2	Carbamidomethylation	29295	Capping protein (Actin filament) muscle Z-line beta isoform CRA_a OS=Homo sapiens GN=CAPZB PE=1 SV=1
270	2155	sp|P23142|FBLN1_HUMAN	179.67	13	8	28.61	2.48E+06	2	Carbamidomethylation; Oxidation (M)	77214	Fibulin-1 OS=Homo sapiens GN=FBLN1 PE=1 SV=4
215	55	sp|Q04695|K1C17_HUMAN	174.91	19	8	27.9	4.91E+07	2	Carbamidomethylation	48106	Keratin type I cytoskeletal 17 OS=Homo sapiens GN=KRT17 PE=1 SV=2
328	2046	tr|A0A0A0MSQ0|A0A0A0MSQ0_HUMAN	171.01	14	8	31.96	1.86E+05	2	Carbamidomethylation; Oxidation (M)	69335	Plastin-3 OS=Homo sapiens GN=PLS3 PE=1 SV=1
220	1304	tr|H9KV75|H9KV75_HUMAN	174.97	11	7	37.68	1.40E+06	2	Carbamidomethylation	94826	Alpha-actinin-1 OS=Homo sapiens GN=ACTN1 PE=1 SV=1
195	798	tr|A0A087X1X7|A0A087X1X7_HUMAN	167.62	15	7	37.68	1.40E+06	2		69283	Elongation factor 1-delta OS=Homo sapiens GN=EEF1D PE=1 SV=1
247	1326	tr|A0A0G2JMB2|A0A0G2JMB2_HUMAN	164.04	24	6	37.68	1.40E+06	2	Carbamidomethylation	36508	Ig alpha-2 chain C region (Fragment) OS=Homo sapiens GN=IGHA2 PE=1 SV=1
333	3797	tr|B1ANR0|B1ANR0_HUMAN	155.61	12	6	18.64		2	Carbamidomethylation	67971	Polyadenylate-binding protein OS=Homo sapiens GN=PABPC4 PE=1 SV=1
225	593	sp|P14866|HNRPL_HUMAN	147.16	15	6	47.76	9.65E+05	2	Carbamidomethylation	64133	Heterogeneous nuclear ribonucleoprotein L OS=Homo sapiens GN=HNRNPL PE=1 SV=2
233	336	sp|P61586|RHOA_HUMAN	142.71	31	6	26.28	1.58E+06	2	Carbamidomethylation; Oxidation (M)	21768	Transforming protein RhoA OS=Homo sapiens GN=RHOA PE=1 SV=1
155	675	sp|P33778|H2B1B_HUMAN	138	41	6	9.71	1.29E+06	2	Oxidation (M)	13950	Histone H2B type 1-B OS=Homo sapiens GN=HIST1H2BB PE=1 SV=2
180	686	tr|U3KQK0|U3KQK0_HUMAN	135.05	31	6	30.67	6.54E+05	2	Oxidation (M)	18804	Histone H2B OS=Homo sapiens GN=HIST1H2BN PE=1 SV=1
222	277	sp|P24844|MYL9_HUMAN	133.68	37	6	41.57	3.32E+06	2	Oxidation (M)	19827	Myosin regulatory light polypeptide 9 OS=Homo sapiens GN=MYL9 PE=1 SV=4
411	1452	tr|H3BRU6|H3BRU6_HUMAN	120.25	17	5	17.23	6.55E+05	2	Carbamidomethylation	31719	Poly(rC)-binding protein 2 (Fragment) OS=Homo sapiens GN=PCBP2 PE=1 SV=1
689	954	tr|G3V213|G3V213_HUMAN	93.36	30	5	30.67	6.54E+05	2		14325	Adenylate kinase 2 isoform CRA_a OS=Homo sapiens GN=AK2 PE=1 SV=1
510	587	sp|O43390|HNRPR_HUMAN	90.26	7	5	39.43	5.14E+05	2	Carbamidomethylation; Oxidation (M)	70943	Heterogeneous nuclear ribonucleoprotein R OS=Homo sapiens GN=HNRNPR PE=1 SV=1
654	18266	sp|P05023|AT1A1_HUMAN	132.72	5	4	42.81	3.23E+05	2		112896	Sodium/potassium-transporting ATPase subunit alpha-1 OS=Homo sapiens GN=ATP1A1 PE=1 SV=1
420	1587	sp|Q15819|UB2V2_HUMAN	129.2	31	4	42.81	3.23E+05	2		16363	Ubiquitin-conjugating enzyme E2 variant 2 OS=Homo sapiens GN=UBE2V2 PE=1 SV=4
512	1435	sp|P62873|GBB1_HUMAN	125.83	14	4	42.81	3.23E+05	2	Carbamidomethylation	37377	Guanine nucleotide-binding protein G(I)/G(S)/G(T) subunit beta-1 OS=Homo sapiens GN=GNB1 PE=1 SV=3
461	1269	sp|P05198|IF2A_HUMAN	120.68	17	4	42.81	3.23E+05	2	Carbamidomethylation	36112	Eukaryotic translation initiation factor 2 subunit 1 OS=Homo sapiens GN=EIF2S1 PE=1 SV=3
516	1211	sp|Q95IE3|2B1C_HUMAN	97.04	15	4	42.81	3.23E+05	2	Carbamidomethylation	29878	HLA class II histocompatibility antigen DRB1-12 beta chain OS=Homo sapiens GN=HLA-DRB1 PE=1 SV=1
1212	3330	tr|A0A0B4J2D9|A0A0B4J2D9_HUMAN	113.79	22	3	22.79	9.30E+05	2		12569	Protein IGKV1D-13 (Fragment) OS=Homo sapiens GN=IGKV1D-13 PE=1 SV=1
707	1280	sp|Q9Y696|CLIC4_HUMAN	113.55	11	3	30.67	6.54E+05	2	Carbamidomethylation	28772	Chloride intracellular channel protein 4 OS=Homo sapiens GN=CLIC4 PE=1 SV=4
259	1585	tr|H7C5W9|H7C5W9_HUMAN	106.65	4	3	20.33	1.84E+06	2	Carbamidomethylation	102599	Sarcoplasmic/endoplasmic reticulum calcium ATPase 2 (Fragment) OS=Homo sapiens GN=ATP2A2 PE=1 SV=1
480	834	sp|Q32MZ4|LRRF1_HUMAN	106.25	5	3	20.33	1.84E+06	2		89253	Leucine-rich repeat flightless-interacting protein 1 OS=Homo sapiens GN=LRRFIP1 PE=1 SV=2
475	18290	sp|Q15233|NONO_HUMAN	105.8	7	3	41.57	3.32E+06	2	Carbamidomethylation	54232	Non-POU domain-containing octamer-binding protein OS=Homo sapiens GN=NONO PE=1 SV=4
909	2927	sp|Q07812|BAX_HUMAN	99.15	19	3	18.51	8.41E+05	2		21184	Apoptosis regulator BAX OS=Homo sapiens GN=BAX PE=1 SV=1
915	18350	tr|J3QRD1|J3QRD1_HUMAN	95.45	8	3	29.64	1.46E+06	2		44648	Fatty aldehyde dehydrogenase OS=Homo sapiens GN=ALDH3A2 PE=1 SV=1
923	18355	sp|Q32P28|P3H1_HUMAN	92.15	5	3	38.87	3.59E+06	2		83394	Prolyl 3-hydroxylase 1 OS=Homo sapiens GN=P3H1 PE=1 SV=2
606	1279	sp|Q9Y277|VDAC3_HUMAN	91.4	10	3	34.85	3.87E+05	2		30659	Voltage-dependent anion-selective channel protein 3 OS=Homo sapiens GN=VDAC3 PE=1 SV=1
797	1228	sp|O60749|SNX2_HUMAN	91.26	7	3	38.32	2.76E+05	2		58471	Sorting nexin-2 OS=Homo sapiens GN=SNX2 PE=1 SV=2
428	343	sp|P60953|CDC42_HUMAN	89.45	17	3	29.99	1.15E+07	2	Carbamidomethylation	21259	Cell division control protein 42 homolog OS=Homo sapiens GN=CDC42 PE=1 SV=2
532	2048	sp|P31942|HNRH3_HUMAN	87.6	8	3	41.92	1.28E+05	2		36926	Heterogeneous nuclear ribonucleoprotein H3 OS=Homo sapiens GN=HNRNPH3 PE=1 SV=2
675	18320	tr|D6RGI3|D6RGI3_HUMAN	85.47	9	3	21.48	2.37E+06	2		49006	Septin 11 isoform CRA_b OS=Homo sapiens GN=SEPT11 PE=1 SV=1
630	18554	tr|A8MVZ9|A8MVZ9_HUMAN	121.85	8	2	36.37	1.53E+06	2		36295	Fructose-bisphosphate aldolase OS=Homo sapiens GN=ALDOC PE=1 SV=1
973	1406	sp|O75367|H2AY_HUMAN	118.63	9	2	36.37	1.53E+06	2		39617	Core histone macro-H2A.1 OS=Homo sapiens GN=H2AFY PE=1 SV=4
719	1683	sp|Q52LJ0|FA98B_HUMAN	109.6	8	2	43	3.13E+05	2	Carbamidomethylation	37191	Protein FAM98B OS=Homo sapiens GN=FAM98B PE=1 SV=1
701	1899	sp|Q12797|ASPH_HUMAN	108.76	4	2	43	3.13E+05	2	Carbamidomethylation	85863	Aspartyl/asparaginyl beta-hydroxylase OS=Homo sapiens GN=ASPH PE=1 SV=3
541	18427	sp|P43652|AFAM_HUMAN	106.74	4	2	24.9	3.63E+06	2	Carbamidomethylation	69069	Afamin OS=Homo sapiens GN=AFM PE=1 SV=1
619	18425	tr|H7C3G9|H7C3G9_HUMAN	106.69	8	2	21.35	6.98E+06	2		36888	N-acetyl-D-glucosamine kinase OS=Homo sapiens GN=NAGK PE=1 SV=2
535	18384	tr|A0A087X0S5|A0A087X0S5_HUMAN	105.23	3	2	21.35	6.98E+06	2		108339	Collagen alpha-1(VI) chain OS=Homo sapiens GN=COL6A1 PE=1 SV=1
542	1460	sp|Q96D15|RCN3_HUMAN	105.08	8	2	21.35	6.98E+06	2		37493	Reticulocalbin-3 OS=Homo sapiens GN=RCN3 PE=1 SV=1
1529	18577	sp|O95202|LETM1_HUMAN	103.27	4	2	18.46	5.60E+06	2		83354	LETM1 and EF-hand domain-containing protein 1 mitochondrial OS=Homo sapiens GN=LETM1 PE=1 SV=1
967	1238	sp|P20618|PSB1_HUMAN	102.77	10	2	25.72	4.16E+06	2		26489	Proteasome subunit beta type-1 OS=Homo sapiens GN=PSMB1 PE=1 SV=2
824	18465	sp|Q8IUX7|AEBP1_HUMAN	102.62	2	2	46.26	9.80E+05	2	Carbamidomethylation	130929	Adipocyte enhancer-binding protein 1 OS=Homo sapiens GN=AEBP1 PE=1 SV=1
724	1496	tr|J3QL05|J3QL05_HUMAN	102.51	19	2	46.26	9.80E+05	2		15156	Serine/arginine-rich-splicing factor 2 (Fragment) OS=Homo sapiens GN=SRSF2 PE=1 SV=1
695	2224	sp|P51571|SSRD_HUMAN	102.46	14	2	46.26	9.80E+05	2	Oxidation (M)	18999	Translocon-associated protein subunit delta OS=Homo sapiens GN=SSR4 PE=1 SV=1
692	499	sp|P52597|HNRPF_HUMAN	102.28	8	2	46.74	4.99E+05	2		45672	Heterogeneous nuclear ribonucleoprotein F OS=Homo sapiens GN=HNRNPF PE=1 SV=3
934	1313	tr|H3BRG4|H3BRG4_HUMAN	102.13	7	2	30.11	3.32E+06	2	Carbamidomethylation	44635	Cytochrome b-c1 complex subunit 2 mitochondrial OS=Homo sapiens GN=UQCRC2 PE=1 SV=1
489	18445	tr|A0A087WXM8|A0A087WXM8_HUMAN	100.64	5	2	36.29	6.60E+05	2		63694	Basal cell adhesion molecule OS=Homo sapiens GN=BCAM PE=1 SV=1
966	1910	sp|Q14624|ITIH4_HUMAN	98.96	2	2	38.87	3.59E+06	2		103357	Inter-alpha-trypsin inhibitor heavy chain H4 OS=Homo sapiens GN=ITIH4 PE=1 SV=4
625	18479	tr|A0A087WYB4|A0A087WYB4_HUMAN	98.17	10	2	19.04	3.77E+05	2		33409	Stomatin-like protein 2 mitochondrial OS=Homo sapiens GN=STOML2 PE=1 SV=1
833	2257	sp|P07954|FUMH_HUMAN	97.73	6	2	19.04	3.77E+05	2		54637	Fumarate hydratase mitochondrial OS=Homo sapiens GN=FH PE=1 SV=3
1528	2614	tr|A0A087WXJ9|A0A087WXJ9_HUMAN	96.84	11	2	19.56	2.36E+05	2	Carbamidomethylation	26649	Probable serine carboxypeptidase CPVL OS=Homo sapiens GN=CPVL PE=1 SV=1
808	1921	tr|Q5HY57|Q5HY57_HUMAN	95.56	12	2	37.02	9.51E+05	2		24938	Emerin OS=Homo sapiens GN=EMD PE=1 SV=1
484	400	tr|A0A0B4J2A4|A0A0B4J2A4_HUMAN	94.79	8	2	27.68	5.31E+05	2		41602	3-ketoacyl-CoA thiolase mitochondrial OS=Homo sapiens GN=ACAA2 PE=1 SV=1
814	3199	sp|Q06210|GFPT1_HUMAN	94.08	4	2	16.87	9.29E+05	2		78806	Glutamine--fructose-6-phosphate aminotransferase [isomerizing] 1 OS=Homo sapiens GN=GFPT1 PE=1 SV=3
956	1382	tr|G3V203|G3V203_HUMAN	92.35	13	2	16.87	9.29E+05	2	Carbamidomethylation	18756	60S ribosomal protein L18 OS=Homo sapiens GN=RPL18 PE=1 SV=1
617	18423	sp|P09622|DLDH_HUMAN	91.94	5	2	16.87	9.29E+05	2	Carbamidomethylation	54177	Dihydrolipoyl dehydrogenase mitochondrial OS=Homo sapiens GN=DLD PE=1 SV=2
996	18691	sp|Q9NUQ9|FA49B_HUMAN	91.6	8	2	16.87	9.29E+05	2		36748	Protein FAM49B OS=Homo sapiens GN=FAM49B PE=1 SV=1
1000	2490	tr|K7EML9|K7EML9_HUMAN	91.31	25	2	26.64	1.14E+07	2	Carbamidomethylation	15534	Thioredoxin-like protein 1 (Fragment) OS=Homo sapiens GN=TXNL1 PE=1 SV=1
1532	18588	sp|P08493|MGP_HUMAN	90.85	23	2	8.61	2.94E+05	2		12353	Matrix Gla protein OS=Homo sapiens GN=MGP PE=1 SV=2
821	526	tr|A0A087X2D8|A0A087X2D8_HUMAN	90.58	3	2	25.2	4.29E+06	2		145169	C-Jun-amino-terminal kinase-interacting protein 4 OS=Homo sapiens GN=SPAG9 PE=1 SV=1
1294	2638	sp|Q14061|COX17_HUMAN	90.54	25	2	25.2	4.29E+06	2		6915	Cytochrome c oxidase copper chaperone OS=Homo sapiens GN=COX17 PE=1 SV=2
1173	1769	sp|P51452|DUS3_HUMAN	90.52	13	2	25.2	4.29E+06	2		20478	Dual specificity protein phosphatase 3 OS=Homo sapiens GN=DUSP3 PE=1 SV=1
623	1054	tr|H0YM70|H0YM70_HUMAN	89.71	9	2	18.32	3.31E+06	2		26011	Proteasome activator complex subunit 2 OS=Homo sapiens GN=PSME2 PE=1 SV=1
1296	2368	tr|A6NL93|A6NL93_HUMAN	89.54	16	2	34.14	1.83E+05	2		9536	Non-histone chromosomal protein HMG-14 OS=Homo sapiens GN=HMGN1 PE=1 SV=1
844	18582	sp|Q9H479|FN3K_HUMAN	89.24	8	2	22.95	6.82E+05	2	Carbamidomethylation	35171	Fructosamine-3-kinase OS=Homo sapiens GN=FN3K PE=1 SV=1
823	18464	sp|P35998|PRS7_HUMAN	88.63	5	2	41.57	3.32E+06	2		48634	26S protease regulatory subunit 7 OS=Homo sapiens GN=PSMC2 PE=1 SV=3
1533	18590	tr|C9JS50|C9JS50_HUMAN	88.56	9	2	41.57	3.32E+06	2	Carbamidomethylation	38579	Metalloreductase STEAP4 OS=Homo sapiens GN=STEAP4 PE=1 SV=1
1022	1997	sp|Q9UNF0|PACN2_HUMAN	88.5	3	2	38.87	3.59E+06	2		55739	Protein kinase C and casein kinase substrate in neurons protein 2 OS=Homo sapiens GN=PACSIN2 PE=1 SV=2
1155	18518	sp|P62318|SMD3_HUMAN	87.63	25	2	35.01	1.07E+06	2	Carbamidomethylation	13916	Small nuclear ribonucleoprotein Sm D3 OS=Homo sapiens GN=SNRPD3 PE=1 SV=1
822	18463	sp|P35914|HMGCL_HUMAN	87.58	7	2	8.6	2.04E+05	2	Carbamidomethylation	34360	Hydroxymethylglutaryl-CoA lyase mitochondrial OS=Homo sapiens GN=HMGCL PE=1 SV=2
995	1001	sp|P63092|GNAS2_HUMAN	87.42	7	2	8.6	2.04E+05	2		45665	Guanine nucleotide-binding protein G(s) subunit alpha isoforms short OS=Homo sapiens GN=GNAS PE=1 SV=1
711	5809	sp|Q9NX46|ARHL2_HUMAN	87.31	9	2	8.6	2.04E+05	2	Oxidation (M)	38947	Poly(ADP-ribose) glycohydrolase ARH3 OS=Homo sapiens GN=ADPRHL2 PE=1 SV=1
1202	1355	tr|B1AJQ6|B1AJQ6_HUMAN	87.27	14	2	23.8	8.09E+05	2	Carbamidomethylation	24576	Syntaxin-12 (Fragment) OS=Homo sapiens GN=STX12 PE=1 SV=2
1175	1684	sp|P09467|F16P1_HUMAN	87.18	7	2	19.5	7.97E+06	2		36842	Fructose-1 6-bisphosphatase 1 OS=Homo sapiens GN=FBP1 PE=1 SV=5
1538	2542	sp|P28074|PSB5_HUMAN	87.08	10	2	19.5	7.97E+06	2		28480	Proteasome subunit beta type-5 OS=Homo sapiens GN=PSMB5 PE=1 SV=3
1530	1698	tr|K7ERI7|K7ERI7_HUMAN	87.04	29	2	19.5	7.97E+06	2		11169	60S ribosomal protein L22 OS=Homo sapiens GN=RPL22 PE=1 SV=1
864	2606	sp|P02656|APOC3_HUMAN	86.4	16	2	30.31	2.10E+06	2		10852	Apolipoprotein C-III OS=Homo sapiens GN=APOC3 PE=1 SV=1
705	1239	sp|Q16630|CPSF6_HUMAN	86.31	4	2	21.44	7.92E+06	2		59210	Cleavage and polyadenylation specificity factor subunit 6 OS=Homo sapiens GN=CPSF6 PE=1 SV=2
848	2111	sp|O43181|NDUS4_HUMAN	86.28	14	2	21.44	7.92E+06	2		20108	NADH dehydrogenase [ubiquinone] iron-sulfur protein 4 mitochondrial OS=Homo sapiens GN=NDUFS4 PE=1 SV=1
1180	2632	sp|Q9Y3F4|STRAP_HUMAN	85.87	7	2	21.44	7.92E+06	2		38438	Serine-threonine kinase receptor-associated protein OS=Homo sapiens GN=STRAP PE=1 SV=1
1534	18595	sp|Q6NUK1|SCMC1_HUMAN	85.61	5	2	21.35	6.98E+06	2	Carbamidomethylation	53354	Calcium-binding mitochondrial carrier protein SCaMC-1 OS=Homo sapiens GN=SLC25A24 PE=1 SV=2
984	866	sp|P56537|IF6_HUMAN	85.05	11	2	27.78	6.54E+05	2	Carbamidomethylation	26599	Eukaryotic translation initiation factor 6 OS=Homo sapiens GN=EIF6 PE=1 SV=1
1547	3486	tr|E9PLT1|E9PLT1_HUMAN	84.72	5	2	27.78	6.54E+05	2	Carbamidomethylation	44733	Platelet glycoprotein 4 OS=Homo sapiens GN=CD36 PE=1 SV=1
1027	2640	tr|A8MQT7|A8MQT7_HUMAN	84.69	12	2	40.37	6.70E+06	2		17695	CD99 antigen OS=Homo sapiens GN=CD99 PE=1 SV=1
997	2219	tr|E7ESM1|E7ESM1_HUMAN	84.52	21	2	38.54	9.99E+05	2	Carbamidomethylation	15000	Protein NDRG1 OS=Homo sapiens GN=NDRG1 PE=1 SV=1
1140	18412	tr|B5MCW2|B5MCW2_HUMAN	84.52	7	2	38.54	9.99E+05	2		31243	60S ribosomal protein L3 (Fragment) OS=Homo sapiens GN=RPL3 PE=1 SV=1
1153	18514	tr|G3XAM7|G3XAM7_HUMAN	84.47	3	2	27.86	3.31E+07	2		92722	Catenin (Cadherin-associated protein) alpha 1 102kDa isoform CRA_a OS=Homo sapiens GN=CTNNA1 PE=1 SV=1
1171	2101	tr|G3V2K7|G3V2K7_HUMAN	84.43	15	2	41.27	4.45E+06	2		16904	Transmembrane emp24 domain-containing protein 10 OS=Homo sapiens GN=TMED10 PE=1 SV=1
993	2674	tr|H7BY36|H7BY36_HUMAN	84.41	7	2	29.23	2.92E+05	2		32190	RNA-binding protein EWS (Fragment) OS=Homo sapiens GN=EWSR1 PE=1 SV=1
693	18406	sp|P12110|CO6A2_HUMAN	84.37	3	2	29.23	2.92E+05	2		108579	Collagen alpha-2(VI) chain OS=Homo sapiens GN=COL6A2 PE=1 SV=4
1176	18596	sp|P62701|RS4X_HUMAN	83.57	10	2	29.46	7.86E+05	2	Carbamidomethylation	29598	40S ribosomal protein S4 X isoform OS=Homo sapiens GN=RPS4X PE=1 SV=2
1200	1908	sp|P07998|RNAS1_HUMAN	82.64	18	2	28.49	4.02E+07	2	Carbamidomethylation	17644	Ribonuclease pancreatic OS=Homo sapiens GN=RNASE1 PE=1 SV=4
810	18437	sp|Q96N66|MBOA7_HUMAN	82.35	5	2	23.37	2.65E+06	2		52765	Lysophospholipid acyltransferase 7 OS=Homo sapiens GN=MBOAT7 PE=1 SV=2
1195	18490	sp|P13798|ACPH_HUMAN	82	3	2	23.37	2.65E+06	2		81225	Acylamino-acid-releasing enzyme OS=Homo sapiens GN=APEH PE=1 SV=4
1210	18740	tr|A0A0G2JJZ9|A0A0G2JJZ9_HUMAN	81.82	6	2	37.66	2.38E+06	2		38244	Spliceosome RNA helicase DDX39B (Fragment) OS=Homo sapiens GN=DDX39B PE=1 SV=1
939	2858	sp|P35442|TSP2_HUMAN	81.27	3	2	37.66	2.38E+06	2	Carbamidomethylation	129991	Thrombospondin-2 OS=Homo sapiens GN=THBS2 PE=1 SV=2
1531	18587	tr|H3BPD0|H3BPD0_HUMAN	81.02	13	2	29.14	1.05E+06	2		21751	Zinc finger CCCH domain-containing protein 18 (Fragment) OS=Homo sapiens GN=ZC3H18 PE=1 SV=1
1535	18597	sp|Q969X5|ERGI1_HUMAN	80.67	7	2	37.8	4.04E+07	2		32592	Endoplasmic reticulum-Golgi intermediate compartment protein 1 OS=Homo sapiens GN=ERGIC1 PE=1 SV=1
806	2560	sp|P55145|MANF_HUMAN	80.66	12	2	32.73	5.43E+06	2	Carbamidomethylation	20700	Mesencephalic astrocyte-derived neurotrophic factor OS=Homo sapiens GN=MANF PE=1 SV=3
1174	1703	tr|H0YLF3|H0YLF3_HUMAN	80.62	28	2	32.73	5.43E+06	2		8498	Beta-2-microglobulin (Fragment) OS=Homo sapiens GN=B2M PE=1 SV=1
954	1294	sp|P28072|PSB6_HUMAN	80.56	9	2	40.2	2.90E+06	2		25358	Proteasome subunit beta type-6 OS=Homo sapiens GN=PSMB6 PE=1 SV=4
1172	1706	sp|P14406|CX7A2_HUMAN	80.37	28	2	15.68	1.82E+06	2		9396	Cytochrome c oxidase subunit 7A2 mitochondrial OS=Homo sapiens GN=COX7A2 PE=1 SV=1
992	2756	tr|E9PIA8|E9PIA8_HUMAN	80.11	12	2	28.31	2.63E+06	2		22909	Palmitoyl-protein thioesterase 1 (Fragment) OS=Homo sapiens GN=PPT1 PE=1 SV=7
616	1315	sp|Q9UHV9|PFD2_HUMAN	79.75	14	2	18.97	1.63E+05	2		16648	Prefoldin subunit 2 OS=Homo sapiens GN=PFDN2 PE=1 SV=1
1555	18731	sp|Q7L266|ASGL1_HUMAN	79.39	8	2	38.46	8.85E+05	2		32055	Isoaspartyl peptidase/L-asparaginase OS=Homo sapiens GN=ASRGL1 PE=1 SV=2
1543	18642	tr|F5H365|F5H365_HUMAN	79.27	4	2	23.89	1.05E+07	2	Carbamidomethylation	82969	Protein transport protein Sec23A OS=Homo sapiens GN=SEC23A PE=1 SV=1
865	19161	tr|Q8WVC2|Q8WVC2_HUMAN	79.17	14	2	41.86	9.33E+05	2	Oxidation (M)	8850	40S ribosomal protein S21 OS=Homo sapiens GN=RPS21 PE=1 SV=1
987	1802	sp|Q00765|REEP5_HUMAN	79	10	2	39.56	1.04E+06	2	Carbamidomethylation	21493	Receptor expression-enhancing protein 5 OS=Homo sapiens GN=REEP5 PE=1 SV=3
832	4030	sp|O15143|ARC1B_HUMAN	78.95	6	2	22	2.04E+06	2		40950	Actin-related protein 2/3 complex subunit 1B OS=Homo sapiens GN=ARPC1B PE=1 SV=3
631	2278	sp|P14174|MIF_HUMAN	78.49	17	2	22	2.04E+06	2	Carbamidomethylation	12476	Macrophage migration inhibitory factor OS=Homo sapiens GN=MIF PE=1 SV=4
845	1793	sp|P53999|TCP4_HUMAN	77.64	16	2	25.91	1.33E+06	2	Oxidation (M)	14395	Activated RNA polymerase II transcriptional coactivator p15 OS=Homo sapiens GN=SUB1 PE=1 SV=3
488	699	sp|P09496|CLCA_HUMAN	77.55	9	2	25.91	1.33E+06	2		27077	Clathrin light chain A OS=Homo sapiens GN=CLTA PE=1 SV=1
1158	18520	sp|Q9UKK9|NUDT5_HUMAN	77.54	13	2	18.97	8.11E+06	2		24328	ADP-sugar pyrophosphatase OS=Homo sapiens GN=NUDT5 PE=1 SV=1
986	2300	tr|Q5T0D2|Q5T0D2_HUMAN	77.21	15	2	45.34	2.65E+05	2	Oxidation (M)	18979	UMP-CMP kinase OS=Homo sapiens GN=CMPK1 PE=1 SV=1
988	1595	tr|E5RJR5|E5RJR5_HUMAN	76.98	12	2	42.03	2.54E+05	2	Carbamidomethylation	18720	S-phase kinase-associated protein 1 OS=Homo sapiens GN=SKP1 PE=1 SV=1
965	2319	sp|P48047|ATPO_HUMAN	76.9	10	2	38.55	1.40E+05	2		23277	ATP synthase subunit O mitochondrial OS=Homo sapiens GN=ATP5O PE=1 SV=1
1192	18653	sp|Q7Z4V5|HDGR2_HUMAN	76.89	4	2	20.92	8.72E+05	2		74317	Hepatoma-derived growth factor-related protein 2 OS=Homo sapiens GN=HDGFRP2 PE=1 SV=1
1177	1458	tr|K7EL20|K7EL20_HUMAN	76.42	9	2	25.64	1.51E+07	2	Carbamidomethylation	29283	Eukaryotic translation initiation factor 3 subunit G (Fragment) OS=Homo sapiens GN=EIF3G PE=1 SV=6
937	18416	tr|E9PB51|E9PB51_HUMAN	76.18	10	2	24.34	3.36E+06	2	Carbamidomethylation	26287	RNA-binding protein 4 (Fragment) OS=Homo sapiens GN=RBM4 PE=1 SV=1
991	18658	sp|P53396|ACLY_HUMAN	76.17	2	2	14.03	1.08E+06	2	Carbamidomethylation	120839	ATP-citrate synthase OS=Homo sapiens GN=ACLY PE=1 SV=3
1185	2713	sp|P16401|H15_HUMAN	76	10	2	45.44	9.92E+05	2		22580	Histone H1.5 OS=Homo sapiens GN=HIST1H1B PE=1 SV=3
1213	1541	sp|Q86V81|THOC4_HUMAN	75.63	10	2	38.87	3.69E+06	2		26888	THO complex subunit 4 OS=Homo sapiens GN=ALYREF PE=1 SV=3
1537	1076	sp|P02743|SAMP_HUMAN	75.54	10	2	36.21	6.72E+06	2		25387	Serum amyloid P-component OS=Homo sapiens GN=APCS PE=1 SV=2
699	2006	tr|Q5T7C4|Q5T7C4_HUMAN	75.37	13	2	41.24		2	Carbamidomethylation	18311	High mobility group protein B1 OS=Homo sapiens GN=HMGB1 PE=1 SV=1
947	1276	sp|Q6NZI2|PTRF_HUMAN	75.24	8	2	31.29	1.36E+07	2		43476	Polymerase I and transcript release factor OS=Homo sapiens GN=PTRF PE=1 SV=1
813	18443	sp|P08571|CD14_HUMAN	75.21	6	2	24.25	4.63E+05	2	Carbamidomethylation	40076	Monocyte differentiation antigen CD14 OS=Homo sapiens GN=CD14 PE=1 SV=2
728	1370	sp|P12273|PIP_HUMAN	75.09	13	2	37.36	2.44E+05	2	Carbamidomethylation	16572	Prolactin-inducible protein OS=Homo sapiens GN=PIP PE=1 SV=1
712	1766	tr|A0A096LPI6|A0A096LPI6_HUMAN	74.95	7	2	37.36	2.44E+05	2		30495	Uncharacterized protein (Fragment) OS=Homo sapiens PE=4 SV=2
1154	1557	sp|Q01081|U2AF1_HUMAN	74.17	9	2	37.36	2.44E+05	2	Carbamidomethylation	27872	Splicing factor U2AF 35 kDa subunit OS=Homo sapiens GN=U2AF1 PE=1 SV=3
1183	18632	tr|E9PP76|E9PP76_HUMAN	74.11	32	2	37.36	2.44E+05	2		7285	Copper chaperone for superoxide dismutase (Fragment) OS=Homo sapiens GN=CCS PE=1 SV=1
626	1145	sp|P05455|LA_HUMAN	73.78	4	2	21.15	1.60E+05	2		46837	Lupus La protein OS=Homo sapiens GN=SSB PE=1 SV=2
1186	18644	sp|P11279|LAMP1_HUMAN	73.22	5	2	23.89	1.05E+07	2		44882	Lysosome-associated membrane glycoprotein 1 OS=Homo sapiens GN=LAMP1 PE=1 SV=3
1147	18485	tr|B7Z9I1|B7Z9I1_HUMAN	73.13	6	2	23.89	1.05E+07	2		42427	Medium-chain-specific acyl-CoA dehydrogenase mitochondrial OS=Homo sapiens GN=ACADM PE=1 SV=1
807	500	tr|J3KPG2|J3KPG2_HUMAN	73.12	16	2	41.57	3.32E+06	2		18109	Translationally-controlled tumor protein OS=Homo sapiens GN=TPT1 PE=1 SV=1
1188	1695	sp|P84090|ERH_HUMAN	73.11	27	2	23.27	1.83E+06	2	Carbamidomethylation; Oxidation (M)	12259	Enhancer of rudimentary homolog OS=Homo sapiens GN=ERH PE=1 SV=1
820	3302	sp|P36578|RL4_HUMAN	72.9	5	2	19.94		2	Carbamidomethylation; Oxidation (M)	47697	60S ribosomal protein L4 OS=Homo sapiens GN=RPL4 PE=1 SV=5
1182	3604	tr|H3BM38|H3BM38_HUMAN	72.61	22	2	25.8	1.41E+06	2	Carbamidomethylation	13906	Synaptosomal-associated protein (Fragment) OS=Homo sapiens GN=SNAP23 PE=1 SV=1
1250	1150	tr|H0Y4Y4|H0Y4Y4_HUMAN	72.28	7	2	25.8	1.41E+06	2		19593	EF-hand domain-containing protein D2 (Fragment) OS=Homo sapiens GN=EFHD2 PE=1 SV=1
1536	18598	tr|J3QKS7|J3QKS7_HUMAN	72.17	8	2	31.57	8.83E+05	2		33434	SWI/SNF-related matrix-associated actin-dependent regulator of chromatin subfamily E member 1 (Fragment) OS=Homo sapiens GN=SMARCE1 PE=1 SV=1
708	814	sp|P22061|PIMT_HUMAN	71.86	9	2	27.44	3.65E+06	2		24636	Protein-L-isoaspartate(D-aspartate) O-methyltransferase OS=Homo sapiens GN=PCMT1 PE=1 SV=4
962	1275	tr|J3QS36|J3QS36_HUMAN	71.67	9	2	34.99	6.84E+05	2	Carbamidomethylation	23601	L-xylulose reductase (Fragment) OS=Homo sapiens GN=DCXR PE=1 SV=1
702	18444	sp|O95302|FKBP9_HUMAN	71.58	4	2	44.61	2.13E+06	2		63084	Peptidyl-prolyl cis-trans isomerase FKBP9 OS=Homo sapiens GN=FKBP9 PE=1 SV=2
1540	3324	sp|Q14696|MESD_HUMAN	71.21	10	2	29.96	5.38E+05	2	Carbamidomethylation	26077	LDLR chaperone MESD OS=Homo sapiens GN=MESDC2 PE=1 SV=2
1539	2848	sp|Q9NPJ3|ACO13_HUMAN	70.95	16	2	10.19	3.22E+05	2		14960	Acyl-coenzyme A thioesterase 13 OS=Homo sapiens GN=ACOT13 PE=1 SV=1
975	2252	sp|O43242|PSMD3_HUMAN	70.94	4	2	10.19	3.22E+05	2		60978	26S proteasome non-ATPase regulatory subunit 3 OS=Homo sapiens GN=PSMD3 PE=1 SV=2
723	18617	sp|P13284|GILT_HUMAN	70.79	15	2	10.19	3.22E+05	2	Carbamidomethylation; Oxidation (M)	27964	Gamma-interferon-inducible lysosomal thiol reductase OS=Homo sapiens GN=IFI30 PE=1 SV=3
1024	18930	sp|Q13637|RAB32_HUMAN	70.71	7	2	29.49	4.20E+06	2	Carbamidomethylation	24997	Ras-related protein Rab-32 OS=Homo sapiens GN=RAB32 PE=1 SV=3
938	642	tr|A0A0C4DFV9|A0A0C4DFV9_HUMAN	70.64	8	2	20.34	1.28E+06	2		31124	Protein SET OS=Homo sapiens GN=SET PE=1 SV=1
1304	2885	tr|E5RIP1|E5RIP1_HUMAN	69.98	33	2	34.55	3.82E+07	2		5429	40S ribosomal protein S20 OS=Homo sapiens GN=RPS20 PE=1 SV=1
1184	18639	tr|H0YBX3|H0YBX3_HUMAN	69.14	17	2	17.92	6.39E+05	2	Carbamidomethylation	13834	Ribonuclease UK114 (Fragment) OS=Homo sapiens GN=HRSP12 PE=1 SV=1
1157	3317	sp|P00568|KAD1_HUMAN	69.05	11	2	17.92	6.39E+05	2		21635	Adenylate kinase isoenzyme 1 OS=Homo sapiens GN=AK1 PE=1 SV=3
1546	18676	tr|H0YJG0|H0YJG0_HUMAN	68.65	13	2	44.07	1.78E+06	2		20147	Creatine kinase B-type (Fragment) OS=Homo sapiens GN=CKB PE=1 SV=1
990	3322	tr|H7BYN3|H7BYN3_HUMAN	68.06	8	2	44.07	1.78E+06	2		25686	Transcription factor A mitochondrial (Fragment) OS=Homo sapiens GN=TFAM PE=1 SV=1
1178	3448	tr|M0QZC5|M0QZC5_HUMAN	67.99	18	2	33.72	7.53E+05	2	Carbamidomethylation	13997	40S ribosomal protein S11 OS=Homo sapiens GN=RPS11 PE=1 SV=1
1151	2852	sp|Q96QR8|PURB_HUMAN	67.89	7	2	35.16	7.12E+05	2	Carbamidomethylation	33241	Transcriptional activator protein Pur-beta OS=Homo sapiens GN=PURB PE=1 SV=3
698	18426	sp|Q96T51|RUFY1_HUMAN	67.25	3	2	45.08	3.52E+05	2	Carbamidomethylation	79818	RUN and FYVE domain-containing protein 1 OS=Homo sapiens GN=RUFY1 PE=1 SV=2
1149	18501	sp|Q92598|HS105_HUMAN	67.04	2	2	45.08	3.52E+05	2		96865	Heat shock protein 105 kDa OS=Homo sapiens GN=HSPH1 PE=1 SV=1
1216	583	sp|P27105|STOM_HUMAN	66.86	7	2	23.34	2.41E+06	2	Oxidation (M)	31731	Erythrocyte band 7 integral membrane protein OS=Homo sapiens GN=STOM PE=1 SV=3
1179	2899	sp|O75380|NDUS6_HUMAN	66.27	22	2	23.34	2.41E+06	2	Carbamidomethylation	13712	NADH dehydrogenase [ubiquinone] iron-sulfur protein 6 mitochondrial OS=Homo sapiens GN=NDUFS6 PE=1 SV=1
816	18447	tr|A6NKB8|A6NKB8_HUMAN	65.87	4	2	38.36	3.19E+06	2		68169	Aminopeptidase B OS=Homo sapiens GN=RNPEP PE=1 SV=1
854	1783	sp|P01042|KNG1_HUMAN	65.43	5	2	38.36	3.19E+06	2	Carbamidomethylation	71957	Kininogen-1 OS=Homo sapiens GN=KNG1 PE=1 SV=2
1541	1907	sp|Q9UHQ9|NB5R1_HUMAN	65.05	7	2	21.5	6.98E+06	2		34095	NADH-cytochrome b5 reductase 1 OS=Homo sapiens GN=CYB5R1 PE=1 SV=1
1187	18645	sp|P29218|IMPA1_HUMAN	64.92	9	2	21.5	6.98E+06	2		30189	Inositol monophosphatase 1 OS=Homo sapiens GN=IMPA1 PE=1 SV=1
1163	18541	tr|E9PIT3|E9PIT3_HUMAN	64.91	4	2	36.49	2.05E+06	2	Carbamidomethylation	65409	Prothrombin OS=Homo sapiens GN=F2 PE=1 SV=1
836	2408	sp|Q96AE4|FUBP1_HUMAN	64.71	4	2	36.49	2.05E+06	2		67560	Far upstream element-binding protein 1 OS=Homo sapiens GN=FUBP1 PE=1 SV=3
936	978	tr|A0A0D9SFZ9|A0A0D9SFZ9_HUMAN	64.65	13	2	26.42	1.29E+06	2	Carbamidomethylation	19897	Four and a half LIM domains protein 1 (Fragment) OS=Homo sapiens GN=FHL1 PE=1 SV=1
1209	18732	sp|P61353|RL27_HUMAN	63.88	12	2	41.24	5.43E+05	2		15798	60S ribosomal protein L27 OS=Homo sapiens GN=RPL27 PE=1 SV=2
1549	18690	sp|P04844|RPN2_HUMAN	63.55	6	2	14.37	3.60E+05	2		69284	Dolichyl-diphosphooligosaccharide--protein glycosyltransferase subunit 2 OS=Homo sapiens GN=RPN2 PE=1 SV=3
1557	18739	sp|P62913|RL11_HUMAN	63.36	9	2	14.37	3.60E+05	2		20252	60S ribosomal protein L11 OS=Homo sapiens GN=RPL11 PE=1 SV=2
1191	18649	sp|Q01085|TIAR_HUMAN	63.32	5	2	14.37	3.60E+05	2		41591	Nucleolysin TIAR OS=Homo sapiens GN=TIAL1 PE=1 SV=1
866	1862	tr|V9GYE3|V9GYE3_HUMAN	63.03	21	2	39.43	5.14E+05	2		5877	Apolipoprotein A-II OS=Homo sapiens GN=APOA2 PE=1 SV=1
945	18439	sp|P21281|VATB2_HUMAN	63	4	2	28.96	2.76E+06	2		56501	V-type proton ATPase subunit B brain isoform OS=Homo sapiens GN=ATP6V1B2 PE=1 SV=3
817	18449	tr|E9PDQ8|E9PDQ8_HUMAN	62.97	4	2	9.69	1.90E+06	2		41438	Succinyl-CoA ligase [GDP-forming] subunit beta mitochondrial OS=Homo sapiens GN=SUCLG2 PE=1 SV=1
953	18467	tr|F1T0B3|F1T0B3_HUMAN	62.84	3	2	27.01	3.21E+05	2	Carbamidomethylation	73915	ATP-dependent RNA helicase DDX1 OS=Homo sapiens GN=DDX1 PE=1 SV=1
697	18419	sp|P16435|NCPR_HUMAN	62.29	3	2	27.01	3.21E+05	2		76690	NADPH--cytochrome P450 reductase OS=Homo sapiens GN=POR PE=1 SV=2
1545	1860	sp|P19525|E2AK2_HUMAN	62.22	4	2	33.53	1.62E+05	2		62094	Interferon-induced double-stranded RNA-activated protein kinase OS=Homo sapiens GN=EIF2AK2 PE=1 SV=2
1214	18753	sp|P24534|EF1B_HUMAN	62.1	10	2	19.84	4.04E+05	2		24764	Elongation factor 1-beta OS=Homo sapiens GN=EEF1B2 PE=1 SV=3
851	18751	tr|F5GX39|F5GX39_HUMAN	61.02	13	2	19.84	4.04E+05	2	Carbamidomethylation	13631	Transmembrane emp24 domain-containing protein 2 OS=Homo sapiens GN=TMED2 PE=1 SV=1
1565	18776	sp|P07384|CAN1_HUMAN	60.87	2	2	48.32	6.70E+05	2		81890	Calpain-1 catalytic subunit OS=Homo sapiens GN=CAPN1 PE=1 SV=1
989	2952	sp|Q15417|CNN3_HUMAN	60.61	6	2	37.8	4.04E+07	2	Carbamidomethylation	36414	Calponin-3 OS=Homo sapiens GN=CNN3 PE=1 SV=1
951	3453	sp|P50991|TCPD_HUMAN	60.23	4	2	34.78	1.08E+06	2		57924	T-complex protein 1 subunit delta OS=Homo sapiens GN=CCT4 PE=1 SV=4
1190	3375	tr|J3QSB5|J3QSB5_HUMAN	59.66	20	2	29.84	8.66E+05	2	Carbamidomethylation	10789	60S ribosomal protein L36 OS=Homo sapiens GN=RPL36 PE=1 SV=1
957	1414	sp|Q9H444|CHM4B_HUMAN	58.76	11	2	22.88	7.98E+04	2		24950	Charged multivesicular body protein 4b OS=Homo sapiens GN=CHMP4B PE=1 SV=1
959	18496	tr|H3BUI0|H3BUI0_HUMAN	58.09	7	2	32.99	1.30E+06	2		27911	IST1 homolog (Fragment) OS=Homo sapiens GN=IST1 PE=1 SV=1
1156	18519	sp|P36542|ATPG_HUMAN	58.04	8	2	28.22	1.05E+06	2		32996	ATP synthase subunit gamma mitochondrial OS=Homo sapiens GN=ATP5C1 PE=1 SV=1
1189	1217	tr|Q5TBG5|Q5TBG5_HUMAN	57.5	10	2	28.22	1.05E+06	2		22779	Proteasome subunit beta type (Fragment) OS=Homo sapiens GN=PSMB7 PE=1 SV=1
1199	1220	tr|C9J3L8|C9J3L8_HUMAN	56.74	7	2	28.32	1.86E+06	2		29573	Translocon-associated protein subunit alpha OS=Homo sapiens GN=SSR1 PE=1 SV=1
1550	18693	sp|Q12846|STX4_HUMAN	56.48	10	2	28.32	1.86E+06	2		34180	Syntaxin-4 OS=Homo sapiens GN=STX4 PE=1 SV=2
1142	871	sp|Q04760|LGUL_HUMAN	55.87	10	2	26.36	3.11E+05	2		20778	Lactoylglutathione lyase OS=Homo sapiens GN=GLO1 PE=1 SV=4
1193	18660	tr|I3L1P5|I3L1P5_HUMAN	55.33	9	2	45.43	8.45E+04	2	Carbamidomethylation	30004	Hepatocyte growth factor-regulated tyrosine kinase substrate (Fragment) OS=Homo sapiens GN=HGS PE=1 SV=1
994	2022	tr|H0Y9V9|H0Y9V9_HUMAN	55.19	13	2	26.25	7.86E+06	2	Carbamidomethylation	21578	60S ribosomal protein L9 (Fragment) OS=Homo sapiens GN=RPL9 PE=1 SV=1
972	1250	tr|B4DWR3|B4DWR3_HUMAN	54.72	11	2	38.02	9.79E+06	2	Carbamidomethylation	22254	Prefoldin subunit 3 OS=Homo sapiens GN=VBP1 PE=1 SV=1
1692	19460	tr|E7EQF3|E7EQF3_HUMAN	54.08	15	2	38.02	9.79E+06	2		12762	Glycophorin-A OS=Homo sapiens GN=GYPA PE=1 SV=1
1556	18733	tr|A0A024RCR6|A0A024RCR6_HUMAN	53.55	2	2	38.02	9.79E+06	2		118703	HLA-B associated transcript 3 isoform CRA_a OS=Homo sapiens GN=BAT3 PE=1 SV=1
818	18452	tr|A0A087X0I4|A0A087X0I4_HUMAN	53.53	7	2	39.43	5.14E+05	2		34510	Coatomer subunit epsilon OS=Homo sapiens GN=COPE PE=1 SV=1
1162	18540	sp|P50995|ANX11_HUMAN	53.52	5	2	40.83	2.14E+06	2		54390	Annexin A11 OS=Homo sapiens GN=ANXA11 PE=1 SV=1
1548	1026	sp|P40227|TCPZ_HUMAN	52.5	4	2	28.78	3.11E+06	2		58024	T-complex protein 1 subunit zeta OS=Homo sapiens GN=CCT6A PE=1 SV=3
1141	2179	sp|P62263|RS14_HUMAN	52.48	16	2	20.84	2.50E+04	2		16273	40S ribosomal protein S14 OS=Homo sapiens GN=RPS14 PE=1 SV=3
1562	1758	tr|Q5JNW7|Q5JNW7_HUMAN	52.36	10	2	20.84	2.50E+04	2		27850	Proteasome subunit beta type-8 OS=Homo sapiens GN=PSMB8 PE=1 SV=1
691	2055	sp|Q6IBS0|TWF2_HUMAN	51.88	5	2	21.55	8.10E+05	2		39548	Twinfilin-2 OS=Homo sapiens GN=TWF2 PE=1 SV=2
1558	18741	sp|Q9BYN0|SRXN1_HUMAN	51.27	15	2	21.55	8.10E+05	2		14259	Sulfiredoxin-1 OS=Homo sapiens GN=SRXN1 PE=1 SV=2
1563	2405	sp|Q9NRW1|RAB6B_HUMAN	51.12	11	2	48.22	7.63E+05	2		23462	Ras-related protein Rab-6B OS=Homo sapiens GN=RAB6B PE=1 SV=1
1560	18746	sp|Q96HS1|PGAM5_HUMAN	50.84	7	2	18.51	1.75E+07	2		32004	Serine/threonine-protein phosphatase PGAM5 mitochondrial OS=Homo sapiens GN=PGAM5 PE=1 SV=2
1144	1416	sp|Q15691|MARE1_HUMAN	49.68	9	2	18.51	1.75E+07	2		29999	Microtubule-associated protein RP/EB family member 1 OS=Homo sapiens GN=MAPRE1 PE=1 SV=3
1552	18702	sp|P49257|LMAN1_HUMAN	49.65	6	2	18.51	1.75E+07	2	Oxidation (M)	57549	Protein ERGIC-53 OS=Homo sapiens GN=LMAN1 PE=1 SV=2
946	3414	sp|P49207|RL34_HUMAN	49.43	15	2	18.51	1.75E+07	2		13293	60S ribosomal protein L34 OS=Homo sapiens GN=RPL34 PE=1 SV=3
1551	2084	sp|Q7Z7K0|COXM1_HUMAN	49.3	18	2	22.16	4.09E+06	2	Carbamidomethylation	12490	COX assembly mitochondrial protein homolog OS=Homo sapiens GN=CMC1 PE=1 SV=1
1002	18719	tr|I3L3P7|I3L3P7_HUMAN	49.26	17	2	22.16	4.09E+06	2		11478	40S ribosomal protein S15a OS=Homo sapiens GN=RPS15A PE=1 SV=1
1554	18713	sp|P00505|AATM_HUMAN	49.22	4	2	22.16	4.09E+06	2		47518	Aspartate aminotransferase mitochondrial OS=Homo sapiens GN=GOT2 PE=1 SV=3
943	1852	sp|O00560|SDCB1_HUMAN	49.18	8	2	17.66	5.09E+05	2	Carbamidomethylation	32444	Syntenin-1 OS=Homo sapiens GN=SDCBP PE=1 SV=1
1553	18703	tr|H0YLP6|H0YLP6_HUMAN	48.74	21	2	31.5	1.72E+07	2	Carbamidomethylation	9657	60S ribosomal protein L28 OS=Homo sapiens GN=RPL28 PE=1 SV=1
286	756	sp|P06703|S10A6_HUMAN	48.15	17	2	30.35	2.93E+06	2		10180	Protein S100-A6 OS=Homo sapiens GN=S100A6 PE=1 SV=1
1160	18533	tr|H0YDD4|H0YDD4_HUMAN	48.13	5	2	30.35	2.93E+06	2		51201	Acetyltransferase component of pyruvate dehydrogenase complex (Fragment) OS=Homo sapiens GN=DLAT PE=1 SV=1
1217	18757	sp|P49411|EFTU_HUMAN	47.78	5	2	17.1	5.50E+06	2	Carbamidomethylation	49542	Elongation factor Tu mitochondrial OS=Homo sapiens GN=TUFM PE=1 SV=2
1559	1200	tr|M0QZR9|M0QZR9_HUMAN	47.67	11	2	30.85	1.41E+07	2		17131	ELAV-like protein 1 OS=Homo sapiens GN=ELAVL1 PE=1 SV=1
950	18451	sp|Q9NRN5|OLFL3_HUMAN	47.58	5	2	18.98	3.85E+05	2	Carbamidomethylation	46010	Olfactomedin-like protein 3 OS=Homo sapiens GN=OLFML3 PE=2 SV=1
1206	1400	sp|Q9BQE5|APOL2_HUMAN	47.47	7	2	9.75	1.73E+05	2		37092	Apolipoprotein L2 OS=Homo sapiens GN=APOL2 PE=1 SV=1
1205	18696	tr|M0R0G9|M0R0G9_HUMAN	47.17	21	2	21.15	1.60E+05	2		10083	U1 small nuclear ribonucleoprotein A OS=Homo sapiens GN=SNRPA PE=1 SV=1
941	18429	tr|S4R3Z2|S4R3Z2_HUMAN	47.05	6	2	21.15	1.60E+05	2		34339	Aldo-keto reductase family 1 member C3 OS=Homo sapiens GN=AKR1C3 PE=1 SV=1
1145	18471	sp|Q9Y265|RUVB1_HUMAN	46.31	5	2	21.15	1.60E+05	2		50228	RuvB-like 1 OS=Homo sapiens GN=RUVBL1 PE=1 SV=1
829	18493	sp|P46060|RAGP1_HUMAN	46.23	4	2	27.41	2.85E+05	2	Carbamidomethylation	63542	Ran GTPase-activating protein 1 OS=Homo sapiens GN=RANGAP1 PE=1 SV=1
1567	1914	tr|H3BPJ9|H3BPJ9_HUMAN	44.7	13	2	28.35	1.43E+06	2	Carbamidomethylation	19258	NADH dehydrogenase [ubiquinone] 1 beta subcomplex subunit 10 OS=Homo sapiens GN=NDUFB10 PE=1 SV=1
1167	18557	sp|Q8NBJ5|GT251_HUMAN	43.07	3	2	28.35	1.43E+06	2		71636	Procollagen galactosyltransferase 1 OS=Homo sapiens GN=COLGALT1 PE=1 SV=1
706	18482	tr|A0A087WZZ5|A0A087WZZ5_HUMAN	42.19	2	2	17.39	1.19E+06	2		97586	Splicing factor 3B subunit 2 OS=Homo sapiens GN=SF3B2 PE=1 SV=1
433	18411	tr|D3DTX6|D3DTX6_HUMAN	41.94	3	2	20.05	1.93E+06	2		89334	Neurabin-2 OS=Homo sapiens GN=PPP1R9B PE=1 SV=1
1564	3002	tr|K7EKP1|K7EKP1_HUMAN	41.24	36	2	40.8	5.42E+05	2		5679	Apolipoprotein C-I (Fragment) OS=Homo sapiens GN=APOC1 PE=1 SV=6
1005	18766	tr|Q5W0S5|Q5W0S5_HUMAN	40.99	12	2	21.34	1.97E+07	2		15213	UV excision repair protein RAD23 homolog B (Fragment) OS=Homo sapiens GN=RAD23B PE=1 SV=1
1007	1386	sp|O75947|ATP5H_HUMAN	39.66	12	2	21.34	1.97E+07	2	Carbamidomethylation	18491	ATP synthase subunit d mitochondrial OS=Homo sapiens GN=ATP5H PE=1 SV=3
1277	2100	sp|Q9BVK6|TMED9_HUMAN	39.64	4	2	21.34	1.97E+07	2		27277	Transmembrane emp24 domain-containing protein 9 OS=Homo sapiens GN=TMED9 PE=1 SV=2
952	3314	sp|Q9Y266|NUDC_HUMAN	39.2	5	2	21.34	1.97E+07	2		38243	Nuclear migration protein nudC OS=Homo sapiens GN=NUDC PE=1 SV=1
1570	18797	sp|Q5TDH0|DDI2_HUMAN	38.85	4	2	25.35	2.93E+06	2		44523	Protein DDI1 homolog 2 OS=Homo sapiens GN=DDI2 PE=1 SV=1
1566	2316	sp|P12004|PCNA_HUMAN	38.43	6	2	29.48		2		28769	Proliferating cell nuclear antigen OS=Homo sapiens GN=PCNA PE=1 SV=1
1569	18788	sp|O00483|NDUA4_HUMAN	36.93	22	2	11.56	2.35E+06	2		9370	Cytochrome c oxidase subunit NDUFA4 OS=Homo sapiens GN=NDUFA4 PE=1 SV=1
1225	18785	sp|O43447|PPIH_HUMAN	36.82	11	2	11.56	2.35E+06	2	Carbamidomethylation; Oxidation (M)	19208	Peptidyl-prolyl cis-trans isomerase H OS=Homo sapiens GN=PPIH PE=1 SV=1
1568	2658	tr|H0YLA2|H0YLA2_HUMAN	36.64	18	2	24.88	5.84E+05	2		13058	Signal recognition particle 14 kDa protein OS=Homo sapiens GN=SRP14 PE=1 SV=1
1571	3629	tr|E7EMB1|E7EMB1_HUMAN	36.59	3	2	39.74	3.91E+05	2		62033	Switch-associated protein 70 OS=Homo sapiens GN=SWAP70 PE=1 SV=1
1168	18560	tr|A0A087WWS7|A0A087WWS7_HUMAN	36.58	3	2	44.48	5.41E+05	2		64705	Syntaxin-binding protein 2 OS=Homo sapiens GN=STXBP2 PE=1 SV=1
1165	2115	tr|Q5SYZ4|Q5SYZ4_HUMAN	36.5	28	2	44.48	5.41E+05	2		9252	Cellular retinoic acid-binding protein 2 (Fragment) OS=Homo sapiens GN=CRABP2 PE=1 SV=1
1576	18822	sp|Q03519|TAP2_HUMAN	34.32	4	2	44.48	5.41E+05	2		75664	Antigen peptide transporter 2 OS=Homo sapiens GN=TAP2 PE=1 SV=1
960	18499	sp|P36957|ODO2_HUMAN	33.13	4	2	44.48	5.41E+05	2		48755	Dihydrolipoyllysine-residue succinyltransferase component of 2-oxoglutarate dehydrogenase complex mitochondrial OS=Homo sapiens GN=DLST PE=1 SV=4
						25.15	1.17E+06
11	31	sp|P01024|CO3_HUMAN	394.28	48	85	33.57	5.24E+08	85	Carbamidomethylation; Oxidation (M); Hex1HexNAc1	187147	Complement C3 OS=Homo sapiens GN=C3 PE=1 SV=2
228	2142	sp|P01601|KV109_HUMAN	187.88	29	9	43.38		1	Oxidation (M)	12730	Ig kappa chain V-ID region 16 (Fragment) OS=Homo sapiens GN=IGKV1D-16 PE=4 SV=2
10	27	sp|P21333|FLNA_HUMAN	405.98	42	90	42.51	7.08E+05	72	Carbamidomethylation; Oxidation (M)	280737	Filamin-A OS=Homo sapiens GN=FLNA PE=1 SV=4
1393	23480	sp|Q9H3P7|GCP60_HUMAN	178.62	12	5	42.36	6.11E+06	5	Carbamidomethylation	60593	Golgi resident protein GCP60 OS=Homo sapiens GN=ACBD3 PE=1 SV=4
35	579	sp|Q15149|PLEC_HUMAN	271.79	16	68	23.5	8.87E+06	59	Carbamidomethylation; Oxidation (M)	531796	Plectin OS=Homo sapiens GN=PLEC PE=1 SV=3
40	104	sp|Q9Y490|TLN1_HUMAN	290.14	29	58	36.8	2.82E+07	47	Carbamidomethylation; Oxidation (M)	269765	Talin-1 OS=Homo sapiens GN=TLN1 PE=1 SV=3
28	33	sp|P02787|TRFE_HUMAN	375.84	54	47	77.15		47	Carbamidomethylation; Oxidation (M)	77064	Serotransferrin OS=Homo sapiens GN=TF PE=1 SV=3
72	100	sp|P11021|GRP78_HUMAN	349.37	60	44	77.15		41	Oxidation (M)	72333	78 kDa glucose-regulated protein OS=Homo sapiens GN=HSPA5 PE=1 SV=2
67	40	sp|P02751|FINC_HUMAN	317.02	18	41	11.59	6.24E+07	41	Carbamidomethylation; Oxidation (M)	262622	Fibronectin OS=Homo sapiens GN=FN1 PE=1 SV=4
49	238	sp|P35579|MYH9_HUMAN	258.13	25	49	24.58	1.24E+07	37	Carbamidomethylation; Oxidation (M)	226530	Myosin-9 OS=Homo sapiens GN=MYH9 PE=1 SV=4
43	4	sp|P02675|FIBB_HUMAN	310.12	57	36	37.06	6.41E+05	36	Carbamidomethylation; Oxidation (M)	55928	Fibrinogen beta chain OS=Homo sapiens GN=FGB PE=1 SV=2
1068	2753	sp|Q13232|NDK3_HUMAN	60	77	65	29.36	5.20E+06	54		19015	Nucleoside diphosphate kinase 3 OS=Homo sapiens GN=NME3 PE=1 SV=2
242	3436	sp|Q9Y3Z3|SAMH1_HUMAN	111.21	81	54	29.36	5.20E+06	54	Carbamidomethylation	72201	Deoxynucleoside triphosphate triphosphohydrolase SAMHD1 OS=Homo sapiens GN=SAMHD1 PE=1 SV=2
983	3720	sp|P55735|SEC13_HUMAN	156.3	93	59	29.36	5.20E+06	50	Carbamidomethylation	35541	Protein SEC13 homolog OS=Homo sapiens GN=SEC13 PE=1 SV=3
1082	22965	sp|Q8N8S7|ENAH_HUMAN	94.18	86	65	25.35	3.71E+06	48	Carbamidomethylation	66510	Protein enabled homolog OS=Homo sapiens GN=ENAH PE=1 SV=2
1391	23329	sp|Q07960|RHG01_HUMAN	124.29	78	70	46.21	1.03E+07	5		50436	Rho GTPase-activating protein 1 OS=Homo sapiens GN=ARHGAP1 PE=1 SV=1
1914	23373	sp|Q8NC56|LEMD2_HUMAN	109.47	93	48	29.36	5.20E+06	48	Carbamidomethylation	56975	LEM domain-containing protein 2 OS=Homo sapiens GN=LEMD2 PE=1 SV=1
1394	23455	tr|A0A087WX29|A0A087WX29_HUMAN	82.04	90	44	29.11	2.57E+08	44	Carbamidomethylation	26743	TAR DNA-binding protein 43 (Fragment) OS=Homo sapiens GN=TARDBP PE=1 SV=1
1949	23932	tr|H7C525|H7C525_HUMAN	87.57	86	38	38.46		38	Carbamidomethylation	16385	Coiled-coil domain-containing protein 58 (Fragment) OS=Homo sapiens GN=CCDC58 PE=1 SV=1
1665	24231	sp|P78527|PRKDC_HUMAN	114.44	75	37	24.32	3.11E+06	36	Carbamidomethylation	469093	DNA-dependent protein kinase catalytic subunit OS=Homo sapiens GN=PRKDC PE=1 SV=3
1233	24983	sp|Q9H8S9|MOB1A_HUMAN	73.49	83	35	23.86	2.64E+06	35		25080	MOB kinase activator 1A OS=Homo sapiens GN=MOB1A PE=1 SV=4
2185	24984	sp|Q7L9L4|MOB1B_HUMAN	73.49	74	35	23.86	2.64E+06	34		25091	MOB kinase activator 1B OS=Homo sapiens GN=MOB1B PE=1 SV=3
17	13	sp|P02545|LMNA_HUMAN	338.98	62	55	35.51	3.85E+06	35	Carbamidomethylation; Oxidation (M); Phosphorylation (STY)	74140	Prelamin-A/C OS=Homo sapiens GN=LMNA PE=1 SV=1
61	105	sp|P14625|ENPL_HUMAN	303.15	39	35	26.26	3.36E+07	33	Oxidation (M)	92469	Endoplasmin OS=Homo sapiens GN=HSP90B1 PE=1 SV=1
169	1004	sp|P13667|PDIA4_HUMAN	280.29	47	33	26.9	4.79E+07	33	Oxidation (M)	72933	Protein disulfide-isomerase A4 OS=Homo sapiens GN=PDIA4 PE=1 SV=2
44	10	sp|P02647|APOA1_HUMAN	275.38	82	33	25.12	1.14E+07	33	Oxidation (M)	30778	Apolipoprotein A-I OS=Homo sapiens GN=APOA1 PE=1 SV=1
78	309	sp|P20700|LMNB1_HUMAN	256.92	48	37	33.92	3.99E+08	32	Carbamidomethylation; Oxidation (M)	66408	Lamin-B1 OS=Homo sapiens GN=LMNB1 PE=1 SV=2
159	1171	sp|P27824|CALX_HUMAN	295.86	43	32	33.92	3.99E+08	32	Carbamidomethylation; Oxidation (M); Phosphorylation (STY)	67568	Calnexin OS=Homo sapiens GN=CANX PE=1 SV=2
48	410	sp|P26038|MOES_HUMAN	287.7	53	40	33.92	3.99E+08	31	Oxidation (M)	67820	Moesin OS=Homo sapiens GN=MSN PE=1 SV=3
127	846	sp|P46940|IQGA1_HUMAN	227.42	20	30	33.92	3.99E+08	28	Carbamidomethylation	189251	Ras GTPase-activating-like protein IQGAP1 OS=Homo sapiens GN=IQGAP1 PE=1 SV=1
51	53	sp|P01009|A1AT_HUMAN	303.43	53	29	17.18	4.68E+07	28	Carbamidomethylation; Oxidation (M)	46737	Alpha-1-antitrypsin OS=Homo sapiens GN=SERPINA1 PE=1 SV=3
82	20	sp|P02671|FIBA_HUMAN	250.6	26	27	26.23	3.08E+06	27	Carbamidomethylation; Oxidation (M)	94973	Fibrinogen alpha chain OS=Homo sapiens GN=FGA PE=1 SV=2
187	130	sp|Q01082|SPTB2_HUMAN	242.35	15	28	34.52	2.38E+06	26	Carbamidomethylation	274608	Spectrin beta chain non-erythrocytic 1 OS=Homo sapiens GN=SPTBN1 PE=1 SV=2
114	43	sp|P02679|FIBG_HUMAN	277.5	50	26	32.84	1.03E+07	26	Carbamidomethylation; Oxidation (M)	51512	Fibrinogen gamma chain OS=Homo sapiens GN=FGG PE=1 SV=3
69	58	sp|P07355|ANXA2_HUMAN	249.74	64	26	38.3	3.00E+06	26	Carbamidomethylation	38604	Annexin A2 OS=Homo sapiens GN=ANXA2 PE=1 SV=2
6	9	sp|P08670|VIME_HUMAN	337.01	65	56	26.23	3.08E+06	25	Carbamidomethylation; Oxidation (M)	53652	Vimentin OS=Homo sapiens GN=VIM PE=1 SV=4
121	318	sp|Q07065|CKAP4_HUMAN	302.89	52	25	32.84	1.03E+07	25	Carbamidomethylation	66023	Cytoskeleton-associated protein 4 OS=Homo sapiens GN=CKAP4 PE=1 SV=2
101	51	sp|Q01518|CAP1_HUMAN	252.98	47	25	43.54	5.45E+06	25	Carbamidomethylation; Oxidation (M)	51902	Adenylyl cyclase-associated protein 1 OS=Homo sapiens GN=CAP1 PE=1 SV=5
97	45	sp|P30101|PDIA3_HUMAN	248.64	47	25	33.92	3.99E+08	25	Carbamidomethylation; Oxidation (M)	56782	Protein disulfide-isomerase A3 OS=Homo sapiens GN=PDIA3 PE=1 SV=4
171	98	sp|Q09666|AHNK_HUMAN	188.51	6	25	32.84	1.03E+07	25	Carbamidomethylation	629114	Neuroblast differentiation-associated protein AHNAK OS=Homo sapiens GN=AHNAK PE=1 SV=2
140	283	tr|J9JID7|J9JID7_HUMAN	222.81	41	28	35.46	4.93E+06	23		69948	Lamin B2 isoform CRA_a OS=Homo sapiens GN=LMNB2 PE=1 SV=1
88	159	sp|P06733|ENOA_HUMAN	278.91	46	27	24.3	4.77E+07	23	Carbamidomethylation; Oxidation (M)	47169	Alpha-enolase OS=Homo sapiens GN=ENO1 PE=1 SV=2
118	623	sp|O75369|FLNB_HUMAN	217.35	12	27	33.92	3.99E+08	21	Carbamidomethylation	278162	Filamin-B OS=Homo sapiens GN=FLNB PE=1 SV=2
132	150	sp|P00558|PGK1_HUMAN	226.86	64	25	42.89	1.28E+06	21	Carbamidomethylation; Oxidation (M)	44615	Phosphoglycerate kinase 1 OS=Homo sapiens GN=PGK1 PE=1 SV=3
154	221	sp|P02790|HEMO_HUMAN	237.69	44	21	46.21	1.03E+07	21	Carbamidomethylation; Oxidation (M)	51676	Hemopexin OS=Homo sapiens GN=HPX PE=1 SV=2
230	1002	sp|P18206|VINC_HUMAN	224.84	20	21	24.88	1.45E+07	21		123799	Vinculin OS=Homo sapiens GN=VCL PE=1 SV=4
158	1651	sp|Q00839|HNRPU_HUMAN	216.88	20	21	39.58	1.67E+07	21	Carbamidomethylation; Oxidation (M)	90585	Heterogeneous nuclear ribonucleoprotein U OS=Homo sapiens GN=HNRNPU PE=1 SV=6
108	1087	sp|P13796|PLSL_HUMAN	274.33	46	26	26.13	5.97E+07	20	Carbamidomethylation; Oxidation (M)	70289	Plastin-2 OS=Homo sapiens GN=LCP1 PE=1 SV=6
168	398	sp|P13639|EF2_HUMAN	226.2	25	21	39.58	1.67E+07	20	Carbamidomethylation; Oxidation (M)	95338	Elongation factor 2 OS=Homo sapiens GN=EEF2 PE=1 SV=4
141	576	sp|P80723|BASP1_HUMAN	265.36	89	20	42.89	1.28E+06	20		22693	Brain acid soluble protein 1 OS=Homo sapiens GN=BASP1 PE=1 SV=2
237	119	sp|P00450|CERU_HUMAN	260.21	23	20	30.55	1.19E+06	20	Carbamidomethylation; Oxidation (M)	122205	Ceruloplasmin OS=Homo sapiens GN=CP PE=1 SV=1
145	227	sp|P10809|CH60_HUMAN	218.3	35	20	26.23	3.08E+06	20	Carbamidomethylation	61055	60 kDa heat shock protein mitochondrial OS=Homo sapiens GN=HSPD1 PE=1 SV=2
225	337	sp|P07996|TSP1_HUMAN	180.34	22	20	33.33	3.76E+06	20	Carbamidomethylation; Oxidation (M)	129383	Thrombospondin-1 OS=Homo sapiens GN=THBS1 PE=1 SV=2
116	129	sp|P19338|NUCL_HUMAN	199.24	31	22	44.99	3.16E+05	19	Carbamidomethylation; Oxidation (M)	76615	Nucleolin OS=Homo sapiens GN=NCL PE=1 SV=3
74	134	sp|P04406|G3P_HUMAN	255.05	55	19	26.13	5.97E+07	19	Carbamidomethylation; Oxidation (M)	36053	Glyceraldehyde-3-phosphate dehydrogenase OS=Homo sapiens GN=GAPDH PE=1 SV=3
109	32	sp|P60174|TPIS_HUMAN	251.59	68	19	42.89	1.28E+06	19	Carbamidomethylation; Oxidation (M)	30791	Triosephosphate isomerase OS=Homo sapiens GN=TPI1 PE=1 SV=3
174	373	sp|P08133|ANXA6_HUMAN	224.16	32	19	9.79	9.40E+05	19	Carbamidomethylation	75873	Annexin A6 OS=Homo sapiens GN=ANXA6 PE=1 SV=3
170	101	sp|P04083|ANXA1_HUMAN	215.8	55	19	31.62	8.71E+07	19	Carbamidomethylation	38714	Annexin A1 OS=Homo sapiens GN=ANXA1 PE=1 SV=2
179	1108	sp|Q05682|CALD1_HUMAN	204.39	17	19	31.62	8.71E+07	19		93231	Caldesmon OS=Homo sapiens GN=CALD1 PE=1 SV=3
42	1118	sp|P02452|CO1A1_HUMAN	192.14	17	19	39.41	1.65E+06	19	Carbamidomethylation; Oxidation (M)	138942	Collagen alpha-1(I) chain OS=Homo sapiens GN=COL1A1 PE=1 SV=5
217	422	tr|B4E1Z4|B4E1Z4_HUMAN	235.58	20	21	39.61	1.04E+06	18	Carbamidomethylation; Oxidation (M)	140942	Uncharacterized protein OS=Homo sapiens PE=1 SV=1
102	551	sp|P27797|CALR_HUMAN	292.66	53	18	26.23	3.08E+06	18	Carbamidomethylation	48142	Calreticulin OS=Homo sapiens GN=CALR PE=1 SV=1
238	268	sp|P00747|PLMN_HUMAN	211.93	28	18	43.03	4.36E+06	18	Carbamidomethylation; Oxidation (M)	90569	Plasminogen OS=Homo sapiens GN=PLG PE=1 SV=2
252	1931	sp|P04843|RPN1_HUMAN	204.03	31	18	31.62	8.71E+07	18	Carbamidomethylation	68569	Dolichyl-diphosphooligosaccharide--protein glycosyltransferase subunit 1 OS=Homo sapiens GN=RPN1 PE=1 SV=1
138	505	sp|Q5VTE0|EF1A3_HUMAN	200.38	30	18	26.13	5.97E+07	18	Oxidation (M)	50185	Putative elongation factor 1-alpha-like 3 OS=Homo sapiens GN=EEF1A1P5 PE=5 SV=1
304	319	sp|P50990|TCPQ_HUMAN	177.34	39	18	77.15		18	Carbamidomethylation	59621	T-complex protein 1 subunit theta OS=Homo sapiens GN=CCT8 PE=1 SV=4
188	1590	sp|P07814|SYEP_HUMAN	174.93	15	18	42.09	5.22E+06	18	Carbamidomethylation	170590	Bifunctional glutamate/proline--tRNA ligase OS=Homo sapiens GN=EPRS PE=1 SV=5
244	1557	sp|P38646|GRP75_HUMAN	236.62	36	18	41.2	3.81E+07	17	Carbamidomethylation	73681	Stress-70 protein mitochondrial OS=Homo sapiens GN=HSPA9 PE=1 SV=2
115	392	sp|P17661|DESM_HUMAN	225.65	40	25	25.32	2.56E+07	16	Carbamidomethylation	53536	Desmin OS=Homo sapiens GN=DES PE=1 SV=3
300	447	sp|P04040|CATA_HUMAN	235.66	27	16	26.96	5.50E+06	16	Carbamidomethylation	59756	Catalase OS=Homo sapiens GN=CAT PE=1 SV=3
264	673	sp|P29401|TKT_HUMAN	216.12	35	16	37.12	5.06E+06	16	Carbamidomethylation; Oxidation (M)	67878	Transketolase OS=Homo sapiens GN=TKT PE=1 SV=3
180	18	sp|Q96Q06|PLIN4_HUMAN	199.85	15	16	26.23	3.08E+06	16	Carbamidomethylation	134431	Perilipin-4 OS=Homo sapiens GN=PLIN4 PE=1 SV=2
284	346	sp|Q14624|ITIH4_HUMAN	197.48	18	16	23.78	5.63E+05	16		103357	Inter-alpha-trypsin inhibitor heavy chain H4 OS=Homo sapiens GN=ITIH4 PE=1 SV=4
155	307	sp|Q05707|COEA1_HUMAN	174.81	11	16	25.21	6.07E+06	16		193513	Collagen alpha-1(XIV) chain OS=Homo sapiens GN=COL14A1 PE=1 SV=3
208	881	sp|P31146|COR1A_HUMAN	203.45	29	16	21.15	3.82E+06	15	Carbamidomethylation	51026	Coronin-1A OS=Homo sapiens GN=CORO1A PE=1 SV=4
246	351	sp|Q00610|CLH1_HUMAN	178.73	11	16	77.15		15	Carbamidomethylation	191613	Clathrin heavy chain 1 OS=Homo sapiens GN=CLTC PE=1 SV=5
299	2355	sp|P28838|AMPL_HUMAN	219.63	36	15	22.76	4.75E+06	15	Carbamidomethylation	56166	Cytosol aminopeptidase OS=Homo sapiens GN=LAP3 PE=1 SV=3
52	972	tr|A0A087WTA8|A0A087WTA8_HUMAN	217.96	14	15	46.86	4.32E+06	15	Carbamidomethylation	129151	Collagen alpha-2(I) chain OS=Homo sapiens GN=COL1A2 PE=1 SV=1
226	165	sp|P01042|KNG1_HUMAN	215.69	26	15	24.53	4.38E+05	15	Carbamidomethylation	71957	Kininogen-1 OS=Homo sapiens GN=KNG1 PE=1 SV=2
192	276	tr|B1AK87|B1AK87_HUMAN	209.72	55	15	25.21	6.07E+06	15	Carbamidomethylation; Oxidation (M)	29295	Capping protein (Actin filament) muscle Z-line beta isoform CRA_a OS=Homo sapiens GN=CAPZB PE=1 SV=1
302	48	sp|P02549|SPTA1_HUMAN	196.81	8	15	41.92	6.46E+05	15	Carbamidomethylation	280013	Spectrin alpha chain erythrocytic 1 OS=Homo sapiens GN=SPTA1 PE=1 SV=5
286	1198	sp|Q7KZF4|SND1_HUMAN	195.31	19	15	24.82	6.41E+06	15	Oxidation (M)	101997	Staphylococcal nuclease domain-containing protein 1 OS=Homo sapiens GN=SND1 PE=1 SV=1
327	1850	sp|P23396|RS3_HUMAN	144.9	59	15	10.38	1.97E+06	15	Carbamidomethylation	26688	40S ribosomal protein S3 OS=Homo sapiens GN=RPS3 PE=1 SV=2
80	194	sp|P07900|HS90A_HUMAN	266.34	31	29	25.48	2.86E+06	14	Carbamidomethylation; Oxidation (M)	84660	Heat shock protein HSP 90-alpha OS=Homo sapiens GN=HSP90AA1 PE=1 SV=5
245	365	sp|P02774|VTDB_HUMAN	221.7	37	14	24.3	4.77E+07	14	Carbamidomethylation; Oxidation (M)	52964	Vitamin D-binding protein OS=Homo sapiens GN=GC PE=1 SV=1
239	356	sp|P02649|APOE_HUMAN	207.54	45	14	43.54	5.45E+06	14	Carbamidomethylation; Oxidation (M)	36154	Apolipoprotein E OS=Homo sapiens GN=APOE PE=1 SV=1
178	22	sp|P02730|B3AT_HUMAN	206.62	20	14	39.76	1.02E+06	14	Carbamidomethylation; Oxidation (M)	101792	Band 3 anion transport protein OS=Homo sapiens GN=SLC4A1 PE=1 SV=3
199	853	sp|P05387|RLA2_HUMAN	204.42	88	14	32.54	1.50E+06	14	Oxidation (M)	11665	60S acidic ribosomal protein P2 OS=Homo sapiens GN=RPLP2 PE=1 SV=1
214	510	sp|P01008|ANT3_HUMAN	203.33	35	14	20.78	9.05E+07	14	Carbamidomethylation; Oxidation (M)	52602	Antithrombin-III OS=Homo sapiens GN=SERPINC1 PE=1 SV=1
125	175	sp|Q01995|TAGL_HUMAN	193.54	55	14	39.51	2.54E+06	14	Oxidation (M)	22611	Transgelin OS=Homo sapiens GN=TAGLN PE=1 SV=4
311	601	sp|Q15084|PDIA6_HUMAN	175.5	38	14	16.47	5.58E+06	14		48121	Protein disulfide-isomerase A6 OS=Homo sapiens GN=PDIA6 PE=1 SV=1
203	4048	tr|B1ALD9|B1ALD9_HUMAN	174.84	20	14	32.1	1.66E+06	14	Carbamidomethylation; Oxidation (M)	90143	Periostin OS=Homo sapiens GN=POSTN PE=1 SV=1
191	482	sp|P40926|MDHM_HUMAN	158.41	48	14	41.75	1.82E+06	14	Carbamidomethylation; Oxidation (M)	35503	Malate dehydrogenase mitochondrial OS=Homo sapiens GN=MDH2 PE=1 SV=3
206	290	sp|P08758|ANXA5_HUMAN	131.1	47	14	14.14	1.17E+08	14		35937	Annexin A5 OS=Homo sapiens GN=ANXA5 PE=1 SV=2
56	70	sp|P11142|HSP7C_HUMAN	314.14	47	34	41.75	1.82E+06	13	Carbamidomethylation; Oxidation (M)	70898	Heat shock cognate 71 kDa protein OS=Homo sapiens GN=HSPA8 PE=1 SV=1
123	1584	sp|P35749|MYH11_HUMAN	215.38	12	24	23.83	1.57E+05	13	Carbamidomethylation; Oxidation (M)	227337	Myosin-11 OS=Homo sapiens GN=MYH11 PE=1 SV=3
287	3043	sp|Q15233|NONO_HUMAN	168.16	29	14	42.6	3.42E+05	13	Carbamidomethylation; Oxidation (M)	54232	Non-POU domain-containing octamer-binding protein OS=Homo sapiens GN=NONO PE=1 SV=4
205	289	sp|P07737|PROF1_HUMAN	207.75	74	13	42.6	3.42E+05	13	Carbamidomethylation; Oxidation (M)	15054	Profilin-1 OS=Homo sapiens GN=PFN1 PE=1 SV=2
197	252	sp|Q99497|PARK7_HUMAN	207.14	60	13	46.07	1.96E+06	13	Carbamidomethylation; Oxidation (M)	19891	Protein deglycase DJ-1 OS=Homo sapiens GN=PARK7 PE=1 SV=2
181	1132	sp|Q8NBS9|TXND5_HUMAN	197.67	33	13	28.96	7.00E+06	13	Carbamidomethylation; Oxidation (M)	47629	Thioredoxin domain-containing protein 5 OS=Homo sapiens GN=TXNDC5 PE=1 SV=2
272	2571	sp|P23381|SYWC_HUMAN	177.52	31	13	26.23	3.08E+06	13	Carbamidomethylation; Oxidation (M)	53165	Tryptophan--tRNA ligase cytoplasmic OS=Homo sapiens GN=WARS PE=1 SV=2
301	378	sp|P40925|MDHC_HUMAN	174.36	40	13	32.95	2.34E+07	13	Carbamidomethylation	36426	Malate dehydrogenase cytoplasmic OS=Homo sapiens GN=MDH1 PE=1 SV=4
312	259	sp|P00488|F13A_HUMAN	170.99	21	13	32.95	2.34E+07	13	Oxidation (M)	83267	Coagulation factor XIII A chain OS=Homo sapiens GN=F13A1 PE=1 SV=4
305	112	sp|P00325|ADH1B_HUMAN	168.22	31	13	34.33	1.23E+06	13	Carbamidomethylation	39855	Alcohol dehydrogenase 1B OS=Homo sapiens GN=ADH1B PE=1 SV=2
268	95	sp|Q6NZI2|PTRF_HUMAN	166.77	34	13	31.11	9.64E+05	13	Oxidation (M)	43476	Polymerase I and transcript release factor OS=Homo sapiens GN=PTRF PE=1 SV=1
292	377	sp|P55072|TERA_HUMAN	156	21	13	11.59	6.24E+07	13	Carbamidomethylation	89322	Transitional endoplasmic reticulum ATPase OS=Homo sapiens GN=VCP PE=1 SV=4
131	206	sp|P22626|ROA2_HUMAN	228.78	38	16	26.47	1.95E+06	12	Carbamidomethylation; Oxidation (M)	37430	Heterogeneous nuclear ribonucleoproteins A2/B1 OS=Homo sapiens GN=HNRNPA2B1 PE=1 SV=2
172	200	sp|Q06830|PRDX1_HUMAN	206.52	61	15	26.47	1.95E+06	12	Carbamidomethylation; Oxidation (M)	22110	Peroxiredoxin-1 OS=Homo sapiens GN=PRDX1 PE=1 SV=1
98	382	tr|H0Y7A7|H0Y7A7_HUMAN	273.4	49	14	26.47	1.95E+06	12	Oxidation (M)	20762	Calmodulin (Fragment) OS=Homo sapiens GN=CALM2 PE=1 SV=1
231	1507	sp|P48735|IDHP_HUMAN	220.59	33	13	29.38	7.20E+07	12	Carbamidomethylation	50909	Isocitrate dehydrogenase [NADP] mitochondrial OS=Homo sapiens GN=IDH2 PE=1 SV=2
193	859	sp|Q06323|PSME1_HUMAN	202.64	51	13	34.33	1.23E+06	12	Carbamidomethylation	28723	Proteasome activator complex subunit 1 OS=Homo sapiens GN=PSME1 PE=1 SV=1
107	91	sp|P00915|CAH1_HUMAN	243.09	54	12	21.83	7.36E+05	12	Oxidation (M)	28870	Carbonic anhydrase 1 OS=Homo sapiens GN=CA1 PE=1 SV=2
445	1714	sp|P01011|AACT_HUMAN	194.43	27	12	22.17	1.36E+07	12	Carbamidomethylation	47651	Alpha-1-antichymotrypsin OS=Homo sapiens GN=SERPINA3 PE=1 SV=2
366	764	sp|P26641|EF1G_HUMAN	181.92	24	12	31.59	7.48E+06	12	Carbamidomethylation; Oxidation (M)	50119	Elongation factor 1-gamma OS=Homo sapiens GN=EEF1G PE=1 SV=3
490	1882	sp|P06744|G6PI_HUMAN	180.28	24	12	24.95	6.20E+06	12		63147	Glucose-6-phosphate isomerase OS=Homo sapiens GN=GPI PE=1 SV=4
358	759	sp|P02749|APOH_HUMAN	179.22	35	12	18.57	8.74E+06	12	Carbamidomethylation	38298	Beta-2-glycoprotein 1 OS=Homo sapiens GN=APOH PE=1 SV=3
339	549	sp|P40939|ECHA_HUMAN	167.97	19	12	51.4	1.55E+05	12	Carbamidomethylation	83000	Trifunctional enzyme subunit alpha mitochondrial OS=Homo sapiens GN=HADHA PE=1 SV=2
290	1272	sp|O75083|WDR1_HUMAN	164.41	26	12	21.48	1.08E+06	12	Carbamidomethylation; Oxidation (M)	66194	WD repeat-containing protein 1 OS=Homo sapiens GN=WDR1 PE=1 SV=4
276	2685	sp|Q1KMD3|HNRL2_HUMAN	164.38	19	12	10.11	2.88E+06	12	Carbamidomethylation; Oxidation (M)	85105	Heterogeneous nuclear ribonucleoprotein U-like protein 2 OS=Homo sapiens GN=HNRNPUL2 PE=1 SV=1
620	608	sp|P25786|PSA1_HUMAN	162.27	37	12	23.92	3.80E+06	12	Oxidation (M)	29556	Proteasome subunit alpha type-1 OS=Homo sapiens GN=PSMA1 PE=1 SV=1
223	212	sp|P07339|CATD_HUMAN	155.21	30	12	37.58	1.75E+06	12	Carbamidomethylation; Oxidation (M)	44552	Cathepsin D OS=Homo sapiens GN=CTSD PE=1 SV=1
472	316	tr|F8W1A4|F8W1A4_HUMAN	151	40	12	10.11	2.88E+06	12	Carbamidomethylation	25631	Adenylate kinase 2 mitochondrial OS=Homo sapiens GN=AK2 PE=1 SV=1
380	379	sp|P51149|RAB7A_HUMAN	146.51	53	12	24.82	2.30E+06	12	Carbamidomethylation	23490	Ras-related protein Rab-7a OS=Homo sapiens GN=RAB7A PE=1 SV=1
474	4421	sp|P08621|RU17_HUMAN	118.51	30	12	18.57	8.74E+06	12		51557	U1 small nuclear ribonucleoprotein 70 kDa OS=Homo sapiens GN=SNRNP70 PE=1 SV=2
423	1973	sp|P00367|DHE3_HUMAN	109.74	30	12	20.21	5.60E+07	12	Carbamidomethylation; Oxidation (M)	61398	Glutamate dehydrogenase 1 mitochondrial OS=Homo sapiens GN=GLUD1 PE=1 SV=2
66	93	sp|P08238|HS90B_HUMAN	275.71	37	30	20.21	5.60E+07	11	Carbamidomethylation; Oxidation (M)	83264	Heat shock protein HSP 90-beta OS=Homo sapiens GN=HSP90AB1 PE=1 SV=4
95	204	sp|P63104|1433Z_HUMAN	215.72	64	19	20.21	5.60E+07	11	Carbamidomethylation; Oxidation (M)	27745	14-3-3 protein zeta/delta OS=Homo sapiens GN=YWHAZ PE=1 SV=1
224	652	sp|P14314|GLU2B_HUMAN	231.32	36	16	25.17	1.60E+06	11	Carbamidomethylation; Oxidation (M)	59426	Glucosidase 2 subunit beta OS=Homo sapiens GN=PRKCSH PE=1 SV=2
271	22794	tr|A0A087WTT1|A0A087WTT1_HUMAN	174.55	31	15	26.26	3.36E+07	11	Carbamidomethylation	58536	Polyadenylate-binding protein OS=Homo sapiens GN=PABPC1 PE=1 SV=1
247	615	sp|P51991|ROA3_HUMAN	224.2	27	14	44.08	1.54E+06	11	Carbamidomethylation; Oxidation (M)	39595	Heterogeneous nuclear ribonucleoprotein A3 OS=Homo sapiens GN=HNRNPA3 PE=1 SV=2
318	585	sp|P00338|LDHA_HUMAN	201.19	46	13	44.08	1.54E+06	11	Carbamidomethylation	36689	L-lactate dehydrogenase A chain OS=Homo sapiens GN=LDHA PE=1 SV=2
362	22951	sp|P32455|GBP1_HUMAN	187	20	13	18	2.88E+07	11	Oxidation (M)	67931	Guanylate-binding protein 1 OS=Homo sapiens GN=GBP1 PE=1 SV=2
379	1570	sp|P34932|HSP74_HUMAN	172.08	20	13	38.73	1.65E+06	11	Carbamidomethylation; Oxidation (M)	94331	Heat shock 70 kDa protein 4 OS=Homo sapiens GN=HSPA4 PE=1 SV=4
313	1178	sp|Q16181|SEPT7_HUMAN	135.16	25	12	36.93	6.78E+06	11	Carbamidomethylation	50680	Septin-7 OS=Homo sapiens GN=SEPT7 PE=1 SV=2
149	183	sp|Q86YZ3|HORN_HUMAN	281.38	7	11	46.86	4.32E+06	11		282389	Hornerin OS=Homo sapiens GN=HRNR PE=1 SV=2
465	4268	sp|Q15582|BGH3_HUMAN	197.8	20	11	20.63	3.69E+06	11	Carbamidomethylation; Oxidation (M)	74681	Transforming growth factor-beta-induced protein ig-h3 OS=Homo sapiens GN=TGFBI PE=1 SV=1
249	795	sp|P40121|CAPG_HUMAN	187.49	31	11	27.93	1.16E+07	11	Oxidation (M)	38499	Macrophage-capping protein OS=Homo sapiens GN=CAPG PE=1 SV=2
350	214	sp|P54578|UBP14_HUMAN	187.3	27	11	27.96	5.80E+06	11	Carbamidomethylation	56069	Ubiquitin carboxyl-terminal hydrolase 14 OS=Homo sapiens GN=USP14 PE=1 SV=3
329	4441	tr|E9PF17|E9PF17_HUMAN	182.25	8	11	27.93	1.16E+07	11	Carbamidomethylation	176829	Versican core protein OS=Homo sapiens GN=VCAN PE=1 SV=2
258	202	tr|Q5T985|Q5T985_HUMAN	178.68	13	11	20.78	9.05E+07	11		105216	Inter-alpha-trypsin inhibitor heavy chain H2 OS=Homo sapiens GN=ITIH2 PE=1 SV=1
340	1759	sp|P61158|ARP3_HUMAN	175.83	28	11	36.57	1.70E+06	11	Carbamidomethylation	47371	Actin-related protein 3 OS=Homo sapiens GN=ACTR3 PE=1 SV=3
417	1756	sp|O15144|ARPC2_HUMAN	172.94	28	11	10.11	2.88E+06	11	Carbamidomethylation	34333	Actin-related protein 2/3 complex subunit 2 OS=Homo sapiens GN=ARPC2 PE=1 SV=1
469	521	sp|P04196|HRG_HUMAN	172.27	21	11	31.59	7.48E+06	11	Carbamidomethylation	59578	Histidine-rich glycoprotein OS=Homo sapiens GN=HRG PE=1 SV=1
338	1514	sp|P50454|SERPH_HUMAN	168.9	31	11	35.52	1.03E+06	11	Carbamidomethylation	46441	Serpin H1 OS=Homo sapiens GN=SERPINH1 PE=1 SV=2
409	2200	sp|Q86UP2|KTN1_HUMAN	163.48	9	11	37.47	2.35E+06	11	Carbamidomethylation	156275	Kinectin OS=Homo sapiens GN=KTN1 PE=1 SV=1
265	229	tr|A0A087X0S5|A0A087X0S5_HUMAN	162.87	14	11	10.45		11	Carbamidomethylation	108339	Collagen alpha-1(VI) chain OS=Homo sapiens GN=COL6A1 PE=1 SV=1
319	1001	sp|P63244|GBLP_HUMAN	160.7	46	11	10.45		11	Carbamidomethylation; Oxidation (M)	35077	Guanine nucleotide-binding protein subunit beta-2-like 1 OS=Homo sapiens GN=GNB2L1 PE=1 SV=3
342	1428	sp|P31948|STIP1_HUMAN	158.71	18	11	20.21	5.60E+07	11		62639	Stress-induced-phosphoprotein 1 OS=Homo sapiens GN=STIP1 PE=1 SV=1
278	218	sp|P23284|PPIB_HUMAN	157.16	45	11	35.44	2.46E+06	11	Carbamidomethylation; Oxidation (M)	23743	Peptidyl-prolyl cis-trans isomerase B OS=Homo sapiens GN=PPIB PE=1 SV=2
467	270	sp|Q16851|UGPA_HUMAN	126.59	23	11	29.69	8.35E+05	11	Carbamidomethylation	56940	UTP--glucose-1-phosphate uridylyltransferase OS=Homo sapiens GN=UGP2 PE=1 SV=5
383	775	tr|Q6P452|Q6P452_HUMAN	122.5	37	11	46.08	4.79E+05	11	Carbamidomethylation	33552	Annexin OS=Homo sapiens GN=ANXA4 PE=1 SV=1
476	4531	sp|Q02818|NUCB1_HUMAN	115.83	23	11	22.03	1.55E+06	11		53879	Nucleobindin-1 OS=Homo sapiens GN=NUCB1 PE=1 SV=4
173	564	sp|P27348|1433T_HUMAN	210.27	48	16	22.03	1.55E+06	10	Carbamidomethylation; Oxidation (M)	27764	14-3-3 protein theta OS=Homo sapiens GN=YWHAQ PE=1 SV=1
408	22815	sp|P19971|TYPH_HUMAN	178.5	26	11	27.21		10	Carbamidomethylation	49956	Thymidine phosphorylase OS=Homo sapiens GN=TYMP PE=1 SV=2
382	681	sp|P05091|ALDH2_HUMAN	177	23	11	42.6	3.42E+05	10	Carbamidomethylation	56381	Aldehyde dehydrogenase mitochondrial OS=Homo sapiens GN=ALDH2 PE=1 SV=2
491	1289	sp|P49411|EFTU_HUMAN	154.55	26	11	36.51	1.05E+06	10	Carbamidomethylation	49542	Elongation factor Tu mitochondrial OS=Homo sapiens GN=TUFM PE=1 SV=2
535	554	sp|O95865|DDAH2_HUMAN	148.4	51	11	20.21	5.60E+07	10	Carbamidomethylation	29644	N(G) N(G)-dimethylarginine dimethylaminohydrolase 2 OS=Homo sapiens GN=DDAH2 PE=1 SV=1
280	522	sp|P02760|AMBP_HUMAN	189.17	28	10	20.21	5.60E+07	10	Carbamidomethylation; Oxidation (M)	39000	Protein AMBP OS=Homo sapiens GN=AMBP PE=1 SV=1
544	670	sp|O14818|PSA7_HUMAN	186.62	33	10	20.21	5.60E+07	10		27887	Proteasome subunit alpha type-7 OS=Homo sapiens GN=PSMA7 PE=1 SV=1
381	22872	sp|P46777|RL5_HUMAN	182.7	35	10	20.21	5.60E+07	10	Carbamidomethylation	34363	60S ribosomal protein L5 OS=Homo sapiens GN=RPL5 PE=1 SV=3
492	22902	sp|P29762|RABP1_HUMAN	179.96	69	10	20.21	5.60E+07	10	Carbamidomethylation	15566	Cellular retinoic acid-binding protein 1 OS=Homo sapiens GN=CRABP1 PE=1 SV=2
328	285	sp|P00734|THRB_HUMAN	172.92	23	10	20.21	5.60E+07	10	Carbamidomethylation; Oxidation (M)	70037	Prothrombin OS=Homo sapiens GN=F2 PE=1 SV=2
431	246	sp|P18669|PGAM1_HUMAN	172.27	43	10	37.21	3.06E+06	10	Carbamidomethylation; Oxidation (M)	28804	Phosphoglycerate mutase 1 OS=Homo sapiens GN=PGAM1 PE=1 SV=2
351	402	sp|Q15113|PCOC1_HUMAN	168.71	28	10	37.21	3.06E+06	10	Carbamidomethylation	47973	Procollagen C-endopeptidase enhancer 1 OS=Homo sapiens GN=PCOLCE PE=1 SV=2
393	862	sp|P98095|FBLN2_HUMAN	167.55	11	10	37.21	3.06E+06	10	Carbamidomethylation	126573	Fibulin-2 OS=Homo sapiens GN=FBLN2 PE=1 SV=2
652	372	sp|P25311|ZA2G_HUMAN	165.91	36	10	37.21	3.06E+06	10	Carbamidomethylation	34259	Zinc-alpha-2-glycoprotein OS=Homo sapiens GN=AZGP1 PE=1 SV=2
241	210	sp|P51884|LUM_HUMAN	164.54	29	10	29.16	2.93E+06	10	Carbamidomethylation; Oxidation (M)	38429	Lumican OS=Homo sapiens GN=LUM PE=1 SV=2
352	3500	sp|Q16658|FSCN1_HUMAN	158.14	21	10	29.16	2.93E+06	10	Carbamidomethylation	54530	Fascin OS=Homo sapiens GN=FSCN1 PE=1 SV=3
365	314	sp|P24752|THIL_HUMAN	149.04	30	10	18.57	8.74E+06	10	Carbamidomethylation; Oxidation (M)	45200	Acetyl-CoA acetyltransferase mitochondrial OS=Homo sapiens GN=ACAT1 PE=1 SV=1
385	961	sp|P51858|HDGF_HUMAN	148.64	47	10	42.39	3.06E+05	10	Carbamidomethylation	26788	Hepatoma-derived growth factor OS=Homo sapiens GN=HDGF PE=1 SV=1
468	1088	tr|A6NLN1|A6NLN1_HUMAN	148.04	21	10	46.86	4.32E+06	10	Carbamidomethylation	56511	Polypyrimidine tract binding protein 1 isoform CRA_b OS=Homo sapiens GN=PTBP1 PE=1 SV=4
471	2820	sp|Q9UQ80|PA2G4_HUMAN	147.69	28	10	19.24	6.80E+06	10	Carbamidomethylation	43787	Proliferation-associated protein 2G4 OS=Homo sapiens GN=PA2G4 PE=1 SV=3
341	1955	sp|Q8WX93|PALLD_HUMAN	147.19	8	10	35.08	9.30E+05	10	Carbamidomethylation	150564	Palladin OS=Homo sapiens GN=PALLD PE=1 SV=3
510	22834	sp|P07384|CAN1_HUMAN	141.27	15	10	35.47	9.97E+06	10	Carbamidomethylation	81890	Calpain-1 catalytic subunit OS=Homo sapiens GN=CAPN1 PE=1 SV=1
368	22797	tr|J3KPM9|J3KPM9_HUMAN	136.91	17	10	29.9	3.81E+06	10		83360	Signal transducer and activator of transcription OS=Homo sapiens GN=STAT1 PE=1 SV=1
651	1564	tr|F5GY37|F5GY37_HUMAN	132.47	35	10	48.31	3.77E+05	10		29723	Prohibitin-2 OS=Homo sapiens GN=PHB2 PE=1 SV=1
447	213	sp|P30041|PRDX6_HUMAN	130.6	45	10	24.62	3.85E+06	10	Carbamidomethylation; Oxidation (M)	25035	Peroxiredoxin-6 OS=Homo sapiens GN=PRDX6 PE=1 SV=3
269	508	tr|X6RJP6|X6RJP6_HUMAN	123.59	46	10	35.34	6.38E+05	10	Carbamidomethylation; Oxidation (M)	21086	Transgelin-2 (Fragment) OS=Homo sapiens GN=TAGLN2 PE=1 SV=1
435	1388	sp|P04114|APOB_HUMAN	114.73	3	10	27.93	1.16E+07	10		515611	Apolipoprotein B-100 OS=Homo sapiens GN=APOB PE=1 SV=2
162	747	sp|P04075|ALDOA_HUMAN	249.85	51	24	38.46		9	Carbamidomethylation	39420	Fructose-bisphosphate aldolase A OS=Homo sapiens GN=ALDOA PE=1 SV=2
164	126	sp|P0DMV8|HS71A_HUMAN	243.23	38	24	24.44	4.64E+06	9	Carbamidomethylation	70052	Heat shock 70 kDa protein 1A OS=Homo sapiens GN=HSPA1A PE=1 SV=1
156	217	sp|P06396|GELS_HUMAN	300.11	33	21	23.9	2.05E+07	9	Carbamidomethylation; Oxidation (M)	85697	Gelsolin OS=Homo sapiens GN=GSN PE=1 SV=1
201	173	sp|P25705|ATPA_HUMAN	191.53	30	15	23.9	2.05E+07	9		59751	ATP synthase subunit alpha mitochondrial OS=Homo sapiens GN=ATP5A1 PE=1 SV=1
348	1721	sp|P16615|AT2A2_HUMAN	171.13	16	13	39.32	3.87E+06	9	Carbamidomethylation	114757	Sarcoplasmic/endoplasmic reticulum calcium ATPase 2 OS=Homo sapiens GN=ATP2A2 PE=1 SV=1
346	643	tr|G3V1A4|G3V1A4_HUMAN	186.62	60	10	20.21	5.60E+07	9	Carbamidomethylation; Oxidation (M)	16812	Cofilin 1 (Non-muscle) isoform CRA_a OS=Homo sapiens GN=CFL1 PE=1 SV=1
655	597	tr|G3XAM2|G3XAM2_HUMAN	158.96	20	10	20.21	5.60E+07	9	Carbamidomethylation	65060	Complement factor I OS=Homo sapiens GN=CFI PE=1 SV=1
414	525	sp|O00299|CLIC1_HUMAN	157.48	53	10	20.21	5.60E+07	9	Carbamidomethylation	26923	Chloride intracellular channel protein 1 OS=Homo sapiens GN=CLIC1 PE=1 SV=4
218	161	sp|P32119|PRDX2_HUMAN	152.7	39	10	20.21	5.60E+07	9		21892	Peroxiredoxin-2 OS=Homo sapiens GN=PRDX2 PE=1 SV=5
209	357	sp|P09382|LEG1_HUMAN	213.95	61	9	27.93	1.16E+07	9	Carbamidomethylation; Oxidation (M)	14716	Galectin-1 OS=Homo sapiens GN=LGALS1 PE=1 SV=2
509	502	sp|P02765|FETUA_HUMAN	205.65	25	9	22.7	3.52E+06	9	Carbamidomethylation	39325	Alpha-2-HS-glycoprotein OS=Homo sapiens GN=AHSG PE=1 SV=1
370	734	sp|Q15661|TRYB1_HUMAN	204.7	28	9	40.04		9	Carbamidomethylation; Oxidation (M)	30515	Tryptase alpha/beta-1 OS=Homo sapiens GN=TPSAB1 PE=1 SV=1
233	451	sp|P07585|PGS2_HUMAN	188.52	29	9	40.04		9	Carbamidomethylation; Oxidation (M)	39747	Decorin OS=Homo sapiens GN=DCN PE=1 SV=1
291	2490	sp|Q14980|NUMA1_HUMAN	179.08	6	9	28.6	5.33E+06	9		238257	Nuclear mitotic apparatus protein 1 OS=Homo sapiens GN=NUMA1 PE=1 SV=2
545	1372	sp|Q14165|MLEC_HUMAN	171.51	27	9	28.6	5.33E+06	9		32234	Malectin OS=Homo sapiens GN=MLEC PE=1 SV=1
416	164	sp|P10909|CLUS_HUMAN	170.13	27	9	27.93	1.16E+07	9	Carbamidomethylation; Oxidation (M)	52495	Clusterin OS=Homo sapiens GN=CLU PE=1 SV=1
437	718	sp|O43852|CALU_HUMAN	168.18	27	9	34.15	8.42E+06	9		37107	Calumenin OS=Homo sapiens GN=CALU PE=1 SV=2
410	23	sp|Q02952|AKA12_HUMAN	164.03	10	9	22.86	1.33E+07	9	Carbamidomethylation	191480	A-kinase anchor protein 12 OS=Homo sapiens GN=AKAP12 PE=1 SV=4
624	619	sp|P25789|PSA4_HUMAN	155.41	28	9	27.84	1.65E+05	9	Carbamidomethylation; Oxidation (M)	29484	Proteasome subunit alpha type-4 OS=Homo sapiens GN=PSMA4 PE=1 SV=1
619	1695	sp|P23526|SAHH_HUMAN	155.38	24	9	18.66	7.62E+07	9		47716	Adenosylhomocysteinase OS=Homo sapiens GN=AHCY PE=1 SV=4
397	397	sp|P30040|ERP29_HUMAN	149.73	36	9	27.09	5.89E+05	9	Oxidation (M)	28993	Endoplasmic reticulum resident protein 29 OS=Homo sapiens GN=ERP29 PE=1 SV=4
415	22790	sp|P09874|PARP1_HUMAN	149.6	11	9	19.38	4.88E+07	9		113084	Poly [ADP-ribose] polymerase 1 OS=Homo sapiens GN=PARP1 PE=1 SV=4
539	1013	tr|A0A0A0MR02|A0A0A0MR02_HUMAN	146.89	36	9	22.15	5.23E+06	9	Carbamidomethylation	30348	Voltage-dependent anion-selective channel protein 2 (Fragment) OS=Homo sapiens GN=VDAC2 PE=1 SV=1
355	552	sp|P04004|VTNC_HUMAN	146.25	26	9	25.94	9.44E+05	9	Carbamidomethylation	54306	Vitronectin OS=Homo sapiens GN=VTN PE=1 SV=1
753	412	sp|P60900|PSA6_HUMAN	143.35	42	9	30.84	7.64E+07	9	Carbamidomethylation; Oxidation (M)	27399	Proteasome subunit alpha type-6 OS=Homo sapiens GN=PSMA6 PE=1 SV=1
537	573	sp|Q13228|SBP1_HUMAN	137.27	22	9	39.51	2.54E+06	9	Carbamidomethylation	52391	Selenium-binding protein 1 OS=Homo sapiens GN=SELENBP1 PE=1 SV=2
295	1016	sp|Q07955|SRSF1_HUMAN	135.88	42	9	36.11	3.38E+06	9	Carbamidomethylation	27745	Serine/arginine-rich splicing factor 1 OS=Homo sapiens GN=SRSF1 PE=1 SV=2
657	2441	sp|P20042|IF2B_HUMAN	132.41	27	9	46.86	4.32E+06	9	Carbamidomethylation	38388	Eukaryotic translation initiation factor 2 subunit 2 OS=Homo sapiens GN=EIF2S2 PE=1 SV=2
686	23211	sp|P29350|PTN6_HUMAN	127.5	20	9	19.38	4.88E+07	9	Carbamidomethylation	67561	Tyrosine-protein phosphatase non-receptor type 6 OS=Homo sapiens GN=PTPN6 PE=1 SV=1
566	22807	sp|Q08211|DHX9_HUMAN	124.83	10	9	26.77	8.35E+06	9	Carbamidomethylation	140958	ATP-dependent RNA helicase A OS=Homo sapiens GN=DHX9 PE=1 SV=4
394	4142	sp|P12270|TPR_HUMAN	120.56	4	9	26.77	8.35E+06	9		267290	Nucleoprotein TPR OS=Homo sapiens GN=TPR PE=1 SV=3
538	1626	sp|P17987|TCPA_HUMAN	111.93	18	9	26.77	8.35E+06	9	Carbamidomethylation; Oxidation (M)	60344	T-complex protein 1 subunit alpha OS=Homo sapiens GN=TCP1 PE=1 SV=1
403	1840	sp|Q14019|COTL1_HUMAN	99.73	54	9	26.77	8.35E+06	9	Carbamidomethylation	15945	Coactosin-like protein OS=Homo sapiens GN=COTL1 PE=1 SV=3
573	2839	sp|Q99832|TCPH_HUMAN	91.72	19	9	36.79	7.90E+05	9	Carbamidomethylation; Oxidation (M)	59367	T-complex protein 1 subunit eta OS=Homo sapiens GN=CCT7 PE=1 SV=2
5	90	sp|P02042|HBD_HUMAN	293.24	95	27	24.35	7.64E+05	8	Carbamidomethylation; Oxidation (M)	16055	Hemoglobin subunit delta OS=Homo sapiens GN=HBD PE=1 SV=2
54	75	sp|P67936|TPM4_HUMAN	275.33	61	23	43.32	7.28E+07	8	Carbamidomethylation; Oxidation (M)	28522	Tropomyosin alpha-4 chain OS=Homo sapiens GN=TPM4 PE=1 SV=3
275	811	sp|P31947|1433S_HUMAN	183.5	42	13	18.72	2.42E+06	8	Carbamidomethylation	27774	14-3-3 protein sigma OS=Homo sapiens GN=SFN PE=1 SV=1
266	403	sp|Q04917|1433F_HUMAN	178.93	43	13	21.91	6.40E+06	8	Carbamidomethylation	28219	14-3-3 protein eta OS=Homo sapiens GN=YWHAH PE=1 SV=4
182	187	sp|P61981|1433G_HUMAN	175.2	51	13	9.72	2.40E+05	8	Carbamidomethylation; Oxidation (M)	28303	14-3-3 protein gamma OS=Homo sapiens GN=YWHAG PE=1 SV=2
516	1268	sp|P39687|AN32A_HUMAN	122.53	34	12	20.21	5.60E+07	8	Carbamidomethylation	28585	Acidic leucine-rich nuclear phosphoprotein 32 family member A OS=Homo sapiens GN=ANP32A PE=1 SV=1
216	22920	sp|P26583|HMGB2_HUMAN	198.82	50	10	21.14	1.22E+06	8	Carbamidomethylation; Oxidation (M)	24034	High mobility group protein B2 OS=Homo sapiens GN=HMGB2 PE=1 SV=2
438	1415	sp|P54727|RD23B_HUMAN	136.98	25	10	31.94	2.59E+06	8		43171	UV excision repair protein RAD23 homolog B OS=Homo sapiens GN=RAD23B PE=1 SV=1
536	745	sp|Q13011|ECH1_HUMAN	129.69	41	10	32.88	1.78E+06	8	Carbamidomethylation	35816	Delta(3 5)-Delta(2 4)-dienoyl-CoA isomerase mitochondrial OS=Homo sapiens GN=ECH1 PE=1 SV=2
369	784	sp|P21796|VDAC1_HUMAN	164.12	34	9	44.49	1.83E+07	8		30773	Voltage-dependent anion-selective channel protein 1 OS=Homo sapiens GN=VDAC1 PE=1 SV=2
654	2065	sp|P14550|AK1A1_HUMAN	161.26	31	9	28.52		8	Carbamidomethylation	36573	Alcohol dehydrogenase [NADP(+)] OS=Homo sapiens GN=AKR1A1 PE=1 SV=3
623	22806	sp|Q92598|HS105_HUMAN	148.99	12	9	21.17	4.17E+05	8	Carbamidomethylation	96865	Heat shock protein 105 kDa OS=Homo sapiens GN=HSPH1 PE=1 SV=1
602	427	sp|P30048|PRDX3_HUMAN	142.17	32	9	35.19	4.77E+06	8	Carbamidomethylation	27693	Thioredoxin-dependent peroxide reductase mitochondrial OS=Homo sapiens GN=PRDX3 PE=1 SV=3
315	181	sp|P30086|PEBP1_HUMAN	188.24	55	8	35.19	4.77E+06	8	Carbamidomethylation	21057	Phosphatidylethanolamine-binding protein 1 OS=Homo sapiens GN=PEBP1 PE=1 SV=3
834	237	sp|P08294|SODE_HUMAN	172.33	50	8	22.03	1.55E+06	8	Carbamidomethylation	25851	Extracellular superoxide dismutase [Cu-Zn] OS=Homo sapiens GN=SOD3 PE=1 SV=2
690	2695	sp|P07858|CATB_HUMAN	170.41	24	8	19.38	4.88E+07	8	Carbamidomethylation	37822	Cathepsin B OS=Homo sapiens GN=CTSB PE=1 SV=3
83	1801	sp|P02461|CO3A1_HUMAN	170.36	7	8	27.94	1.62E+07	8	Carbamidomethylation; Oxidation (M)	138564	Collagen alpha-1(III) chain OS=Homo sapiens GN=COL3A1 PE=1 SV=4
520	1609	sp|O15143|ARC1B_HUMAN	169.26	19	8	27.94	1.62E+07	8	Carbamidomethylation	40950	Actin-related protein 2/3 complex subunit 1B OS=Homo sapiens GN=ARPC1B PE=1 SV=3
323	2015	tr|A0A0C4DGB5|A0A0C4DGB5_HUMAN	169.24	11	8	23.4	1.29E+06	8	Carbamidomethylation	80999	Calpastatin OS=Homo sapiens GN=CAST PE=1 SV=1
478	2262	sp|Q16543|CDC37_HUMAN	164.73	18	8	21.88	3.94E+07	8		44468	Hsp90 co-chaperone Cdc37 OS=Homo sapiens GN=CDC37 PE=1 SV=1
373	367	sp|Q01469|FABP5_HUMAN	158.12	65	8	23.5	1.20E+06	8	Carbamidomethylation; Oxidation (M)	15164	Fatty acid-binding protein epidermal OS=Homo sapiens GN=FABP5 PE=1 SV=3
450	311	sp|P00441|SODC_HUMAN	156.47	56	8	34.16	1.11E+06	8	Carbamidomethylation	15936	Superoxide dismutase [Cu-Zn] OS=Homo sapiens GN=SOD1 PE=1 SV=2
418	162	sp|P00918|CAH2_HUMAN	156.39	37	8	20.28	1.01E+07	8		29246	Carbonic anhydrase 2 OS=Homo sapiens GN=CA2 PE=1 SV=2
512	514	sp|Q96CX2|KCD12_HUMAN	153.44	29	8	42.89	7.36E+05	8	Oxidation (M)	35701	BTB/POZ domain-containing protein KCTD12 OS=Homo sapiens GN=KCTD12 PE=1 SV=1
359	3830	sp|Q13263|TIF1B_HUMAN	145.41	14	8	42.89	7.36E+05	8	Carbamidomethylation	88550	Transcription intermediary factor 1-beta OS=Homo sapiens GN=TRIM28 PE=1 SV=5
595	1156	sp|P62993|GRB2_HUMAN	145.19	39	8	28.26	1.65E+06	8	Carbamidomethylation	25206	Growth factor receptor-bound protein 2 OS=Homo sapiens GN=GRB2 PE=1 SV=1
234	824	sp|Q13813|SPTN1_HUMAN	142.75	4	8	28.26	1.65E+06	8	Carbamidomethylation	284538	Spectrin alpha chain non-erythrocytic 1 OS=Homo sapiens GN=SPTAN1 PE=1 SV=3
236	685	sp|P62805|H4_HUMAN	141.48	53	8	29.14	4.61E+06	8	Oxidation (M)	11367	Histone H4 OS=Homo sapiens GN=HIST1H4A PE=1 SV=2
724	1169	sp|Q96D15|RCN3_HUMAN	138.5	27	8	33.63	1.49E+06	8	Oxidation (M)	37493	Reticulocalbin-3 OS=Homo sapiens GN=RCN3 PE=1 SV=1
844	3639	sp|Q12907|LMAN2_HUMAN	136.83	19	8	40.04		8	Carbamidomethylation	40229	Vesicular integral-membrane protein VIP36 OS=Homo sapiens GN=LMAN2 PE=1 SV=1
756	897	sp|P25788|PSA3_HUMAN	135.05	29	8	32.88	5.56E+05	8	Carbamidomethylation; Oxidation (M)	28433	Proteasome subunit alpha type-3 OS=Homo sapiens GN=PSMA3 PE=1 SV=2
569	606	sp|P78417|GSTO1_HUMAN	131.14	34	8	22.86	1.33E+07	8	Carbamidomethylation	27566	Glutathione S-transferase omega-1 OS=Homo sapiens GN=GSTO1 PE=1 SV=2
766	22835	sp|P62424|RL7A_HUMAN	123.28	24	8	47.67	6.90E+05	8	Carbamidomethylation	29996	60S ribosomal protein L7a OS=Homo sapiens GN=RPL7A PE=1 SV=2
948	22932	sp|Q8N163|CCAR2_HUMAN	121.56	13	8	28.14	1.40E+06	8	Carbamidomethylation	102902	Cell cycle and apoptosis regulator protein 2 OS=Homo sapiens GN=CCAR2 PE=1 SV=2
658	3226	sp|P55145|MANF_HUMAN	119.89	39	8	23.71	2.54E+06	8	Carbamidomethylation	20700	Mesencephalic astrocyte-derived neurotrophic factor OS=Homo sapiens GN=MANF PE=1 SV=3
695	4127	sp|P10253|LYAG_HUMAN	119.59	9	8	36.04	2.85E+06	8	Carbamidomethylation	105324	Lysosomal alpha-glucosidase OS=Homo sapiens GN=GAA PE=1 SV=4
754	22801	sp|Q96AE4|FUBP1_HUMAN	109.19	16	8	18.69	8.64E+06	8	Carbamidomethylation	67560	Far upstream element-binding protein 1 OS=Homo sapiens GN=FUBP1 PE=1 SV=3
692	2678	sp|P40227|TCPZ_HUMAN	107.29	15	8	22.17	1.36E+07	8	Carbamidomethylation	58024	T-complex protein 1 subunit zeta OS=Homo sapiens GN=CCT6A PE=1 SV=3
797	2285	sp|P20073|ANXA7_HUMAN	106.87	18	8	39.02	1.34E+06	8	Carbamidomethylation	52739	Annexin A7 OS=Homo sapiens GN=ANXA7 PE=1 SV=3
660	1190	sp|Q86UX7|URP2_HUMAN	94.77	13	8	26.47	1.95E+06	8	Carbamidomethylation	75953	Fermitin family homolog 3 OS=Homo sapiens GN=FERMT3 PE=1 SV=1
693	22789	sp|Q02790|FKBP4_HUMAN	88.19	23	8	26.47	1.95E+06	8	Carbamidomethylation; Oxidation (M)	51805	Peptidyl-prolyl cis-trans isomerase FKBP4 OS=Homo sapiens GN=FKBP4 PE=1 SV=3
58	178	sp|P01861|IGHG4_HUMAN	246.57	63	20	26.47	1.95E+06	7	Carbamidomethylation; Oxidation (M)	35941	Ig gamma-4 chain C region OS=Homo sapiens GN=IGHG4 PE=1 SV=1
148	61	sp|P62258|1433E_HUMAN	240.77	55	18	42.59	2.27E+06	7	Oxidation (M)	29174	14-3-3 protein epsilon OS=Homo sapiens GN=YWHAE PE=1 SV=1
185	1467	sp|P15311|EZRI_HUMAN	181.65	25	16	33.66	1.06E+06	7	Oxidation (M)	69413	Ezrin OS=Homo sapiens GN=EZR PE=1 SV=4
349	3942	tr|A0A0A0MSQ0|A0A0A0MSQ0_HUMAN	175.24	23	13	18.5	2.04E+06	7	Carbamidomethylation; Oxidation (M)	69335	Plastin-3 OS=Homo sapiens GN=PLS3 PE=1 SV=1
594	2072	sp|P33176|KINH_HUMAN	140.69	15	11	44.49	1.83E+07	7	Carbamidomethylation	109685	Kinesin-1 heavy chain OS=Homo sapiens GN=KIF5B PE=1 SV=1
627	1417	sp|P52907|CAZA1_HUMAN	156.54	39	9	25.29	6.15E+06	7	Carbamidomethylation	32923	F-actin-capping protein subunit alpha-1 OS=Homo sapiens GN=CAPZA1 PE=1 SV=3
446	416	sp|O75874|IDHC_HUMAN	168.04	23	8	25.29	6.15E+06	7	Carbamidomethylation	46659	Isocitrate dehydrogenase [NADP] cytoplasmic OS=Homo sapiens GN=IDH1 PE=1 SV=2
196	2403	sp|P23246|SFPQ_HUMAN	150.34	10	8	32.02	1.70E+07	7	Oxidation (M)	76150	Splicing factor proline- and glutamine-rich OS=Homo sapiens GN=SFPQ PE=1 SV=2
398	1809	sp|P31942|HNRH3_HUMAN	135.4	23	8	31.23	1.86E+05	7	Carbamidomethylation	36926	Heterogeneous nuclear ribonucleoprotein H3 OS=Homo sapiens GN=HNRNPH3 PE=1 SV=2
839	541	tr|A0A087X253|A0A087X253_HUMAN	123.66	10	8	46.17	9.59E+06	7	Carbamidomethylation; Oxidation (M)	101333	AP-2 complex subunit beta OS=Homo sapiens GN=AP2B1 PE=1 SV=1
554	953	sp|P06703|S10A6_HUMAN	95.36	80	8	23.38	2.25E+07	7		10180	Protein S100-A6 OS=Homo sapiens GN=S100A6 PE=1 SV=1
886	1206	sp|P07357|CO8A_HUMAN	190.45	15	7	20.81	2.41E+07	7	Carbamidomethylation	65163	Complement component C8 alpha chain OS=Homo sapiens GN=C8A PE=1 SV=2
666	3883	tr|G3V3M6|G3V3M6_HUMAN	188.64	25	7	25.42	9.70E+06	7		29190	DNA-(apurinic or apyrimidinic site) lyase (Fragment) OS=Homo sapiens GN=APEX1 PE=1 SV=1
251	23483	sp|P62328|TYB4_HUMAN	188.07	57	7	27.12	3.55E+05	7		5053	Thymosin beta-4 OS=Homo sapiens GN=TMSB4X PE=1 SV=2
737	486	sp|O75947|ATP5H_HUMAN	168.96	37	7	23.41	4.37E+05	7	Carbamidomethylation	18491	ATP synthase subunit d mitochondrial OS=Homo sapiens GN=ATP5H PE=1 SV=3
548	2098	sp|Q9ULV4|COR1C_HUMAN	164.74	13	7	19.67	6.19E+06	7	Carbamidomethylation	53249	Coronin-1C OS=Homo sapiens GN=CORO1C PE=1 SV=1
760	348	tr|E9PHK0|E9PHK0_HUMAN	164.18	45	7	19.67	6.19E+06	7	Carbamidomethylation	17794	Tetranectin OS=Homo sapiens GN=CLEC3B PE=1 SV=1
582	1876	sp|P38159|RBMX_HUMAN	154.29	15	7	32.26	6.49E+06	7		42332	RNA-binding motif protein X chromosome OS=Homo sapiens GN=RBMX PE=1 SV=3
777	2583	sp|Q9Y5S9|RBM8A_HUMAN	150.06	28	7	18.13		7	Oxidation (M)	19889	RNA-binding protein 8A OS=Homo sapiens GN=RBM8A PE=1 SV=1
691	1804	sp|Q9UL46|PSME2_HUMAN	145.41	34	7	24.48	1.06E+07	7		27402	Proteasome activator complex subunit 2 OS=Homo sapiens GN=PSME2 PE=1 SV=4
524	496	sp|O75368|SH3L1_HUMAN	144.32	61	7	24.48	1.06E+07	7		12774	SH3 domain-binding glutamic acid-rich-like protein OS=Homo sapiens GN=SH3BGRL PE=1 SV=1
767	443	sp|P05090|APOD_HUMAN	141.84	33	7	24.48	1.06E+07	7	Carbamidomethylation; Oxidation (M)	21276	Apolipoprotein D OS=Homo sapiens GN=APOD PE=1 SV=1
425	771	sp|P61604|CH10_HUMAN	140.88	58	7	46.86	4.32E+06	7		10932	10 kDa heat shock protein mitochondrial OS=Homo sapiens GN=HSPE1 PE=1 SV=2
598	501	sp|Q12805|FBLN3_HUMAN	136.34	18	7	42.59	2.27E+06	7	Carbamidomethylation; Oxidation (M)	54641	EGF-containing fibulin-like extracellular matrix protein 1 OS=Homo sapiens GN=EFEMP1 PE=1 SV=2
758	1271	sp|O43396|TXNL1_HUMAN	133.91	37	7	42.59	2.27E+06	7	Carbamidomethylation	32251	Thioredoxin-like protein 1 OS=Homo sapiens GN=TXNL1 PE=1 SV=3
687	1031	sp|P19827|ITIH1_HUMAN	133.24	9	7	22.57	2.67E+06	7		101389	Inter-alpha-trypsin inhibitor heavy chain H1 OS=Homo sapiens GN=ITIH1 PE=1 SV=3
659	1283	tr|A0A0A0MSE2|A0A0A0MSE2_HUMAN	132.35	16	7	30.74	1.53E+06	7		42124	Hydroxyacyl-coenzyme A dehydrogenase mitochondrial OS=Homo sapiens GN=HADH PE=1 SV=1
454	22898	tr|B4DFG0|B4DFG0_HUMAN	131.17	19	7	27.56	1.30E+07	7	Carbamidomethylation; Oxidation (M)	39501	Protein DEK OS=Homo sapiens GN=DEK PE=1 SV=1
949	1370	sp|P00491|PNPH_HUMAN	129.61	25	7	35.85	7.41E+06	7		32118	Purine nucleoside phosphorylase OS=Homo sapiens GN=PNP PE=1 SV=2
629	1849	sp|Q9BS26|ERP44_HUMAN	127.72	18	7	35.85	7.41E+06	7	Carbamidomethylation	46971	Endoplasmic reticulum resident protein 44 OS=Homo sapiens GN=ERP44 PE=1 SV=1
621	1454	sp|P35998|PRS7_HUMAN	125.53	18	7	27.63	2.89E+06	7	Carbamidomethylation	48634	26S protease regulatory subunit 7 OS=Homo sapiens GN=PSMC2 PE=1 SV=3
599	1841	tr|E7ER27|E7ER27_HUMAN	125.2	16	7	20.59	4.64E+06	7		53929	Peroxisomal multifunctional enzyme type 2 OS=Homo sapiens GN=HSD17B4 PE=1 SV=3
570	205	sp|P21695|GPDA_HUMAN	124.63	21	7	20.59	4.64E+06	7		37568	Glycerol-3-phosphate dehydrogenase [NAD(+)] cytoplasmic OS=Homo sapiens GN=GPD1 PE=1 SV=4
755	1243	sp|P35232|PHB_HUMAN	122.43	26	7	15.42	3.20E+06	7		29804	Prohibitin OS=Homo sapiens GN=PHB PE=1 SV=1
600	1110	sp|P03952|KLKB1_HUMAN	121.58	14	7	19.67	6.19E+06	7	Carbamidomethylation	71370	Plasma kallikrein OS=Homo sapiens GN=KLKB1 PE=1 SV=1
689	22812	sp|P48444|COPD_HUMAN	121.47	16	7	39.83	1.38E+07	7	Carbamidomethylation	57210	Coatomer subunit delta OS=Homo sapiens GN=ARCN1 PE=1 SV=1
513	998	sp|P12110|CO6A2_HUMAN	121.44	8	7	39.83	1.38E+07	7	Carbamidomethylation	108579	Collagen alpha-2(VI) chain OS=Homo sapiens GN=COL6A2 PE=1 SV=4
1048	559	sp|Q9Y5Z4|HEBP2_HUMAN	118.48	37	7	31.19	3.55E+05	7		22875	Heme-binding protein 2 OS=Homo sapiens GN=HEBP2 PE=1 SV=1
546	344	sp|P13861|KAP2_HUMAN	117.08	24	7	32.01	3.17E+06	7	Carbamidomethylation	45518	cAMP-dependent protein kinase type II-alpha regulatory subunit OS=Homo sapiens GN=PRKAR2A PE=1 SV=2
727	396	sp|Q15907|RB11B_HUMAN	116.86	33	7	32.01	3.17E+06	7		24488	Ras-related protein Rab-11B OS=Homo sapiens GN=RAB11B PE=1 SV=4
837	22811	sp|P54577|SYYC_HUMAN	112.76	13	7	32.27	2.32E+06	7	Carbamidomethylation	59144	Tyrosine--tRNA ligase cytoplasmic OS=Homo sapiens GN=YARS PE=1 SV=4
835	4521	sp|P50991|TCPD_HUMAN	111.72	17	7	36.34	1.64E+06	7	Carbamidomethylation; Oxidation (M)	57924	T-complex protein 1 subunit delta OS=Homo sapiens GN=CCT4 PE=1 SV=4
725	3821	sp|P49368|TCPG_HUMAN	103.34	14	7	21.52	4.65E+05	7	Carbamidomethylation	60534	T-complex protein 1 subunit gamma OS=Homo sapiens GN=CCT3 PE=1 SV=4
542	884	sp|P49189|AL9A1_HUMAN	100.03	18	7	23.21	7.85E+05	7	Carbamidomethylation	53802	4-trimethylaminobutyraldehyde dehydrogenase OS=Homo sapiens GN=ALDH9A1 PE=1 SV=3
845	1856	sp|Q9UNF0|PACN2_HUMAN	95.06	14	7	46.75		7	Carbamidomethylation	55739	Protein kinase C and casein kinase substrate in neurons protein 2 OS=Homo sapiens GN=PACSIN2 PE=1 SV=2
1052	1434	sp|P48047|ATPO_HUMAN	86.17	36	7	46.75		7	Carbamidomethylation	23277	ATP synthase subunit O mitochondrial OS=Homo sapiens GN=ATP5O PE=1 SV=1
1358	4028	sp|P47985|UCRI_HUMAN	81.9	18	7	18.85	1.51E+06	7		29668	Cytochrome b-c1 complex subunit Rieske mitochondrial OS=Homo sapiens GN=UQCRFS1 PE=1 SV=2
146	22868	sp|P09429|HMGB1_HUMAN	196.24	50	16	18.85	1.51E+06	6	Carbamidomethylation; Oxidation (M)	24894	High mobility group protein B1 OS=Homo sapiens GN=HMGB1 PE=1 SV=3
189	219	sp|Q9Y4G6|TLN2_HUMAN	167.79	7	16	30.93	3.59E+06	6	Carbamidomethylation	271611	Talin-2 OS=Homo sapiens GN=TLN2 PE=1 SV=4
157	198	sp|P31946|1433B_HUMAN	207.63	58	15	9.72	2.40E+05	6	Oxidation (M)	28082	14-3-3 protein beta/alpha OS=Homo sapiens GN=YWHAB PE=1 SV=3
147	331	sp|P01876|IGHA1_HUMAN	204.32	52	15	21.35	6.98E+06	6	Carbamidomethylation; Oxidation (M)	37655	Ig alpha-1 chain C region OS=Homo sapiens GN=IGHA1 PE=1 SV=2
314	509	sp|P02763|A1AG1_HUMAN	153.31	47	11	19.09	1.22E+06	6	Carbamidomethylation; Oxidation (M)	23512	Alpha-1-acid glycoprotein 1 OS=Homo sapiens GN=ORM1 PE=1 SV=1
363	1645	sp|O60506|HNRPQ_HUMAN	144.07	19	11	45.52	2.12E+05	6	Carbamidomethylation	69603	Heterogeneous nuclear ribonucleoprotein Q OS=Homo sapiens GN=SYNCRIP PE=1 SV=2
322	236	sp|P07195|LDHB_HUMAN	204.02	30	10	30.22	7.11E+05	6	Carbamidomethylation	36639	L-lactate dehydrogenase B chain OS=Homo sapiens GN=LDHB PE=1 SV=2
183	678	sp|P04632|CPNS1_HUMAN	213.7	34	8	26.31	2.45E+06	6	Carbamidomethylation; Oxidation (M)	28316	Calpain small subunit 1 OS=Homo sapiens GN=CAPNS1 PE=1 SV=1
449	470	sp|Q13162|PRDX4_HUMAN	186.62	31	8	39.88	1.01E+06	6	Carbamidomethylation	30540	Peroxiredoxin-4 OS=Homo sapiens GN=PRDX4 PE=1 SV=1
653	1863	sp|Q08380|LG3BP_HUMAN	171.73	19	8	32.92	1.03E+06	6	Carbamidomethylation	65331	Galectin-3-binding protein OS=Homo sapiens GN=LGALS3BP PE=1 SV=1
413	1597	sp|Q12906|ILF3_HUMAN	145.21	11	8	45.19	5.57E+05	6		95339	Interleukin enhancer-binding factor 3 OS=Homo sapiens GN=ILF3 PE=1 SV=3
514	3785	sp|P39019|RS19_HUMAN	134.27	46	8	9.53	3.52E+05	6		16060	40S ribosomal protein S19 OS=Homo sapiens GN=RPS19 PE=1 SV=2
567	534	sp|P08603|CFAH_HUMAN	128.15	9	8	9.53	3.52E+05	6	Carbamidomethylation	139096	Complement factor H OS=Homo sapiens GN=CFH PE=1 SV=4
885	1145	tr|H0YK42|H0YK42_HUMAN	122.82	30	8	32.76	2.03E+06	6	Carbamidomethylation	35593	Sorting nexin-1 OS=Homo sapiens GN=SNX1 PE=1 SV=1
726	593	sp|Q99714|HCD2_HUMAN	164.13	36	7	21.35	6.98E+06	6	Carbamidomethylation	26923	3-hydroxyacyl-CoA dehydrogenase type-2 OS=Homo sapiens GN=HSD17B10 PE=1 SV=3
763	949	sp|Q9Y696|CLIC4_HUMAN	143.76	28	7	35.14	1.16E+06	6	Carbamidomethylation	28772	Chloride intracellular channel protein 4 OS=Homo sapiens GN=CLIC4 PE=1 SV=4
495	1859	sp|Q32MZ4|LRRF1_HUMAN	141.68	14	7	31.71	2.75E+06	6	Carbamidomethylation	89253	Leucine-rich repeat flightless-interacting protein 1 OS=Homo sapiens GN=LRRFIP1 PE=1 SV=2
757	613	sp|P27105|STOM_HUMAN	137.38	31	7	31.71	2.75E+06	6	Oxidation (M)	31731	Erythrocyte band 7 integral membrane protein OS=Homo sapiens GN=STOM PE=1 SV=3
889	517	tr|B5MCX3|B5MCX3_HUMAN	128.7	26	7	11.5	1.37E+07	6	Carbamidomethylation	36940	Septin-2 OS=Homo sapiens GN=SEPT2 PE=1 SV=1
711	23231	tr|E5RIW3|E5RIW3_HUMAN	168.15	58	6	42.59	2.27E+06	6	Carbamidomethylation	10080	Tubulin-specific chaperone A OS=Homo sapiens GN=TBCA PE=1 SV=1
428	921	sp|P81605|DCD_HUMAN	153.97	44	6	43	3.13E+05	6	Carbamidomethylation	11284	Dermcidin OS=Homo sapiens GN=DCD PE=1 SV=2
549	493	sp|P30050|RL12_HUMAN	152.99	50	6	43	3.13E+05	6	Carbamidomethylation	17819	60S ribosomal protein L12 OS=Homo sapiens GN=RPL12 PE=1 SV=1
1056	1539	sp|P21291|CSRP1_HUMAN	151.01	37	6	18.84	4.19E+06	6	Carbamidomethylation	20567	Cysteine and glycine-rich protein 1 OS=Homo sapiens GN=CSRP1 PE=1 SV=3
76	495	sp|P06702|S10A9_HUMAN	150.48	57	6	18.84	4.19E+06	6		13242	Protein S100-A9 OS=Homo sapiens GN=S100A9 PE=1 SV=1
731	1573	sp|P53597|SUCA_HUMAN	149	18	6	32.07	4.56E+05	6	Carbamidomethylation	36250	Succinyl-CoA ligase [ADP/GDP-forming] subunit alpha mitochondrial OS=Homo sapiens GN=SUCLG1 PE=1 SV=4
730	3445	sp|P62269|RS18_HUMAN	141.68	33	6	31.22	6.29E+06	6		17719	40S ribosomal protein S18 OS=Homo sapiens GN=RPS18 PE=1 SV=3
793	2850	sp|Q99798|ACON_HUMAN	141.63	12	6	26.84	2.60E+07	6	Carbamidomethylation	85425	Aconitate hydratase mitochondrial OS=Homo sapiens GN=ACO2 PE=1 SV=2
893	1926	tr|A0A0J9YVP6|A0A0J9YVP6_HUMAN	139.08	12	6	26.84	2.60E+07	6	Carbamidomethylation	57399	Poly(U)-binding-splicing factor PUF60 (Fragment) OS=Homo sapiens GN=PUF60 PE=1 SV=1
841	1061	sp|O75828|CBR3_HUMAN	138.09	24	6	29.51	2.13E+06	6	Carbamidomethylation	30850	Carbonyl reductase [NADPH] 3 OS=Homo sapiens GN=CBR3 PE=1 SV=3
669	1711	sp|P05198|IF2A_HUMAN	135.23	19	6	41.79	8.69E+05	6	Carbamidomethylation; Oxidation (M)	36112	Eukaryotic translation initiation factor 2 subunit 1 OS=Homo sapiens GN=EIF2S1 PE=1 SV=3
661	1399	sp|P22695|QCR2_HUMAN	131.82	18	6	23.66	4.01E+06	6	Carbamidomethylation	48443	Cytochrome b-c1 complex subunit 2 mitochondrial OS=Homo sapiens GN=UQCRC2 PE=1 SV=3
993	2521	sp|Q13347|EIF3I_HUMAN	129.45	21	6	23.66	4.01E+06	6	Carbamidomethylation	36502	Eukaryotic translation initiation factor 3 subunit I OS=Homo sapiens GN=EIF3I PE=1 SV=1
572	698	sp|Q9NQC3|RTN4_HUMAN	127.87	7	6	23.66	4.01E+06	6	Carbamidomethylation	129931	Reticulon-4 OS=Homo sapiens GN=RTN4 PE=1 SV=2
734	2023	sp|Q15293|RCN1_HUMAN	127.44	16	6	24.34	1.35E+07	6		38890	Reticulocalbin-1 OS=Homo sapiens GN=RCN1 PE=1 SV=1
519	1393	sp|O15145|ARPC3_HUMAN	127.23	33	6	26.38	2.07E+07	6		20547	Actin-related protein 2/3 complex subunit 3 OS=Homo sapiens GN=ARPC3 PE=1 SV=3
1049	925	sp|Q12904|AIMP1_HUMAN	126.17	27	6	31.92	1.57E+06	6	Carbamidomethylation	34353	Aminoacyl tRNA synthase complex-interacting multifunctional protein 1 OS=Homo sapiens GN=AIMP1 PE=1 SV=2
912	792	tr|I3L397|I3L397_HUMAN	125.77	32	6	27.55	3.81E+06	6	Carbamidomethylation	16019	Eukaryotic translation initiation factor 5A (Fragment) OS=Homo sapiens GN=EIF5A PE=1 SV=6
1127	1592	tr|A0A024RA52|A0A024RA52_HUMAN	121.39	27	6	24.43	7.70E+05	6		25899	Proteasome subunit alpha type OS=Homo sapiens GN=PSMA2 PE=1 SV=1
838	24417	sp|P02786|TFR1_HUMAN	120.6	10	6	21.81	1.92E+06	6		84871	Transferrin receptor protein 1 OS=Homo sapiens GN=TFRC PE=1 SV=2
1243	1373	sp|P25774|CATS_HUMAN	119.37	24	6	42.32	8.00E+05	6	Carbamidomethylation	37496	Cathepsin S OS=Homo sapiens GN=CTSS PE=1 SV=3
579	535	sp|P50552|VASP_HUMAN	119.28	18	6	42.81	7.97E+05	6	Carbamidomethylation	39830	Vasodilator-stimulated phosphoprotein OS=Homo sapiens GN=VASP PE=1 SV=3
606	1549	sp|P36542|ATPG_HUMAN	115.88	21	6	26.84	2.60E+07	6	Carbamidomethylation	32996	ATP synthase subunit gamma mitochondrial OS=Homo sapiens GN=ATP5C1 PE=1 SV=1
895	819	sp|Q9H223|EHD4_HUMAN	114.65	15	6	23.67	3.32E+06	6	Carbamidomethylation	61175	EH domain-containing protein 4 OS=Homo sapiens GN=EHD4 PE=1 SV=1
762	23375	sp|P41240|CSK_HUMAN	113.95	14	6	18.54	2.34E+06	6	Carbamidomethylation	50704	Tyrosine-protein kinase CSK OS=Homo sapiens GN=CSK PE=1 SV=1
732	2651	sp|P09622|DLDH_HUMAN	112.8	11	6	30.6	8.90E+05	6	Carbamidomethylation	54177	Dihydrolipoyl dehydrogenase mitochondrial OS=Homo sapiens GN=DLD PE=1 SV=2
759	944	tr|C9J0K6|C9J0K6_HUMAN	111.09	39	6	25.26	2.93E+06	6	Carbamidomethylation	17605	Sorcin OS=Homo sapiens GN=SRI PE=1 SV=1
847	3286	sp|P46459|NSF_HUMAN	110.34	8	6	18.13	3.88E+06	6	Carbamidomethylation	82594	Vesicle-fusing ATPase OS=Homo sapiens GN=NSF PE=1 SV=3
1064	22874	sp|P23193|TCEA1_HUMAN	108.3	15	6	22.08	2.90E+06	6		33970	Transcription elongation factor A protein 1 OS=Homo sapiens GN=TCEA1 PE=1 SV=2
729	2092	sp|P48681|NEST_HUMAN	107.13	4	6	29.85	3.36E+06	6	Carbamidomethylation	177438	Nestin OS=Homo sapiens GN=NES PE=1 SV=2
891	24115	tr|F8W8T1|F8W8T1_HUMAN	105.46	11	6	31.15	9.52E+05	6	Carbamidomethylation	73336	Interferon-induced GTP-binding protein Mx1 OS=Homo sapiens GN=MX1 PE=1 SV=1
453	1264	sp|Q14204|DYHC1_HUMAN	105.24	2	6	23.89	1.39E+06	6	Carbamidomethylation	532412	Cytoplasmic dynein 1 heavy chain 1 OS=Homo sapiens GN=DYNC1H1 PE=1 SV=5
908	3394	tr|A0A087X0D5|A0A087X0D5_HUMAN	104.71	15	6	22.89	4.75E+06	6	Carbamidomethylation; Oxidation (M)	36269	Pro-cathepsin H OS=Homo sapiens GN=CTSH PE=1 SV=1
551	22808	sp|P98160|PGBM_HUMAN	103.31	2	6	30.32	7.93E+05	6	Carbamidomethylation	468835	Basement membrane-specific heparan sulfate proteoglycan core protein OS=Homo sapiens GN=HSPG2 PE=1 SV=4
662	5148	sp|Q14764|MVP_HUMAN	101.45	7	6	15.24	1.31E+07	6		99327	Major vault protein OS=Homo sapiens GN=MVP PE=1 SV=4
1003	1188	sp|Q15404|RSU1_HUMAN	101.1	16	6	18.39	3.65E+06	6		31540	Ras suppressor protein 1 OS=Homo sapiens GN=RSU1 PE=1 SV=3
735	789	tr|F5H018|F5H018_HUMAN	100.43	27	6	33.02	1.29E+06	6	Carbamidomethylation	22436	GTP-binding nuclear protein Ran (Fragment) OS=Homo sapiens GN=RAN PE=1 SV=6
1242	1174	sp|Q9UIJ7|KAD3_HUMAN	99.65	32	6	33.02	1.29E+06	6		25565	GTP:AMP phosphotransferase AK3 mitochondrial OS=Homo sapiens GN=AK3 PE=1 SV=4
843	758	sp|P30084|ECHM_HUMAN	97.32	27	6	33.02	1.29E+06	6	Carbamidomethylation	31387	Enoyl-CoA hydratase mitochondrial OS=Homo sapiens GN=ECHS1 PE=1 SV=4
1065	23100	sp|Q9NUQ9|FA49B_HUMAN	96.53	18	6	33.02	1.29E+06	6		36748	Protein FAM49B OS=Homo sapiens GN=FAM49B PE=1 SV=1
634	196	sp|Q9NZN4|EHD2_HUMAN	88.32	12	6	17.99	5.31E+06	6		61162	EH domain-containing protein 2 OS=Homo sapiens GN=EHD2 PE=1 SV=2
1256	23084	sp|Q9HB71|CYBP_HUMAN	72.04	28	6	31.84	5.10E+05	6	Carbamidomethylation	26210	Calcyclin-binding protein OS=Homo sapiens GN=CACYBP PE=1 SV=2
150	981	sp|O43707|ACTN4_HUMAN	253.59	30	23	35.94	8.65E+04	5	Carbamidomethylation; Oxidation (M)	104854	Alpha-actinin-4 OS=Homo sapiens GN=ACTN4 PE=1 SV=2
194	432	sp|P07910|HNRPC_HUMAN	203.79	50	17	20.53	1.24E+06	5	Oxidation (M)	33670	Heterogeneous nuclear ribonucleoproteins C1/C2 OS=Homo sapiens GN=HNRNPC PE=1 SV=4
229	1184	sp|Q14315|FLNC_HUMAN	142.29	5	14	41.57	3.32E+06	5	Carbamidomethylation	291020	Filamin-C OS=Homo sapiens GN=FLNC PE=1 SV=3
261	1189	sp|Q14697|GANAB_HUMAN	217.04	14	12	38.87	3.59E+06	5	Carbamidomethylation	106874	Neutral alpha-glucosidase AB OS=Homo sapiens GN=GANAB PE=1 SV=3
259	2112	sp|P14866|HNRPL_HUMAN	156.47	23	11	8.51	1.11E+06	5	Carbamidomethylation	64133	Heterogeneous nuclear ribonucleoprotein L OS=Homo sapiens GN=HNRNPL PE=1 SV=2
364	2683	sp|O43390|HNRPR_HUMAN	147.5	16	10	21.65	9.27E+06	5	Carbamidomethylation	70943	Heterogeneous nuclear ribonucleoprotein R OS=Homo sapiens GN=HNRNPR PE=1 SV=1
384	250	sp|P13489|RINI_HUMAN	154.35	23	9	31.15	9.52E+05	5	Carbamidomethylation	49974	Ribonuclease inhibitor OS=Homo sapiens GN=RNH1 PE=1 SV=2
353	1771	sp|Q96KP4|CNDP2_HUMAN	124.8	23	9	25.23	3.99E+06	5	Oxidation (M)	52879	Cytosolic non-specific dipeptidase OS=Homo sapiens GN=CNDP2 PE=1 SV=2
432	515	sp|P04899|GNAI2_HUMAN	168.27	26	8	23.66	4.01E+06	5	Carbamidomethylation	40451	Guanine nucleotide-binding protein G(i) subunit alpha-2 OS=Homo sapiens GN=GNAI2 PE=1 SV=3
395	400	sp|Q15365|PCBP1_HUMAN	151.42	33	8	26.91	2.18E+07	5	Carbamidomethylation; Oxidation (M)	37498	Poly(rC)-binding protein 1 OS=Homo sapiens GN=PCBP1 PE=1 SV=2
448	694	sp|P13693|TCTP_HUMAN	136.61	42	7	22.76	4.75E+06	5	Carbamidomethylation; Oxidation (M)	19595	Translationally-controlled tumor protein OS=Homo sapiens GN=TPT1 PE=1 SV=1
802	556	sp|P09972|ALDOC_HUMAN	123.11	19	7	10.61	2.34E+06	5	Carbamidomethylation	39456	Fructose-bisphosphate aldolase C OS=Homo sapiens GN=ALDOC PE=1 SV=2
887	22844	sp|O60749|SNX2_HUMAN	122.35	16	7	17.41	8.39E+05	5		58471	Sorting nexin-2 OS=Homo sapiens GN=SNX2 PE=1 SV=2
496	1181	sp|P52597|HNRPF_HUMAN	187.66	16	6	19.04	5.26E+06	5	Carbamidomethylation	45672	Heterogeneous nuclear ribonucleoprotein F OS=Homo sapiens GN=HNRNPF PE=1 SV=3
308	516	sp|P06748|NPM_HUMAN	164.31	25	6	19.04	5.26E+06	5		32575	Nucleophosmin OS=Homo sapiens GN=NPM1 PE=1 SV=2
1244	711	sp|Q10567|AP1B1_HUMAN	113.54	8	6	29.31	1.87E+07	5	Carbamidomethylation	104637	AP-1 complex subunit beta-1 OS=Homo sapiens GN=AP1B1 PE=1 SV=2
795	23376	sp|P62191|PRS4_HUMAN	109.54	14	6	40.37	3.65E+06	5	Carbamidomethylation	49185	26S protease regulatory subunit 4 OS=Homo sapiens GN=PSMC1 PE=1 SV=1
950	821	tr|X6RFL8|X6RFL8_HUMAN	98.67	33	6	40.91		5		20409	Ras-related protein Rab-14 (Fragment) OS=Homo sapiens GN=RAB14 PE=1 SV=1
1059	23019	tr|B7ZAR1|B7ZAR1_HUMAN	96.82	10	6	24.03	1.31E+07	5		55349	T-complex protein 1 subunit epsilon OS=Homo sapiens GN=CCT5 PE=1 SV=1
739	2003	sp|P09497|CLCB_HUMAN	94.05	22	6	21.43	2.42E+07	5	Carbamidomethylation	25190	Clathrin light chain B OS=Homo sapiens GN=CLTB PE=1 SV=1
309	86649	tr|J9JIF5|J9JIF5_HUMAN	79.23	15	6	21.43	2.42E+07	5		36514	CXXC-type zinc finger protein 4 OS=Homo sapiens GN=CXXC4 PE=1 SV=1
1131	2186	tr|A0A087WTB8|A0A087WTB8_HUMAN	174.45	34	5	35.95	1.84E+05	5		21945	Ubiquitin carboxyl-terminal hydrolase OS=Homo sapiens GN=UCHL3 PE=1 SV=1
637	879	tr|E9PR17|E9PR17_HUMAN	165.65	35	5	24.98	2.28E+06	5	Carbamidomethylation	14529	CD59 glycoprotein OS=Homo sapiens GN=CD59 PE=1 SV=1
900	858	sp|P07738|PMGE_HUMAN	161.14	22	5	29.95	1.03E+05	5	Carbamidomethylation	30005	Bisphosphoglycerate mutase OS=Homo sapiens GN=BPGM PE=1 SV=2
439	1623	sp|P31949|S10AB_HUMAN	156.31	41	5	31.11	5.42E+05	5	Carbamidomethylation	11740	Protein S100-A11 OS=Homo sapiens GN=S100A11 PE=1 SV=2
761	642	sp|Q01105|SET_HUMAN	148.48	24	5	45	4.54E+05	5		33489	Protein SET OS=Homo sapiens GN=SET PE=1 SV=3
776	2106	tr|F5H6I0|F5H6I0_HUMAN	146.07	41	5	45	4.54E+05	5	Carbamidomethylation	11732	Beta-2-microglobulin OS=Homo sapiens GN=B2M PE=1 SV=2
997	1832	sp|P54920|SNAA_HUMAN	144.83	25	5	24.44	2.97E+06	5	Carbamidomethylation	33233	Alpha-soluble NSF attachment protein OS=Homo sapiens GN=NAPA PE=1 SV=3
775	1474	sp|P20674|COX5A_HUMAN	144.63	31	5	31.64	1.53E+06	5	Oxidation (M)	16762	Cytochrome c oxidase subunit 5A mitochondrial OS=Homo sapiens GN=COX5A PE=1 SV=2
820	4007	tr|A0A087WZK9|A0A087WZK9_HUMAN	143.19	12	5	20.59	4.64E+06	5		39590	Eukaryotic translation initiation factor 3 subunit H OS=Homo sapiens GN=EIF3H PE=1 SV=1
905	1724	sp|P02792|FRIL_HUMAN	141.79	31	5	31.15	9.52E+05	5		20020	Ferritin light chain OS=Homo sapiens GN=FTL PE=1 SV=2
808	2238	sp|Q99436|PSB7_HUMAN	139.31	16	5	31.15	9.52E+05	5	Carbamidomethylation; Oxidation (M)	29965	Proteasome subunit beta type-7 OS=Homo sapiens GN=PSMB7 PE=1 SV=1
964	6093	sp|P16401|H15_HUMAN	139.03	13	5	31.15	9.52E+05	5		22580	Histone H1.5 OS=Homo sapiens GN=HIST1H1B PE=1 SV=3
913	3027	sp|P49755|TMEDA_HUMAN	136.63	20	5	25.94	2.93E+06	5		24976	Transmembrane emp24 domain-containing protein 10 OS=Homo sapiens GN=TMED10 PE=1 SV=2
1128	1658	sp|Q16270|IBP7_HUMAN	135.45	28	5	21.71	8.70E+06	5	Carbamidomethylation	29130	Insulin-like growth factor-binding protein 7 OS=Homo sapiens GN=IGFBP7 PE=1 SV=1
840	2967	sp|Q9Y383|LC7L2_HUMAN	134.27	13	5	26.46	1.84E+06	5		46514	Putative RNA-binding protein Luc7-like 2 OS=Homo sapiens GN=LUC7L2 PE=1 SV=2
842	2922	sp|O60763|USO1_HUMAN	133.63	7	5	31.15	9.52E+05	5	Carbamidomethylation	107895	General vesicular transport factor p115 OS=Homo sapiens GN=USO1 PE=1 SV=2
481	334	sp|P30043|BLVRB_HUMAN	133.02	28	5	27.75	2.05E+06	5	Carbamidomethylation; Oxidation (M)	22119	Flavin reductase (NADPH) OS=Homo sapiens GN=BLVRB PE=1 SV=3
897	1026	sp|Q9NX63|MIC19_HUMAN	129.8	25	5	27.75	2.05E+06	5	Carbamidomethylation	26152	MICOS complex subunit MIC19 OS=Homo sapiens GN=CHCHD3 PE=1 SV=1
1054	24377	sp|Q15005|SPCS2_HUMAN	124.37	27	5	38.87	3.59E+06	5	Carbamidomethylation	25003	Signal peptidase complex subunit 2 OS=Homo sapiens GN=SPCS2 PE=1 SV=3
846	2022	sp|O15400|STX7_HUMAN	120.82	23	5	37.82	2.07E+07	5	Carbamidomethylation	29816	Syntaxin-7 OS=Homo sapiens GN=STX7 PE=1 SV=4
1253	2274	sp|Q13409|DC1I2_HUMAN	119.95	11	5	27.93	1.16E+07	5		71457	Cytoplasmic dynein 1 intermediate chain 2 OS=Homo sapiens GN=DYNC1I2 PE=1 SV=3
1499	23123	tr|E9PGT1|E9PGT1_HUMAN	119.02	19	5	21.11	2.96E+05	5	Carbamidomethylation	25572	Translin OS=Homo sapiens GN=TSN PE=1 SV=1
640	2257	tr|V9GYE3|V9GYE3_HUMAN	119	42	5	21.11	2.96E+05	5		5877	Apolipoprotein A-II OS=Homo sapiens GN=APOA2 PE=1 SV=1
1245	647	tr|A0A0A0MRJ6|A0A0A0MRJ6_HUMAN	118.59	21	5	21.11	2.96E+05	5	Carbamidomethylation	30315	Protein-L-isoaspartate O-methyltransferase OS=Homo sapiens GN=PCMT1 PE=1 SV=1
696	4570	tr|G3XAM7|G3XAM7_HUMAN	118.37	7	5	24.4	1.35E+06	5	Carbamidomethylation	92722	Catenin (Cadherin-associated protein) alpha 1 102kDa isoform CRA_a OS=Homo sapiens GN=CTNNA1 PE=1 SV=1
1246	22855	sp|P31040|SDHA_HUMAN	117.3	11	5	42.69	5.13E+05	5	Carbamidomethylation	72692	Succinate dehydrogenase [ubiquinone] flavoprotein subunit mitochondrial OS=Homo sapiens GN=SDHA PE=1 SV=2
768	1225	sp|Q16698|DECR_HUMAN	116.81	16	5	22.3	2.61E+06	5		36068	2 4-dienoyl-CoA reductase mitochondrial OS=Homo sapiens GN=DECR1 PE=1 SV=1
699	2782	sp|Q16666|IF16_HUMAN	116.59	8	5	41.25	4.03E+05	5	Carbamidomethylation	88256	Gamma-interferon-inducible protein 16 OS=Homo sapiens GN=IFI16 PE=1 SV=3
1129	1624	sp|P07954|FUMH_HUMAN	116.34	12	5	29.99	1.15E+07	5		54637	Fumarate hydratase mitochondrial OS=Homo sapiens GN=FH PE=1 SV=3
810	1706	tr|C9J9K3|C9J9K3_HUMAN	116.12	19	5	38.45	5.44E+05	5		29405	40S ribosomal protein SA (Fragment) OS=Homo sapiens GN=RPSA PE=1 SV=6
894	1666	sp|P31930|QCR1_HUMAN	114.51	12	5	14.15	1.47E+07	5	Carbamidomethylation	52646	Cytochrome b-c1 complex subunit 1 mitochondrial OS=Homo sapiens GN=UQCRC1 PE=1 SV=3
698	1607	sp|P62241|RS8_HUMAN	112.23	31	5	14.15	1.47E+07	5	Carbamidomethylation	24205	40S ribosomal protein S8 OS=Homo sapiens GN=RPS8 PE=1 SV=2
705	790	sp|P01591|IGJ_HUMAN	110.53	32	5	14.15	1.47E+07	5	Carbamidomethylation; Oxidation (M)	18099	Immunoglobulin J chain OS=Homo sapiens GN=JCHAIN PE=1 SV=4
890	2442	sp|P43652|AFAM_HUMAN	110.51	10	5	14.15	1.47E+07	5	Carbamidomethylation	69069	Afamin OS=Homo sapiens GN=AFM PE=1 SV=1
1062	1625	sp|O43399|TPD54_HUMAN	110.45	23	5	49.11	1.14E+05	5		22238	Tumor protein D54 OS=Homo sapiens GN=TPD52L2 PE=1 SV=2
1132	1362	sp|P30740|ILEU_HUMAN	108.23	16	5	21.35	6.98E+06	5		42742	Leukocyte elastase inhibitor OS=Homo sapiens GN=SERPINB1 PE=1 SV=1
1263	23733	sp|P62263|RS14_HUMAN	108.05	32	5	26.47	1.95E+06	5		16273	40S ribosomal protein S14 OS=Homo sapiens GN=RPS14 PE=1 SV=3
700	4082	sp|P26373|RL13_HUMAN	107.95	25	5	28.36	2.18E+06	5		24261	60S ribosomal protein L13 OS=Homo sapiens GN=RPL13 PE=1 SV=4
902	2057	sp|P38117|ETFB_HUMAN	107.65	22	5	34.26	1.15E+07	5	Carbamidomethylation	27844	Electron transfer flavoprotein subunit beta OS=Homo sapiens GN=ETFB PE=1 SV=3
457	2523	sp|P04233|HG2A_HUMAN	104.16	22	5	29.22	5.43E+06	5		33516	HLA class II histocompatibility antigen gamma chain OS=Homo sapiens GN=CD74 PE=1 SV=3
898	23235	sp|P35613|BASI_HUMAN	103.95	18	5	19.98	1.57E+06	5	Carbamidomethylation	42200	Basigin OS=Homo sapiens GN=BSG PE=1 SV=2
996	315	tr|E9PR44|E9PR44_HUMAN	100.32	29	5	36.79	3.37E+06	5		20031	Alpha-crystallin B chain (Fragment) OS=Homo sapiens GN=CRYAB PE=1 SV=1
1053	22838	sp|P31939|PUR9_HUMAN	99.7	11	5	10.26	1.09E+07	5	Carbamidomethylation	64616	Bifunctional purine biosynthesis protein PURH OS=Homo sapiens GN=ATIC PE=1 SV=3
807	817	sp|P26447|S10A4_HUMAN	99.27	38	5	24.32	2.92E+06	5		11729	Protein S100-A4 OS=Homo sapiens GN=S100A4 PE=1 SV=1
458	2649	sp|P15924|DESP_HUMAN	99.19	2	5	41.99	3.03E+06	5	Carbamidomethylation	331774	Desmoplakin OS=Homo sapiens GN=DSP PE=1 SV=3
896	2575	sp|O95831|AIFM1_HUMAN	98.29	10	5	25.98	8.80E+06	5	Oxidation (M)	66901	Apoptosis-inducing factor 1 mitochondrial OS=Homo sapiens GN=AIFM1 PE=1 SV=1
794	4532	sp|Q9BR76|COR1B_HUMAN	97.38	12	5	36.15	6.76E+06	5	Carbamidomethylation	54235	Coronin-1B OS=Homo sapiens GN=CORO1B PE=1 SV=1
1000	1095	tr|F5H5V4|F5H5V4_HUMAN	97.36	37	5	38.65	1.17E+06	5	Carbamidomethylation; Oxidation (M)	16913	26S proteasome non-ATPase regulatory subunit 9 (Fragment) OS=Homo sapiens GN=PSMD9 PE=1 SV=1
1134	769	sp|P00492|HPRT_HUMAN	95.7	27	5	27.93	1.16E+07	5	Carbamidomethylation	24579	Hypoxanthine-guanine phosphoribosyltransferase OS=Homo sapiens GN=HPRT1 PE=1 SV=2
906	22957	sp|Q02878|RL6_HUMAN	93.54	17	5	27.93	1.16E+07	5		32728	60S ribosomal protein L6 OS=Homo sapiens GN=RPL6 PE=1 SV=3
1255	1136	sp|Q9UNZ2|NSF1C_HUMAN	93.37	16	5	24.32	2.92E+06	5		40573	NSFL1 cofactor p47 OS=Homo sapiens GN=NSFL1C PE=1 SV=2
1013	2721	tr|A0A0C4DGI3|A0A0C4DGI3_HUMAN	93.25	14	5	24.32	2.92E+06	5		44703	Citrate synthase OS=Homo sapiens GN=CS PE=1 SV=1
736	1608	sp|P01031|CO5_HUMAN	91.71	4	5	24.32	2.92E+06	5	Carbamidomethylation	188304	Complement C5 OS=Homo sapiens GN=C5 PE=1 SV=4
1249	1635	sp|P36957|ODO2_HUMAN	89.41	11	5	21.35	6.98E+06	5		48755	Dihydrolipoyllysine-residue succinyltransferase component of 2-oxoglutarate dehydrogenase complex mitochondrial OS=Homo sapiens GN=DLST PE=1 SV=4
677	778	sp|P10599|THIO_HUMAN	87.52	31	5	21.35	6.98E+06	5		11737	Thioredoxin OS=Homo sapiens GN=TXN PE=1 SV=3
1248	25867	sp|Q96CV9|OPTN_HUMAN	87.03	10	5	14.15	1.47E+07	5	Carbamidomethylation	65921	Optineurin OS=Homo sapiens GN=OPTN PE=1 SV=2
1671	630	tr|Q5VY30|Q5VY30_HUMAN	86.62	26	5	9.27	1.03E+05	5	Carbamidomethylation	22974	Retinol binding protein 4 plasma isoform CRA_b OS=Homo sapiens GN=RBP4 PE=1 SV=2
1247	4837	sp|Q8IUX7|AEBP1_HUMAN	86.37	5	5	25.64	2.38E+06	5	Carbamidomethylation	130929	Adipocyte enhancer-binding protein 1 OS=Homo sapiens GN=AEBP1 PE=1 SV=1
1141	23692	sp|P08571|CD14_HUMAN	81	18	5	35.25	4.17E+06	5	Carbamidomethylation	40076	Monocyte differentiation antigen CD14 OS=Homo sapiens GN=CD14 PE=1 SV=2
958	1055	sp|Q04760|LGUL_HUMAN	80.73	24	5	9.66	1.52E+05	5	Carbamidomethylation	20778	Lactoylglutathione lyase OS=Homo sapiens GN=GLO1 PE=1 SV=4
1366	22904	sp|O15347|HMGB3_HUMAN	79.13	28	5	31.22	6.29E+06	5		22980	High mobility group protein B3 OS=Homo sapiens GN=HMGB3 PE=1 SV=4
1139	23059	tr|E9PDQ8|E9PDQ8_HUMAN	73.91	14	5	18.01	1.99E+06	5		41438	Succinyl-CoA ligase [GDP-forming] subunit beta mitochondrial OS=Homo sapiens GN=SUCLG2 PE=1 SV=1
849	1572	sp|P20774|MIME_HUMAN	72.65	15	5	26.91	2.60E+06	5	Carbamidomethylation	33922	Mimecan OS=Homo sapiens GN=OGN PE=1 SV=1
854	22962	sp|P46781|RS9_HUMAN	71.52	26	5	37.42		5		22591	40S ribosomal protein S9 OS=Homo sapiens GN=RPS9 PE=1 SV=3
1009	2785	sp|P11766|ADHX_HUMAN	66.2	14	5	48.05	5.00E+05	5	Carbamidomethylation	39724	Alcohol dehydrogenase class-3 OS=Homo sapiens GN=ADH5 PE=1 SV=4
50	63	tr|Q6ZN40|Q6ZN40_HUMAN	289.79	68	35	42.59	2.27E+06	4	Carbamidomethylation	37453	Tropomyosin 1 (Alpha) isoform CRA_f OS=Homo sapiens GN=TPM1 PE=1 SV=1
20	39	sp|P00738|HPT_HUMAN	312	54	28	42.59	2.27E+06	4	Carbamidomethylation; Oxidation (M)	45205	Haptoglobin OS=Homo sapiens GN=HP PE=1 SV=1
129	152	sp|P14618|KPYM_HUMAN	236.91	43	19	36.49	1.12E+06	4	Carbamidomethylation; Oxidation (M)	57937	Pyruvate kinase PKM OS=Homo sapiens GN=PKM PE=1 SV=4
204	634	sp|P61978|HNRPK_HUMAN	240.19	29	18	36.21	6.72E+06	4	Carbamidomethylation	50976	Heterogeneous nuclear ribonucleoprotein K OS=Homo sapiens GN=HNRNPK PE=1 SV=1
135	223	tr|K7ENT6|K7ENT6_HUMAN	217.57	63	17	21.35	6.98E+06	4	Carbamidomethylation; Oxidation (M)	20621	Tropomyosin alpha-4 chain (Fragment) OS=Homo sapiens GN=TPM4 PE=1 SV=1
60	385	tr|A0A075B6L0|A0A075B6L0_HUMAN	234.24	75	14	37.85	1.54E+06	4	Carbamidomethylation	11327	Ig lambda-3 chain C regions (Fragment) OS=Homo sapiens GN=IGLC3 PE=1 SV=2
540	1943	sp|P60842|IF4A1_HUMAN	123.29	28	9	28.18	1.35E+07	4		46154	Eukaryotic initiation factor 4A-I OS=Homo sapiens GN=EIF4A1 PE=1 SV=1
333	731	sp|P19652|A1AG2_HUMAN	120.66	30	9	28.39		4	Carbamidomethylation; Oxidation (M)	23603	Alpha-1-acid glycoprotein 2 OS=Homo sapiens GN=ORM2 PE=1 SV=2
836	721	sp|Q03591|FHR1_HUMAN	141.81	28	8	27.25	5.66E+06	4	Carbamidomethylation	37651	Complement factor H-related protein 1 OS=Homo sapiens GN=CFHR1 PE=1 SV=2
376	893	tr|A0A0B4J1Z6|A0A0B4J1Z6_HUMAN	148.56	56	7	28.52	1.20E+07	4		12557	Protein IGKV3-20 (Fragment) OS=Homo sapiens GN=IGKV3-20 PE=4 SV=1
574	762	sp|P51148|RAB5C_HUMAN	136.84	33	7	31.15	9.52E+05	4		23483	Ras-related protein Rab-5C OS=Homo sapiens GN=RAB5C PE=1 SV=2
550	1165	sp|P60953|CDC42_HUMAN	125.54	34	6	32.03	8.60E+05	4	Carbamidomethylation	21259	Cell division control protein 42 homolog OS=Homo sapiens GN=CDC42 PE=1 SV=2
995	4144	tr|D6R938|D6R938_HUMAN	108.39	12	6	31.15	9.52E+05	4		56298	Calcium/calmodulin-dependent protein kinase (CaM kinase) II delta isoform CRA_e OS=Homo sapiens GN=CAMK2D PE=1 SV=1
1138	867	sp|Q9Y5X3|SNX5_HUMAN	154.53	13	5	28.39		4	Carbamidomethylation	46817	Sorting nexin-5 OS=Homo sapiens GN=SNX5 PE=1 SV=1
581	2082	sp|Q96NY7|CLIC6_HUMAN	106.36	10	5	20.33	2.14E+05	4	Carbamidomethylation	73012	Chloride intracellular channel protein 6 OS=Homo sapiens GN=CLIC6 PE=2 SV=3
1355	5513	sp|Q96CG8|CTHR1_HUMAN	103.96	23	5	21.35	6.98E+06	4	Carbamidomethylation	26224	Collagen triple helix repeat-containing protein 1 OS=Homo sapiens GN=CTHRC1 PE=1 SV=1
555	2041	sp|P09496|CLCA_HUMAN	101.13	25	5	37.68	1.40E+06	4	Carbamidomethylation	27077	Clathrin light chain A OS=Homo sapiens GN=CLTA PE=1 SV=1
584	1506	sp|Q15746|MYLK_HUMAN	100.52	2	5	33.45	1.24E+06	4	Carbamidomethylation	210713	Myosin light chain kinase smooth muscle OS=Homo sapiens GN=MYLK PE=1 SV=4
954	1107	sp|Q9NYL9|TMOD3_HUMAN	96.21	14	5	17.63	3.41E+06	4	Carbamidomethylation	39595	Tropomodulin-3 OS=Homo sapiens GN=TMOD3 PE=1 SV=1
738	3965	sp|Q96AG4|LRC59_HUMAN	85.28	15	5	17.63	3.41E+06	4	Carbamidomethylation	34930	Leucine-rich repeat-containing protein 59 OS=Homo sapiens GN=LRRC59 PE=1 SV=1
1133	414	sp|P00352|AL1A1_HUMAN	82.92	11	5	26.77	3.47E+07	4		54862	Retinal dehydrogenase 1 OS=Homo sapiens GN=ALDH1A1 PE=1 SV=2
813	3998	sp|Q9UHD8|SEPT9_HUMAN	65.8	8	5	18.34	3.69E+06	4	Carbamidomethylation	65402	Septin-9 OS=Homo sapiens GN=SEPT9 PE=1 SV=2
676	1075	tr|C9JFR7|C9JFR7_HUMAN	164.7	30	4	27.73	7.58E+06	4		11333	Cytochrome c (Fragment) OS=Homo sapiens GN=CYCS PE=1 SV=1
406	3028	sp|P13010|XRCC5_HUMAN	126.84	5	4	27.46	7.24E+05	4		82705	X-ray repair cross-complementing protein 5 OS=Homo sapiens GN=XRCC5 PE=1 SV=3
850	654	sp|Q12797|ASPH_HUMAN	126.8	10	4	38.87	3.59E+06	4		85863	Aspartyl/asparaginyl beta-hydroxylase OS=Homo sapiens GN=ASPH PE=1 SV=3
960	548	sp|P28066|PSA5_HUMAN	125.11	25	4	31.21	5.93E+06	4	Carbamidomethylation; Oxidation (M)	26411	Proteasome subunit alpha type-5 OS=Homo sapiens GN=PSMA5 PE=1 SV=3
670	782	sp|P20930|FILA_HUMAN	118.21	2	4	24.48	1.84E+06	4		435180	Filaggrin OS=Homo sapiens GN=FLG PE=1 SV=3
1085	24167	sp|P60866|RS20_HUMAN	116.71	29	4	23.7	4.27E+06	4	Carbamidomethylation	13373	40S ribosomal protein S20 OS=Homo sapiens GN=RPS20 PE=1 SV=1
955	2862	sp|P07305|H10_HUMAN	113.55	21	4	23.7	4.27E+06	4		20863	Histone H1.0 OS=Homo sapiens GN=H1F0 PE=1 SV=3
500	425	sp|Q5D862|FILA2_HUMAN	112.13	3	4	24.08	1.65E+06	4		248072	Filaggrin-2 OS=Homo sapiens GN=FLG2 PE=1 SV=1
1055	2577	sp|P41218|MNDA_HUMAN	110.87	14	4	21.35	6.98E+06	4	Carbamidomethylation	45836	Myeloid cell nuclear differentiation antigen OS=Homo sapiens GN=MNDA PE=1 SV=1
956	1962	sp|P25398|RS12_HUMAN	110.4	36	4	21.35	6.98E+06	4	Carbamidomethylation	14515	40S ribosomal protein S12 OS=Homo sapiens GN=RPS12 PE=1 SV=3
805	1994	tr|E5RI99|E5RI99_HUMAN	110.36	52	4	21.35	6.98E+06	4	Carbamidomethylation	12656	60S ribosomal protein L30 (Fragment) OS=Homo sapiens GN=RPL30 PE=1 SV=1
1002	3831	sp|Q9H444|CHM4B_HUMAN	107.25	20	4	21.35	6.98E+06	4		24950	Charged multivesicular body protein 4b OS=Homo sapiens GN=CHMP4B PE=1 SV=1
1066	2557	sp|P62316|SMD2_HUMAN	106.44	33	4	21.35	6.98E+06	4	Carbamidomethylation; Oxidation (M)	13527	Small nuclear ribonucleoprotein Sm D2 OS=Homo sapiens GN=SNRPD2 PE=1 SV=1
1140	23165	sp|Q13242|SRSF9_HUMAN	104.78	19	4	15.83	6.80E+05	4	Carbamidomethylation	25542	Serine/arginine-rich splicing factor 9 OS=Homo sapiens GN=SRSF9 PE=1 SV=1
704	25546	tr|D3DTX6|D3DTX6_HUMAN	104.56	7	4	25.67	6.73E+06	4		89334	Neurabin-2 OS=Homo sapiens GN=PPP1R9B PE=1 SV=1
921	23382	sp|P37108|SRP14_HUMAN	104.41	15	4	20.44	1.48E+06	4		14570	Signal recognition particle 14 kDa protein OS=Homo sapiens GN=SRP14 PE=1 SV=2
901	23155	sp|Q08257|QOR_HUMAN	103.31	15	4	39.43	5.14E+05	4		35207	Quinone oxidoreductase OS=Homo sapiens GN=CRYZ PE=1 SV=1
801	23131	sp|Q03518|TAP1_HUMAN	102.91	6	4	27.13	2.68E+05	4		87218	Antigen peptide transporter 1 OS=Homo sapiens GN=TAP1 PE=1 SV=2
1501	23245	sp|Q07812|BAX_HUMAN	102.57	30	4	43.25	1.47E+06	4		21184	Apoptosis regulator BAX OS=Homo sapiens GN=BAX PE=1 SV=1
899	24036	tr|F5H7V9|F5H7V9_HUMAN	102.33	3	4	36.15	6.76E+06	4	Carbamidomethylation	201142	Tenascin OS=Homo sapiens GN=TNC PE=1 SV=1
636	23361	tr|A0A087X2D8|A0A087X2D8_HUMAN	101.64	4	4	24.66	5.51E+07	4		145169	C-Jun-amino-terminal kinase-interacting protein 4 OS=Homo sapiens GN=SPAG9 PE=1 SV=1
1498	2078	sp|P22307|NLTP_HUMAN	101.3	8	4	26.4	7.44E+06	4		58994	Non-specific lipid-transfer protein OS=Homo sapiens GN=SCP2 PE=1 SV=2
1258	23062	sp|O60701|UGDH_HUMAN	101.03	11	4	32.57	8.61E+05	4		55024	UDP-glucose 6-dehydrogenase OS=Homo sapiens GN=UGDH PE=1 SV=1
1674	4108	sp|P06730|IF4E_HUMAN	100.51	20	4	32.57	8.61E+05	4	Carbamidomethylation	25097	Eukaryotic translation initiation factor 4E OS=Homo sapiens GN=EIF4E PE=1 SV=2
1135	2729	tr|B7Z7P8|B7Z7P8_HUMAN	98.49	10	4	28.27	1.16E+06	4	Carbamidomethylation	47476	Eukaryotic peptide chain release factor subunit 1 OS=Homo sapiens GN=ETF1 PE=1 SV=1
635	24142	sp|O15355|PPM1G_HUMAN	96.05	9	4	19.53	6.03E+06	4		59272	Protein phosphatase 1G OS=Homo sapiens GN=PPM1G PE=1 SV=1
769	2590	sp|Q8WUM4|PDC6I_HUMAN	95.88	6	4	19.53	6.03E+06	4		96023	Programmed cell death 6-interacting protein OS=Homo sapiens GN=PDCD6IP PE=1 SV=1
1007	2784	sp|O43765|SGTA_HUMAN	94.57	15	4	32.37	5.76E+05	4	Carbamidomethylation	34063	Small glutamine-rich tetratricopeptide repeat-containing protein alpha OS=Homo sapiens GN=SGTA PE=1 SV=1
1136	2151	sp|O75396|SC22B_HUMAN	93.4	24	4	22.1	1.49E+06	4		24593	Vesicle-trafficking protein SEC22b OS=Homo sapiens GN=SEC22B PE=1 SV=4
702	22983	sp|O94979|SC31A_HUMAN	92.1	4	4	26.25	3.56E+06	4	Carbamidomethylation	133015	Protein transport protein Sec31A OS=Homo sapiens GN=SEC31A PE=1 SV=3
1500	1432	sp|Q9UKK9|NUDT5_HUMAN	91.43	21	4	26.25	3.56E+06	4		24328	ADP-sugar pyrophosphatase OS=Homo sapiens GN=NUDT5 PE=1 SV=1
1359	3864	sp|Q9BUH6|PAXX_HUMAN	90.95	24	4	25.08	4.88E+06	4	Carbamidomethylation	21640	Protein PAXX OS=Homo sapiens GN=C9orf142 PE=1 SV=2
1369	4284	sp|P40306|PSB10_HUMAN	90.45	15	4	31.47	3.53E+06	4	Carbamidomethylation	28936	Proteasome subunit beta type-10 OS=Homo sapiens GN=PSMB10 PE=1 SV=1
1144	23238	sp|P40261|NNMT_HUMAN	90.34	17	4	39.34	3.03E+06	4		29574	Nicotinamide N-methyltransferase OS=Homo sapiens GN=NNMT PE=1 SV=1
1004	2561	tr|F6TLX2|F6TLX2_HUMAN	90.24	9	4	24.13	1.84E+06	4	Carbamidomethylation	54720	Glyoxalase domain-containing protein 4 OS=Homo sapiens GN=GLOD4 PE=1 SV=1
1250	2534	sp|Q9UBQ0|VPS29_HUMAN	89.9	24	4	24.13	1.84E+06	4	Carbamidomethylation	20506	Vacuolar protein sorting-associated protein 29 OS=Homo sapiens GN=VPS29 PE=1 SV=1
668	23624	tr|D6RGG3|D6RGG3_HUMAN	89.58	2	4	10.48	8.99E+05	4		333203	Collagen alpha-1(XII) chain OS=Homo sapiens GN=COL12A1 PE=1 SV=1
1503	2178	tr|A0A0B4J2D5|A0A0B4J2D5_HUMAN	87.76	13	4	21.35	6.98E+06	4		28142	Protein LOC102724023 OS=Homo sapiens GN=LOC102724023 PE=1 SV=1
1516	23732	sp|P16333|NCK1_HUMAN	87.43	10	4	21.35	6.98E+06	4		42864	Cytoplasmic protein NCK1 OS=Homo sapiens GN=NCK1 PE=1 SV=1
1058	22967	sp|Q00169|PIPNA_HUMAN	87.27	19	4	27.5	2.05E+05	4		31806	Phosphatidylinositol transfer protein alpha isoform OS=Homo sapiens GN=PITPNA PE=1 SV=2
1673	5207	sp|P62753|RS6_HUMAN	87.23	18	4	26.03	8.74E+06	4	Carbamidomethylation	28681	40S ribosomal protein S6 OS=Homo sapiens GN=RPS6 PE=1 SV=1
1070	23044	sp|P62280|RS11_HUMAN	86.7	30	4	26.03	8.74E+06	4	Carbamidomethylation	18431	40S ribosomal protein S11 OS=Homo sapiens GN=RPS11 PE=1 SV=3
1357	249	sp|P10301|RRAS_HUMAN	86.5	24	4	25.99	1.25E+07	4	Carbamidomethylation	23480	Ras-related protein R-Ras OS=Homo sapiens GN=RRAS PE=1 SV=1
673	1870	sp|P05455|LA_HUMAN	86.37	10	4	39.54	1.60E+06	4		46837	Lupus La protein OS=Homo sapiens GN=SSB PE=1 SV=2
804	23427	sp|Q8WXF1|PSPC1_HUMAN	85.62	8	4	10.42	1.80E+06	4		58744	Paraspeckle component 1 OS=Homo sapiens GN=PSPC1 PE=1 SV=1
961	23214	sp|O43242|PSMD3_HUMAN	85.41	10	4	21.91	6.40E+06	4		60978	26S proteasome non-ATPase regulatory subunit 3 OS=Homo sapiens GN=PSMD3 PE=1 SV=2
1528	1085	sp|O43866|CD5L_HUMAN	84.86	17	4	33.48	1.41E+06	4	Carbamidomethylation	38088	CD5 antigen-like OS=Homo sapiens GN=CD5L PE=1 SV=1
1170	3242	sp|P02795|MT2_HUMAN	84.85	64	4	8.6	2.28E+05	4	Carbamidomethylation	6042	Metallothionein-2 OS=Homo sapiens GN=MT2A PE=1 SV=1
2193	4113	tr|E7EMB1|E7EMB1_HUMAN	84.71	8	4	25.55	1.85E+06	4		62033	Switch-associated protein 70 OS=Homo sapiens GN=SWAP70 PE=1 SV=1
1892	2481	tr|H3BPJ9|H3BPJ9_HUMAN	84.7	29	4	36.21	6.72E+06	4	Carbamidomethylation	19258	NADH dehydrogenase [ubiquinone] 1 beta subcomplex subunit 10 OS=Homo sapiens GN=NDUFB10 PE=1 SV=1
1148	187864	sp|P53634|CATC_HUMAN	84.44	10	4	36.21	6.72E+06	4	Carbamidomethylation	51854	Dipeptidyl peptidase 1 OS=Homo sapiens GN=CTSC PE=1 SV=2
1504	188220	sp|P46063|RECQ1_HUMAN	83.53	8	4	22.51	6.99E+06	4	Carbamidomethylation	73457	ATP-dependent DNA helicase Q1 OS=Homo sapiens GN=RECQL PE=1 SV=3
1290	24022	tr|H0YLP6|H0YLP6_HUMAN	83.3	28	4	19.65	8.76E+06	4		9657	60S ribosomal protein L28 OS=Homo sapiens GN=RPL28 PE=1 SV=1
1502	23558	tr|M0R0P7|M0R0P7_HUMAN	81.72	31	4	25.51	7.38E+05	4	Carbamidomethylation	16177	60S ribosomal protein L18a OS=Homo sapiens GN=RPL18A PE=1 SV=1
856	1168	sp|P60903|S10AA_HUMAN	81.37	40	4	26.01	1.40E+07	4	Carbamidomethylation	11203	Protein S100-A10 OS=Homo sapiens GN=S100A10 PE=1 SV=2
1679	926	sp|P12277|KCRB_HUMAN	81.18	16	4	27.46	7.24E+05	4		42644	Creatine kinase B-type OS=Homo sapiens GN=CKB PE=1 SV=1
672	22843	sp|Q92499|DDX1_HUMAN	81.14	6	4	32.37	5.76E+05	4	Carbamidomethylation	82432	ATP-dependent RNA helicase DDX1 OS=Homo sapiens GN=DDX1 PE=1 SV=2
1514	312	sp|P09936|UCHL1_HUMAN	79.6	22	4	31.36	3.94E+06	4	Carbamidomethylation	24824	Ubiquitin carboxyl-terminal hydrolase isozyme L1 OS=Homo sapiens GN=UCHL1 PE=1 SV=2
1530	23051	tr|M0R0F0|M0R0F0_HUMAN	77.96	16	4	38.87	3.59E+06	4	Carbamidomethylation	22391	40S ribosomal protein S5 (Fragment) OS=Homo sapiens GN=RPS5 PE=1 SV=1
1360	22848	tr|A0A087WZZ5|A0A087WZZ5_HUMAN	77.61	5	4	16.84	3.82E+06	4		97586	Splicing factor 3B subunit 2 OS=Homo sapiens GN=SF3B2 PE=1 SV=1
855	23418	sp|P51610|HCFC1_HUMAN	76.8	2	4	16.84	3.82E+06	4	Carbamidomethylation	208730	Host cell factor 1 OS=Homo sapiens GN=HCFC1 PE=1 SV=2
957	375	tr|A0A0B4J2A4|A0A0B4J2A4_HUMAN	75.37	12	4	21.35	6.98E+06	4		41602	3-ketoacyl-CoA thiolase mitochondrial OS=Homo sapiens GN=ACAA2 PE=1 SV=1
1146	2875	sp|Q9Y266|NUDC_HUMAN	74.83	14	4	9.81	2.17E+05	4		38243	Nuclear migration protein nudC OS=Homo sapiens GN=NUDC PE=1 SV=1
1507	23057	sp|Q9NTK5|OLA1_HUMAN	74.18	11	4	9.81	2.17E+05	4	Carbamidomethylation	44744	Obg-like ATPase 1 OS=Homo sapiens GN=OLA1 PE=1 SV=2
1529	932	sp|P00568|KAD1_HUMAN	72.86	15	4	9.81	2.17E+05	4		21635	Adenylate kinase isoenzyme 1 OS=Homo sapiens GN=AK1 PE=1 SV=3
501	2666	tr|E9PQD7|E9PQD7_HUMAN	71.89	17	4	38.45	3.14E+05	4	Carbamidomethylation	25211	40S ribosomal protein S2 OS=Homo sapiens GN=RPS2 PE=1 SV=1
1675	134940	sp|O94973|AP2A2_HUMAN	67.8	6	4	38.45	3.14E+05	4		103960	AP-2 complex subunit alpha-2 OS=Homo sapiens GN=AP2A2 PE=1 SV=2
1677	25473	sp|A0MZ66|SHOT1_HUMAN	65.49	6	4	38.45	3.14E+05	4		71640	Shootin-1 OS=Homo sapiens GN=SHTN1 PE=1 SV=4
1373	1252	sp|P06727|APOA4_HUMAN	64.24	10	4	39.43	5.14E+05	4		45399	Apolipoprotein A-IV OS=Homo sapiens GN=APOA4 PE=1 SV=3
1676	2365	sp|P19404|NDUV2_HUMAN	63.29	21	4	39.43	5.14E+05	4		27392	NADH dehydrogenase [ubiquinone] flavoprotein 2 mitochondrial OS=Homo sapiens GN=NDUFV2 PE=1 SV=2
1901	2600	sp|P27169|PON1_HUMAN	50.23	12	4	41.57	3.32E+06	4		39731	Serum paraoxonase/arylesterase 1 OS=Homo sapiens GN=PON1 PE=1 SV=3
39	110	tr|A0A087WXL8|A0A087WXL8_HUMAN	276.27	34	24	21.35	6.98E+06	3	Carbamidomethylation; Oxidation (M)	56890	Ig gamma-3 chain C region OS=Homo sapiens GN=IGHG3 PE=1 SV=1
31	171	sp|P01859|IGHG2_HUMAN	280.4	51	22	24.23	3.54E+05	3	Carbamidomethylation; Oxidation (M)	35901	Ig gamma-2 chain C region OS=Homo sapiens GN=IGHG2 PE=1 SV=2
93	118	sp|P07437|TBB5_HUMAN	225.28	36	20	21.35	6.98E+06	3	Carbamidomethylation; Oxidation (M)	49671	Tubulin beta chain OS=Homo sapiens GN=TUBB PE=1 SV=2
207	529	sp|P54652|HSP72_HUMAN	232.47	23	16	37.23	2.82E+06	3		70021	Heat shock-related 70 kDa protein 2 OS=Homo sapiens GN=HSPA2 PE=1 SV=1
227	471	sp|P37837|TALDO_HUMAN	193.88	42	15	35.03	6.96E+05	3	Carbamidomethylation	37540	Transaldolase OS=Homo sapiens GN=TALDO1 PE=1 SV=2
161	233	tr|F8W6I7|F8W6I7_HUMAN	210.19	37	14	26.26	3.18E+07	3	Carbamidomethylation; Oxidation (M)	33155	Heterogeneous nuclear ribonucleoprotein A1 OS=Homo sapiens GN=HNRNPA1 PE=1 SV=2
195	588	sp|P01877|IGHA2_HUMAN	180.8	44	12	39.43	5.14E+05	3	Carbamidomethylation; Oxidation (M)	36526	Ig alpha-2 chain C region OS=Homo sapiens GN=IGHA2 PE=1 SV=3
426	1010	sp|P55795|HNRH2_HUMAN	165.74	20	10	20.33	1.84E+06	3	Carbamidomethylation	49264	Heterogeneous nuclear ribonucleoprotein H2 OS=Homo sapiens GN=HNRNPH2 PE=1 SV=1
596	4189	sp|P13761|2B17_HUMAN	158	36	9	20.33	1.84E+06	3	Carbamidomethylation	29822	HLA class II histocompatibility antigen DRB1-7 beta chain OS=Homo sapiens GN=HLA-DRB1 PE=1 SV=1
344	293	tr|Q32Q12|Q32Q12_HUMAN	156.93	32	9	24.67	9.27E+05	3	Carbamidomethylation; Oxidation (M)	32642	Nucleoside diphosphate kinase OS=Homo sapiens GN=NME1-NME2 PE=1 SV=1
626	335	sp|P62834|RAP1A_HUMAN	156.45	39	9	24.48	2.88E+07	3	Carbamidomethylation	20987	Ras-related protein Rap-1A OS=Homo sapiens GN=RAP1A PE=1 SV=1
470	1698	tr|E7EX90|E7EX90_HUMAN	127.92	9	9	41.57	3.32E+06	3	Carbamidomethylation	139094	Dynactin subunit 1 OS=Homo sapiens GN=DCTN1 PE=1 SV=1
597	1083	sp|P62873|GBB1_HUMAN	144.56	28	8	23.79	6.78E+04	3	Carbamidomethylation	37377	Guanine nucleotide-binding protein G(I)/G(S)/G(T) subunit beta-1 OS=Homo sapiens GN=GNB1 PE=1 SV=3
552	1228	sp|O75367|H2AY_HUMAN	131.19	19	8	21.71	2.17E+06	3	Carbamidomethylation	39617	Core histone macro-H2A.1 OS=Homo sapiens GN=H2AFY PE=1 SV=4
568	968	sp|P63000|RAC1_HUMAN	128.53	46	8	37.12	8.17E+05	3	Carbamidomethylation	21450	Ras-related C3 botulinum toxin substrate 1 OS=Homo sapiens GN=RAC1 PE=1 SV=1
733	1327	sp|Q9H0U4|RAB1B_HUMAN	127.28	34	8	37.12	8.17E+05	3		22171	Ras-related protein Rab-1B OS=Homo sapiens GN=RAB1B PE=1 SV=1
628	978	sp|P15153|RAC2_HUMAN	125.56	39	8	21.35	6.98E+06	3	Carbamidomethylation	21429	Ras-related C3 botulinum toxin substrate 2 OS=Homo sapiens GN=RAC2 PE=1 SV=1
601	2074	tr|B1AMS2|B1AMS2_HUMAN	115.15	24	8	23.37	2.65E+06	3		49303	Septin 6 isoform CRA_b OS=Homo sapiens GN=SEPT6 PE=1 SV=1
571	1059	sp|P62820|RAB1A_HUMAN	109.42	37	8	21.35	6.98E+06	3		22678	Ras-related protein Rab-1A OS=Homo sapiens GN=RAB1A PE=1 SV=3
796	1090	sp|Q92930|RAB8B_HUMAN	128.89	31	7	21.35	6.98E+06	3		23584	Ras-related protein Rab-8B OS=Homo sapiens GN=RAB8B PE=1 SV=2
667	1284	sp|Q92688|AN32B_HUMAN	92.06	21	7	28.61	2.48E+06	3	Carbamidomethylation	28788	Acidic leucine-rich nuclear phosphoprotein 32 family member B OS=Homo sapiens GN=ANP32B PE=1 SV=1
521	2525	sp|P62701|RS4X_HUMAN	121.26	25	6	28.61	2.48E+06	3	Carbamidomethylation; Oxidation (M)	29598	40S ribosomal protein S4 X isoform OS=Homo sapiens GN=RPS4X PE=1 SV=2
575	1858	sp|Q9UJU6|DBNL_HUMAN	98.48	18	6	27.9	4.91E+07	3	Carbamidomethylation; Oxidation (M)	48207	Drebrin-like protein OS=Homo sapiens GN=DBNL PE=1 SV=1
745	1266	tr|A0A075B6I2|A0A075B6I2_HUMAN	118.29	34	5	31.96	1.86E+05	3	Oxidation (M)	15950	Protein IGLV6-57 OS=Homo sapiens GN=IGLV6-57 PE=1 SV=2
638	1326	tr|A0A075B6J3|A0A075B6J3_HUMAN	113.14	35	5	27.93	1.16E+07	3	Carbamidomethylation	12165	Protein IGLV3-27 (Fragment) OS=Homo sapiens GN=IGLV3-27 PE=1 SV=1
959	1718	sp|P47755|CAZA2_HUMAN	87.3	20	5	9.66	1.52E+05	3		32949	F-actin-capping protein subunit alpha-2 OS=Homo sapiens GN=CAPZA2 PE=1 SV=3
999	2762	sp|O94905|ERLN2_HUMAN	83.36	20	5	37.68	1.40E+06	3		37840	Erlin-2 OS=Homo sapiens GN=ERLIN2 PE=1 SV=1
910	1596	sp|P60981|DEST_HUMAN	117.15	18	4	18.96	2.92E+06	3	Carbamidomethylation	18506	Destrin OS=Homo sapiens GN=DSTN PE=1 SV=3
1496	1436	tr|A0A0A0MRI2|A0A0A0MRI2_HUMAN	105.65	11	4	18.64		3	Carbamidomethylation	47804	Sorting nexin 6 isoform CRA_b OS=Homo sapiens GN=SNX6 PE=1 SV=1
1251	2235	sp|P10768|ESTD_HUMAN	105.54	15	4	32.76	4.01E+06	3	Carbamidomethylation	31463	S-formylglutathione hydrolase OS=Homo sapiens GN=ESD PE=1 SV=2
1067	1634	sp|P84095|RHOG_HUMAN	102.35	31	4	25.5	2.36E+06	3	Carbamidomethylation	21308	Rho-related GTP-binding protein RhoG OS=Homo sapiens GN=RHOG PE=1 SV=1
1495	2095	sp|P62195|PRS8_HUMAN	101.17	12	4	9.71	1.29E+06	3		45626	26S protease regulatory subunit 8 OS=Homo sapiens GN=PSMC5 PE=1 SV=1
1006	23736	sp|P33241|LSP1_HUMAN	92.8	20	4	24.48	1.84E+06	3		37192	Lymphocyte-specific protein 1 OS=Homo sapiens GN=LSP1 PE=1 SV=1
1497	3444	sp|O94760|DDAH1_HUMAN	92.37	17	4	37.82	2.07E+07	3	Carbamidomethylation	31122	N(G) N(G)-dimethylarginine dimethylaminohydrolase 1 OS=Homo sapiens GN=DDAH1 PE=1 SV=3
851	23600	tr|F5GWX5|F5GWX5_HUMAN	77.19	2	4	17.23	6.55E+05	3		217102	Chromodomain-helicase-DNA-binding protein 4 OS=Homo sapiens GN=CHD4 PE=1 SV=1
1164	1629	sp|P01714|LV301_HUMAN	77.11	34	4	39.43	5.14E+05	3	Carbamidomethylation	11393	Ig lambda chain V-III region SH OS=Homo sapiens PE=1 SV=1
1069	1175	sp|P11234|RALB_HUMAN	72.91	21	4	42.81	3.23E+05	3		23409	Ras-related protein Ral-B OS=Homo sapiens GN=RALB PE=1 SV=1
1363	3267	sp|Q15363|TMED2_HUMAN	145	16	3	22.79	9.30E+05	3	Oxidation (M)	22761	Transmembrane emp24 domain-containing protein 2 OS=Homo sapiens GN=TMED2 PE=1 SV=1
788	23061	sp|Q13442|HAP28_HUMAN	139.71	11	3	30.67	6.54E+05	3		20630	28 kDa heat- and acid-stable phosphoprotein OS=Homo sapiens GN=PDAP1 PE=1 SV=1
1077	863	sp|Q9NRV9|HEBP1_HUMAN	133.97	19	3	26.28	1.58E+06	3		21097	Heme-binding protein 1 OS=Homo sapiens GN=HEBP1 PE=1 SV=1
1300	2283	sp|P61956|SUMO2_HUMAN	125.35	27	3	18.51	8.41E+05	3		10871	Small ubiquitin-related modifier 2 OS=Homo sapiens GN=SUMO2 PE=1 SV=3
1261	23484	sp|O75380|NDUS6_HUMAN	123.98	30	3	29.64	1.46E+06	3	Carbamidomethylation	13712	NADH dehydrogenase [ubiquinone] iron-sulfur protein 6 mitochondrial OS=Homo sapiens GN=NDUFS6 PE=1 SV=1
1157	2543	tr|E9PB61|E9PB61_HUMAN	121.82	14	3	34.85	3.87E+05	3		27558	THO complex subunit 4 OS=Homo sapiens GN=ALYREF PE=1 SV=1
811	802	sp|P30085|KCY_HUMAN	115.17	19	3	27.46	7.24E+05	3		22222	UMP-CMP kinase OS=Homo sapiens GN=CMPK1 PE=1 SV=3
1512	242837	tr|H7BZW6|H7BZW6_HUMAN	114.96	22	3	35.56	1.06E+07	3		16036	Histone deacetylase complex subunit SAP18 (Fragment) OS=Homo sapiens GN=SAP18 PE=1 SV=2
1180	3433	sp|Q9H3N1|TMX1_HUMAN	112.62	12	3	46.74	4.99E+05	3		31791	Thioredoxin-related transmembrane protein 1 OS=Homo sapiens GN=TMX1 PE=1 SV=1
585	24226	sp|Q8NE71|ABCF1_HUMAN	108.41	6	3	38.32	2.76E+05	3		95926	ATP-binding cassette sub-family F member 1 OS=Homo sapiens GN=ABCF1 PE=1 SV=2
1301	23460	sp|P49006|MRP_HUMAN	108	25	3	29.99	1.15E+07	3	Carbamidomethylation	19529	MARCKS-related protein OS=Homo sapiens GN=MARCKSL1 PE=1 SV=2
1682	22991	sp|O43809|CPSF5_HUMAN	107.53	20	3	41.92	1.28E+05	3		26227	Cleavage and polyadenylation specificity factor subunit 5 OS=Homo sapiens GN=NUDT21 PE=1 SV=1
1280	1836	sp|P24539|AT5F1_HUMAN	103.55	10	3	21.48	2.37E+06	3		28909	ATP synthase F(0) complex subunit B1 mitochondrial OS=Homo sapiens GN=ATP5F1 PE=1 SV=2
1010	1200	sp|Q9H4G4|GAPR1_HUMAN	102.66	28	3	36.37	1.53E+06	3	Carbamidomethylation	17218	Golgi-associated plant pathogenesis-related protein 1 OS=Homo sapiens GN=GLIPR2 PE=1 SV=3
1526	24406	sp|P30533|AMRP_HUMAN	102.19	11	3	36.37	1.53E+06	3		41466	Alpha-2-macroglobulin receptor-associated protein OS=Homo sapiens GN=LRPAP1 PE=1 SV=1
1372	2756	sp|P62633|CNBP_HUMAN	101.97	19	3	24.9	3.63E+06	3	Carbamidomethylation	19463	Cellular nucleic acid-binding protein OS=Homo sapiens GN=CNBP PE=1 SV=1
1074	441	sp|O15061|SYNEM_HUMAN	101.26	2	3	21.35	6.98E+06	3	Carbamidomethylation	172767	Synemin OS=Homo sapiens GN=SYNM PE=1 SV=2
1680	188019	sp|Q9Y228|T3JAM_HUMAN	100.53	7	3	18.46	5.60E+06	3		63626	TRAF3-interacting JNK-activating modulator OS=Homo sapiens GN=TRAF3IP3 PE=1 SV=2
1143	22864	sp|Q99613|EIF3C_HUMAN	98.87	5	3	25.72	4.16E+06	3		105344	Eukaryotic translation initiation factor 3 subunit C OS=Homo sapiens GN=EIF3C PE=1 SV=1
1506	4310	tr|B4DWR3|B4DWR3_HUMAN	98.4	16	3	46.26	9.80E+05	3		22254	Prefoldin subunit 3 OS=Homo sapiens GN=VBP1 PE=1 SV=1
1163	23593	sp|Q96FQ6|S10AG_HUMAN	97.33	34	3	46.26	9.80E+05	3		11801	Protein S100-A16 OS=Homo sapiens GN=S100A16 PE=1 SV=1
1166	23169	tr|G5E9G0|G5E9G0_HUMAN	97.22	9	3	46.26	9.80E+05	3	Carbamidomethylation	40267	60S ribosomal protein L3 OS=Homo sapiens GN=RPL3 PE=1 SV=1
1057	22831	sp|P53618|COPB_HUMAN	97.14	4	3	41.57	3.32E+06	3		107142	Coatomer subunit beta OS=Homo sapiens GN=COPB1 PE=1 SV=3
1161	2501	tr|M0R1V7|M0R1V7_HUMAN	96.98	60	3	36.29	6.60E+05	3		7132	Ubiquitin-60S ribosomal protein L40 (Fragment) OS=Homo sapiens GN=UBA52 PE=1 SV=1
1571	2253	tr|B1AKZ5|B1AKZ5_HUMAN	95.95	20	3	38.87	3.59E+06	3	Carbamidomethylation	12530	Astrocytic phosphoprotein PEA-15 OS=Homo sapiens GN=PEA15 PE=1 SV=1
1152	1761	sp|P42167|LAP2B_HUMAN	95.94	9	3	19.04	3.77E+05	3		50670	Lamina-associated polypeptide 2 isoforms beta/gamma OS=Homo sapiens GN=TMPO PE=1 SV=2
1015	767	sp|P02747|C1QC_HUMAN	94.45	18	3	19.04	3.77E+05	3		25774	Complement C1q subcomponent subunit C OS=Homo sapiens GN=C1QC PE=1 SV=3
963	22860	tr|A8MXP9|A8MXP9_HUMAN	93.16	6	3	24.32	2.92E+06	3	Carbamidomethylation	99967	Matrin-3 OS=Homo sapiens GN=MATR3 PE=1 SV=1
1365	6135	sp|O60664|PLIN3_HUMAN	92.86	10	3	41.57	3.32E+06	3		47075	Perilipin-3 OS=Homo sapiens GN=PLIN3 PE=1 SV=3
1011	1558	tr|H3BLU7|H3BLU7_HUMAN	92.26	14	3	30.67	6.54E+05	3		34684	Aflatoxin B1 aldehyde reductase member 2 (Fragment) OS=Homo sapiens GN=AKR7A2 PE=1 SV=1
1158	22893	sp|P49257|LMAN1_HUMAN	92	8	3	30.67	6.54E+05	3	Oxidation (M)	57549	Protein ERGIC-53 OS=Homo sapiens GN=LMAN1 PE=1 SV=2
1305	982	tr|A0A087WV45|A0A087WV45_HUMAN	89.93	19	3	19.56	2.36E+05	3		15120	Transthyretin OS=Homo sapiens GN=TTR PE=1 SV=1
1939	2084	tr|A0A024QZ42|A0A024QZ42_HUMAN	89.9	22	3	37.02	9.51E+05	3		14450	HCG1985580 isoform CRA_c OS=Homo sapiens GN=PDCD6 PE=1 SV=1
974	2174	sp|Q01844|EWS_HUMAN	89.67	4	3	27.68	5.31E+05	3		68478	RNA-binding protein EWS OS=Homo sapiens GN=EWSR1 PE=1 SV=1
1151	23142	sp|Q00688|FKBP3_HUMAN	87.83	14	3	16.87	9.29E+05	3		25177	Peptidyl-prolyl cis-trans isomerase FKBP3 OS=Homo sapiens GN=FKBP3 PE=1 SV=1
1517	24192	sp|Q9BY43|CHM4A_HUMAN	87.59	16	3	26.64	1.14E+07	3		25098	Charged multivesicular body protein 4a OS=Homo sapiens GN=CHMP4A PE=1 SV=3
1367	2372	tr|G3V2V8|G3V2V8_HUMAN	87.14	29	3	38.87	3.59E+06	3	Carbamidomethylation	13078	Epididymal secretory protein E1 (Fragment) OS=Homo sapiens GN=NPC2 PE=1 SV=1
1509	25440	sp|O43684|BUB3_HUMAN	87.06	12	3	8.61	2.94E+05	3	Carbamidomethylation	37155	Mitotic checkpoint protein BUB3 OS=Homo sapiens GN=BUB3 PE=1 SV=1
1897	24760	sp|P29218|IMPA1_HUMAN	86.53	13	3	25.2	4.29E+06	3		30189	Inositol monophosphatase 1 OS=Homo sapiens GN=IMPA1 PE=1 SV=1
979	2570	tr|A0A0A0MS13|A0A0A0MS13_HUMAN	86.47	20	3	41.57	3.32E+06	3	Carbamidomethylation	13917	Protein IGHV4-39 (Fragment) OS=Homo sapiens GN=IGHV4-39 PE=4 SV=1
969	2492	sp|P62913|RL11_HUMAN	85.87	17	3	18.29	6.46E+05	3		20252	60S ribosomal protein L11 OS=Homo sapiens GN=RPL11 PE=1 SV=2
1379	2528	sp|P49458|SRP09_HUMAN	85.8	33	3	18.32	3.31E+06	3	Carbamidomethylation	10112	Signal recognition particle 9 kDa protein OS=Homo sapiens GN=SRP9 PE=1 SV=2
1155	1959	sp|P61088|UBE2N_HUMAN	85.76	20	3	34.14	1.83E+05	3		17138	Ubiquitin-conjugating enzyme E2 N OS=Homo sapiens GN=UBE2N PE=1 SV=1
1522	2219	sp|P63167|DYL1_HUMAN	85.44	49	3	17.26	1.60E+05	3	Carbamidomethylation	10366	Dynein light chain 1 cytoplasmic OS=Homo sapiens GN=DYNLL1 PE=1 SV=1
1150	3756	sp|Q9UGI8|TES_HUMAN	85.29	9	3	22.95	6.82E+05	3	Carbamidomethylation	47996	Testin OS=Homo sapiens GN=TES PE=1 SV=1
1302	2338	sp|P84090|ERH_HUMAN	84.82	31	3	41.57	3.32E+06	3	Carbamidomethylation; Oxidation (M)	12259	Enhancer of rudimentary homolog OS=Homo sapiens GN=ERH PE=1 SV=1
1735	23225	tr|H0Y9V9|H0Y9V9_HUMAN	84.28	13	3	41.57	3.32E+06	3	Carbamidomethylation	21578	60S ribosomal protein L9 (Fragment) OS=Homo sapiens GN=RPL9 PE=1 SV=1
325	24754	sp|P02462|CO4A1_HUMAN	84.07	3	3	38.87	3.59E+06	3	Carbamidomethylation	160615	Collagen alpha-1(IV) chain OS=Homo sapiens GN=COL4A1 PE=1 SV=3
1079	2367	sp|Q9P0L0|VAPA_HUMAN	83.8	13	3	35.01	1.07E+06	3	Oxidation (M)	27893	Vesicle-associated membrane protein-associated protein A OS=Homo sapiens GN=VAPA PE=1 SV=3
967	22949	sp|P16949|STMN1_HUMAN	83.27	20	3	43	3.13E+05	3		17302	Stathmin OS=Homo sapiens GN=STMN1 PE=1 SV=3
1672	5462	sp|O75937|DNJC8_HUMAN	82.92	11	3	43	3.13E+05	3		29842	DnaJ homolog subfamily C member 8 OS=Homo sapiens GN=DNAJC8 PE=1 SV=2
2195	3650	sp|O00303|EIF3F_HUMAN	82.88	11	3	8.6	2.04E+05	3		37564	Eukaryotic translation initiation factor 3 subunit F OS=Homo sapiens GN=EIF3F PE=1 SV=1
1083	23300	tr|K7ES69|K7ES69_HUMAN	82.66	20	3	30.11	3.32E+06	3	Carbamidomethylation	16498	Calponin-2 OS=Homo sapiens GN=CNN2 PE=1 SV=1
1513	242840	sp|P20645|MPRD_HUMAN	82.37	11	3	23.8	8.09E+05	3	Carbamidomethylation	30993	Cation-dependent mannose-6-phosphate receptor OS=Homo sapiens GN=M6PR PE=1 SV=1
1686	4377	sp|P25685|DNJB1_HUMAN	81.61	14	3	19.5	7.97E+06	3	Carbamidomethylation	38044	DnaJ homolog subfamily B member 1 OS=Homo sapiens GN=DNAJB1 PE=1 SV=4
1257	3726	sp|P14868|SYDC_HUMAN	81.03	9	3	19.5	7.97E+06	3	Carbamidomethylation	57136	Aspartate--tRNA ligase cytoplasmic OS=Homo sapiens GN=DARS PE=1 SV=2
1076	23999	tr|A0A0G2JKZ1|A0A0G2JKZ1_HUMAN	80.78	8	3	19.5	7.97E+06	3	Carbamidomethylation	47607	Tapasin OS=Homo sapiens GN=TAPBP PE=1 SV=1
1896	1226	sp|P28074|PSB5_HUMAN	80.68	14	3	30.31	2.10E+06	3		28480	Proteasome subunit beta type-5 OS=Homo sapiens GN=PSMB5 PE=1 SV=3
1511	3841	sp|P55884|EIF3B_HUMAN	80.42	5	3	21.44	7.92E+06	3		92482	Eukaryotic translation initiation factor 3 subunit B OS=Homo sapiens GN=EIF3B PE=1 SV=3
1899	3590	tr|B1AJY7|B1AJY7_HUMAN	80.29	27	3	21.35	6.98E+06	3	Carbamidomethylation	20808	26S proteasome non-ATPase regulatory subunit 10 OS=Homo sapiens GN=PSMD10 PE=1 SV=1
1165	3876	sp|Q96HE7|ERO1A_HUMAN	80.27	9	3	27.78	6.54E+05	3	Carbamidomethylation	54393	ERO1-like protein alpha OS=Homo sapiens GN=ERO1A PE=1 SV=2
1380	1900	sp|P00387|NB5R3_HUMAN	79.42	11	3	46.74	4.99E+05	3		34235	NADH-cytochrome b5 reductase 3 OS=Homo sapiens GN=CYB5R3 PE=1 SV=3
1159	912	sp|P51571|SSRD_HUMAN	78.56	20	3	40.37	6.70E+06	3	Oxidation (M)	18999	Translocon-associated protein subunit delta OS=Homo sapiens GN=SSR4 PE=1 SV=1
1368	1364	sp|P23634|AT2B4_HUMAN	78.36	3	3	38.54	9.99E+05	3	Carbamidomethylation	137920	Plasma membrane calcium-transporting ATPase 4 OS=Homo sapiens GN=ATP2B4 PE=1 SV=2
675	2704	sp|P46939|UTRO_HUMAN	77.81	1	3	38.54	9.99E+05	3		394467	Utrophin OS=Homo sapiens GN=UTRN PE=1 SV=2
1508	5026	sp|P62906|RL10A_HUMAN	77.24	17	3	27.86	3.31E+07	3	Carbamidomethylation	24831	60S ribosomal protein L10a OS=Homo sapiens GN=RPL10A PE=1 SV=2
1678	23947	sp|Q6DD88|ATLA3_HUMAN	75.6	8	3	41.27	4.45E+06	3		60542	Atlastin-3 OS=Homo sapiens GN=ATL3 PE=1 SV=1
2238	23435	tr|A0A0A0MRX2|A0A0A0MRX2_HUMAN	75.13	8	3	29.23	2.92E+05	3		33939	DDRGK domain-containing protein 1 OS=Homo sapiens GN=DDRGK1 PE=1 SV=1
1374	4090	sp|P50897|PPT1_HUMAN	75.1	14	3	29.23	2.92E+05	3		34193	Palmitoyl-protein thioesterase 1 OS=Homo sapiens GN=PPT1 PE=1 SV=1
1505	25416	sp|P98082|DAB2_HUMAN	75.09	5	3	29.46	7.86E+05	3		82448	Disabled homolog 2 OS=Homo sapiens GN=DAB2 PE=1 SV=3
1375	24295	sp|P53990|IST1_HUMAN	74.81	9	3	28.49	4.02E+07	3	Carbamidomethylation	39751	IST1 homolog OS=Homo sapiens GN=IST1 PE=1 SV=1
1154	2975	sp|Q9NZT2|OGFR_HUMAN	74.68	7	3	23.37	2.65E+06	3		73325	Opioid growth factor receptor OS=Homo sapiens GN=OGFR PE=1 SV=3
975	3180	sp|P62306|RUXF_HUMAN	74.49	24	3	23.37	2.65E+06	3	Carbamidomethylation; Oxidation (M)	9725	Small nuclear ribonucleoprotein F OS=Homo sapiens GN=SNRPF PE=1 SV=1
1259	23402	sp|P27694|RFA1_HUMAN	74.39	6	3	8.6	2.04E+05	3	Carbamidomethylation	68138	Replication protein A 70 kDa DNA-binding subunit OS=Homo sapiens GN=RPA1 PE=1 SV=2
968	1488	sp|P35611|ADDA_HUMAN	74.23	5	3	29.14	1.05E+06	3	Carbamidomethylation	80955	Alpha-adducin OS=Homo sapiens GN=ADD1 PE=1 SV=2
1515	23066	sp|P55327|TPD52_HUMAN	73.69	16	3	37.8	4.04E+07	3		24327	Tumor protein D52 OS=Homo sapiens GN=TPD52 PE=1 SV=2
1689	1319	tr|E5RJR5|E5RJR5_HUMAN	73.52	18	3	32.73	5.43E+06	3	Carbamidomethylation	18720	S-phase kinase-associated protein 1 OS=Homo sapiens GN=SKP1 PE=1 SV=1
1427	3607	tr|S4R3E9|S4R3E9_HUMAN	72.79	32	3	32.73	5.43E+06	3		9672	Protein NEDD8-MDP1 OS=Homo sapiens GN=NEDD8-MDP1 PE=4 SV=1
1906	23101	sp|P42704|LPPRC_HUMAN	72.02	3	3	40.2	2.90E+06	3	Carbamidomethylation	157904	Leucine-rich PPR motif-containing protein mitochondrial OS=Homo sapiens GN=LRPPRC PE=1 SV=3
1525	2630	sp|Q9BVK6|TMED9_HUMAN	71.56	18	3	15.68	1.82E+06	3		27277	Transmembrane emp24 domain-containing protein 9 OS=Homo sapiens GN=TMED9 PE=1 SV=2
1376	63267	sp|Q5T1M5|FKB15_HUMAN	71.27	4	3	28.31	2.63E+06	3		133630	FK506-binding protein 15 OS=Homo sapiens GN=FKBP15 PE=1 SV=2
2194	24100	sp|Q15006|EMC2_HUMAN	71.13	12	3	18.97	1.63E+05	3		34833	ER membrane protein complex subunit 2 OS=Homo sapiens GN=EMC2 PE=1 SV=1
1907	2563	sp|P43487|RANG_HUMAN	70.81	13	3	38.87	3.59E+06	3	Carbamidomethylation	23310	Ran-specific GTPase-activating protein OS=Homo sapiens GN=RANBP1 PE=1 SV=1
1524	2176	tr|C9J1Z8|C9J1Z8_HUMAN	70.18	21	3	38.46	8.85E+05	3		17107	ADP-ribosylation factor 5 (Fragment) OS=Homo sapiens GN=ARF5 PE=1 SV=1
1377	22960	sp|P55265|DSRAD_HUMAN	69.74	3	3	23.89	1.05E+07	3		136066	Double-stranded RNA-specific adenosine deaminase OS=Homo sapiens GN=ADAR PE=1 SV=4
1687	23870	sp|P49756|RBM25_HUMAN	68.95	6	3	36.93	6.78E+06	3	Carbamidomethylation	100186	RNA-binding protein 25 OS=Homo sapiens GN=RBM25 PE=1 SV=3
1378	23442	sp|Q96QR8|PURB_HUMAN	68.57	14	3	39.56	1.04E+06	3		33241	Transcriptional activator protein Pur-beta OS=Homo sapiens GN=PURB PE=1 SV=3
1684	242843	sp|Q12959|DLG1_HUMAN	68.37	4	3	38.87	3.59E+06	3		100455	Disks large homolog 1 OS=Homo sapiens GN=DLG1 PE=1 SV=2
1364	23589	sp|P55008|AIF1_HUMAN	67.46	20	3	22	2.04E+06	3		16703	Allograft inflammatory factor 1 OS=Homo sapiens GN=AIF1 PE=1 SV=1
1681	215091	sp|P50453|SPB9_HUMAN	66.97	10	3	25.91	1.33E+06	3		42404	Serpin B9 OS=Homo sapiens GN=SERPINB9 PE=1 SV=1
1898	2908	tr|H0YMM5|H0YMM5_HUMAN	66.46	27	3	18.97	8.11E+06	3	Carbamidomethylation	14306	Deoxyuridine 5'-triphosphate nucleotidohydrolase mitochondrial OS=Homo sapiens GN=DUT PE=1 SV=1
1384	23477	tr|E9PC52|E9PC52_HUMAN	66.34	7	3	45.34	2.65E+05	3		46938	Histone-binding protein RBBP7 OS=Homo sapiens GN=RBBP7 PE=1 SV=1
2196	25160	sp|Q9H3K2|GHITM_HUMAN	65.79	9	3	42.03	2.54E+05	3		37205	Growth hormone-inducible transmembrane protein OS=Homo sapiens GN=GHITM PE=1 SV=2
2667	4207	sp|P17900|SAP3_HUMAN	65.71	13	3	38.55	1.40E+05	3		20838	Ganglioside GM2 activator OS=Homo sapiens GN=GM2A PE=1 SV=4
817	23437	sp|Q9BXP5|SRRT_HUMAN	65.01	3	3	20.92	8.72E+05	3		100667	Serrate RNA effector molecule homolog OS=Homo sapiens GN=SRRT PE=1 SV=1
1683	1727	sp|Q9BXN1|ASPN_HUMAN	64.31	8	3	25.64	1.51E+07	3	Carbamidomethylation	43417	Asporin OS=Homo sapiens GN=ASPN PE=1 SV=2
1264	4057	tr|H0YD13|H0YD13_HUMAN	63.62	17	3	14.03	1.08E+06	3	Carbamidomethylation	22683	CD44 antigen OS=Homo sapiens GN=CD44 PE=1 SV=2
1269	3494	sp|Q9UBR2|CATZ_HUMAN	63.54	13	3	45.44	9.92E+05	3	Carbamidomethylation	33868	Cathepsin Z OS=Homo sapiens GN=CTSZ PE=1 SV=1
1523	24077	sp|P17174|AATC_HUMAN	62.72	8	3	41.86	9.33E+05	3		46248	Aspartate aminotransferase cytoplasmic OS=Homo sapiens GN=GOT1 PE=1 SV=3
283	242862	sp|Q96F45|ZN503_HUMAN	61.29	5	3	38.87	3.69E+06	3		62555	Zinc finger protein 503 OS=Homo sapiens GN=ZNF503 PE=1 SV=1
1075	23298	sp|Q14151|SAFB2_HUMAN	61.14	3	3	36.21	6.72E+06	3	Carbamidomethylation	107474	Scaffold attachment factor B2 OS=Homo sapiens GN=SAFB2 PE=1 SV=1
2198	23985	sp|P11387|TOP1_HUMAN	60.31	5	3	24.25	4.63E+05	3	Carbamidomethylation	90726	DNA topoisomerase 1 OS=Homo sapiens GN=TOP1 PE=1 SV=2
1900	4080	sp|Q13492|PICAL_HUMAN	57.59	4	3	37.36	2.44E+05	3		70755	Phosphatidylinositol-binding clathrin assembly protein OS=Homo sapiens GN=PICALM PE=1 SV=2
1521	3022	sp|P47897|SYQ_HUMAN	56.43	5	3	37.36	2.44E+05	3	Carbamidomethylation	87799	Glutamine--tRNA ligase OS=Homo sapiens GN=QARS PE=1 SV=1
1688	6022	sp|Q9NWB6|ARGL1_HUMAN	55.84	8	3	23.89	1.05E+07	3		33216	Arginine and glutamate-rich protein 1 OS=Homo sapiens GN=ARGLU1 PE=1 SV=1
1153	4755	sp|P48637|GSHB_HUMAN	55.47	7	3	23.89	1.05E+07	3		52385	Glutathione synthetase OS=Homo sapiens GN=GSS PE=1 SV=1
1903	5764	sp|P67775|PP2AA_HUMAN	54.76	11	3	41.57	3.32E+06	3	Carbamidomethylation	35594	Serine/threonine-protein phosphatase 2A catalytic subunit alpha isoform OS=Homo sapiens GN=PPP2CA PE=1 SV=1
1902	60388	tr|C9JVE2|C9JVE2_HUMAN	54.57	12	3	23.27	1.83E+06	3	Carbamidomethylation	28305	DCN1-like protein OS=Homo sapiens GN=DCUN1D1 PE=1 SV=1
944	3061	sp|P20962|PTMS_HUMAN	53.58	12	3	37.68	1.40E+06	3		11530	Parathymosin OS=Homo sapiens GN=PTMS PE=1 SV=2
1016	22928	sp|P50570|DYN2_HUMAN	53.45	6	3	37.68	1.40E+06	3		98064	Dynamin-2 OS=Homo sapiens GN=DNM2 PE=1 SV=2
1531	24008	sp|Q9Y5B9|SP16H_HUMAN	53.4	4	3	19.94		3		119914	FACT complex subunit SPT16 OS=Homo sapiens GN=SUPT16H PE=1 SV=1
1692	5134	tr|M0R2B8|M0R2B8_HUMAN	52.18	18	3	25.8	1.41E+06	3		16560	U1 small nuclear ribonucleoprotein A (Fragment) OS=Homo sapiens GN=SNRPA PE=1 SV=1
1694	4365	sp|Q9Y3C6|PPIL1_HUMAN	51.88	25	3	25.8	1.41E+06	3	Carbamidomethylation	18237	Peptidyl-prolyl cis-trans isomerase-like 1 OS=Homo sapiens GN=PPIL1 PE=1 SV=1
2197	1806	tr|A0A075B6I9|A0A075B6I9_HUMAN	50.63	21	3	31.57	8.83E+05	3		12468	Protein IGLV7-46 (Fragment) OS=Homo sapiens GN=IGLV7-46 PE=1 SV=4
2668	23924	sp|O95571|ETHE1_HUMAN	48.47	13	3	46.74	4.99E+05	3		27873	Persulfide dioxygenase ETHE1 mitochondrial OS=Homo sapiens GN=ETHE1 PE=1 SV=2
2669	6034	tr|G3V1D4|G3V1D4_HUMAN	48.46	16	3	27.44	3.65E+06	3		19186	Lin-7 homolog C (C. elegans) isoform CRA_b OS=Homo sapiens GN=LIN7C PE=1 SV=1
1690	24489	sp|P61009|SPCS3_HUMAN	48.39	18	3	34.99	6.84E+05	3		20313	Signal peptidase complex subunit 3 OS=Homo sapiens GN=SPCS3 PE=1 SV=1
1533	5097	sp|Q53GQ0|DHB12_HUMAN	46.95	10	3	45.43	8.45E+04	3		34324	Very-long-chain 3-oxoacyl-CoA reductase OS=Homo sapiens GN=HSD17B12 PE=1 SV=2
641	61236	sp|P48634|PRC2A_HUMAN	44.53	2	3	45.43	8.45E+04	3		228861	Protein PRRC2A OS=Homo sapiens GN=PRRC2A PE=1 SV=3
19	55	tr|A0A087WV47|A0A087WV47_HUMAN	309.61	59	35	24.34	3.36E+06	2	Carbamidomethylation; Oxidation (M)	51154	Ig gamma-1 chain C region OS=Homo sapiens GN=IGHG1 PE=1 SV=1
89	111	tr|H7BYY1|H7BYY1_HUMAN	269.61	64	28	29.96	5.38E+05	2		28747	Tropomyosin 1 (Alpha) isoform CRA_m OS=Homo sapiens GN=TPM1 PE=1 SV=1
134	1377	sp|P29966|MARCS_HUMAN	246.19	63	20	10.19	3.22E+05	2	Carbamidomethylation	31555	Myristoylated alanine-rich C-kinase substrate OS=Homo sapiens GN=MARCKS PE=1 SV=4
122	76	sp|P68363|TBA1B_HUMAN	190.58	48	20	10.19	3.22E+05	2	Carbamidomethylation; Oxidation (M)	50152	Tubulin alpha-1B chain OS=Homo sapiens GN=TUBA1B PE=1 SV=1
316	1866	sp|P35241|RADI_HUMAN	161.43	16	12	38.87	3.59E+06	2	Oxidation (M)	68564	Radixin OS=Homo sapiens GN=RDX PE=1 SV=1
466	4240	tr|B9A067|B9A067_HUMAN	151.64	20	12	20.34	1.28E+06	2	Carbamidomethylation	78974	MICOS complex subunit MIC60 OS=Homo sapiens GN=IMMT PE=1 SV=2
324	1844	sp|P35580|MYH10_HUMAN	130.78	5	10	17.92	6.39E+05	2	Carbamidomethylation	228997	Myosin-10 OS=Homo sapiens GN=MYH10 PE=1 SV=3
386	892	tr|E9PCY7|E9PCY7_HUMAN	172.79	19	9	17.92	6.39E+05	2	Carbamidomethylation	47087	Heterogeneous nuclear ribonucleoprotein H OS=Homo sapiens GN=HNRNPH1 PE=1 SV=1
332	540	sp|P61586|RHOA_HUMAN	141.54	44	9	44.07	1.78E+06	2	Carbamidomethylation; Oxidation (M)	21768	Transforming protein RhoA OS=Homo sapiens GN=RHOA PE=1 SV=1
630	3919	sp|Q14240|IF4A2_HUMAN	98.18	21	7	44.07	1.78E+06	2		46402	Eukaryotic initiation factor 4A-II OS=Homo sapiens GN=EIF4A2 PE=1 SV=2
610	1273	tr|D6RGI3|D6RGI3_HUMAN	77.85	17	7	36.21	6.72E+06	2		49006	Septin 11 isoform CRA_b OS=Homo sapiens GN=SEPT11 PE=1 SV=1
372	23032	sp|P49321|NASP_HUMAN	154.86	11	6	33.72	7.53E+05	2		85238	Nuclear autoantigenic sperm protein OS=Homo sapiens GN=NASP PE=1 SV=2
742	2035	tr|A0A0C4DH42|A0A0C4DH42_HUMAN	141.95	45	6	35.16	7.12E+05	2	Carbamidomethylation; Oxidation (M)	12698	Protein IGHV3-66 (Fragment) OS=Homo sapiens GN=IGHV3-66 PE=4 SV=1
255	1690	sp|P52272|HNRPM_HUMAN	121.66	8	6	41.24		2	Carbamidomethylation; Oxidation (M)	77516	Heterogeneous nuclear ribonucleoprotein M OS=Homo sapiens GN=HNRNPM PE=1 SV=3
1051	1720	sp|P61006|RAB8A_HUMAN	99.86	31	6	31.29	1.36E+07	2		23668	Ras-related protein Rab-8A OS=Homo sapiens GN=RAB8A PE=1 SV=1
965	23122	sp|P62081|RS7_HUMAN	71.74	18	6	45.08	3.52E+05	2		22127	40S ribosomal protein S7 OS=Homo sapiens GN=RPS7 PE=1 SV=1
631	1011	sp|P08754|GNAI3_HUMAN	129.86	16	5	45.08	3.52E+05	2	Carbamidomethylation	40532	Guanine nucleotide-binding protein G(k) subunit alpha OS=Homo sapiens GN=GNAI3 PE=1 SV=3
771	688	sp|P01625|KV402_HUMAN	116.45	56	5	23.34	2.41E+06	2	Oxidation (M)	12640	Ig kappa chain V-IV region Len OS=Homo sapiens PE=1 SV=2
904	23911	sp|P23497|SP100_HUMAN	84.01	7	5	23.34	2.41E+06	2	Carbamidomethylation	100417	Nuclear autoantigen Sp-100 OS=Homo sapiens GN=SP100 PE=1 SV=3
953	2914	sp|P09104|ENOG_HUMAN	119.01	13	4	21.15	1.60E+05	2	Carbamidomethylation	47269	Gamma-enolase OS=Homo sapiens GN=ENO2 PE=1 SV=3
1081	2277	sp|P01116|RASK_HUMAN	100.32	16	4	28.95	4.30E+06	2		21656	GTPase KRas OS=Homo sapiens GN=KRAS PE=1 SV=1
1005	22887	tr|J3KN66|J3KN66_HUMAN	97.99	8	4	29.49	4.20E+06	2	Carbamidomethylation	67822	Torsin-1A-interacting protein 1 OS=Homo sapiens GN=TOR1AIP1 PE=1 SV=1
1014	23718	sp|P61619|S61A1_HUMAN	94.95	7	4	38.36	3.19E+06	2		52265	Protein transport protein Sec61 subunit alpha isoform 1 OS=Homo sapiens GN=SEC61A1 PE=1 SV=2
1072	2381	sp|P54725|RD23A_HUMAN	92.91	15	4	38.36	3.19E+06	2		39609	UV excision repair protein RAD23 homolog A OS=Homo sapiens GN=RAD23A PE=1 SV=1
852	1489	sp|Q5JWF2|GNAS1_HUMAN	81.42	5	4	27.37	5.61E+05	2		111024	Guanine nucleotide-binding protein G(s) subunit alpha isoforms XLas OS=Homo sapiens GN=GNAS PE=1 SV=2
911	822	sp|P02794|FRIH_HUMAN	118.22	21	3	21.5	6.98E+06	2		21226	Ferritin heavy chain OS=Homo sapiens GN=FTH1 PE=1 SV=2
867	2152	sp|P01765|HV304_HUMAN	108.49	26	3	47.76	9.65E+05	2	Carbamidomethylation	12356	Ig heavy chain V-III region TIL OS=Homo sapiens PE=1 SV=1
916	2747	sp|Q01081|U2AF1_HUMAN	97.41	15	3	47.76	9.65E+05	2	Carbamidomethylation	27872	Splicing factor U2AF 35 kDa subunit OS=Homo sapiens GN=U2AF1 PE=1 SV=3
1520	3737	tr|H0YMB3|H0YMB3_HUMAN	95.23	12	3	26.42	1.29E+06	2	Carbamidomethylation	33922	GMP reductase 2 OS=Homo sapiens GN=GMPR2 PE=1 SV=1
1395	25023	tr|A0A0B4J1Z1|A0A0B4J1Z1_HUMAN	93.98	23	3	41.24	5.43E+05	2		15763	Serine/arginine-rich-splicing factor 7 OS=Homo sapiens GN=SRSF7 PE=1 SV=1
781	2992	sp|P14209|CD99_HUMAN	84.53	16	3	14.37	3.60E+05	2		18848	CD99 antigen OS=Homo sapiens GN=CD99 PE=1 SV=1
1008	80	sp|P11277|SPTB1_HUMAN	78.61	2	3	14.37	3.60E+05	2	Carbamidomethylation	246466	Spectrin beta chain erythrocytic OS=Homo sapiens GN=SPTB PE=1 SV=5
909	2036	sp|Q9Y277|VDAC3_HUMAN	77.19	12	3	28.96	2.76E+06	2		30659	Voltage-dependent anion-selective channel protein 3 OS=Homo sapiens GN=VDAC3 PE=1 SV=1
1370	755	sp|P11233|RALA_HUMAN	76.23	19	3	9.69	1.90E+06	2		23567	Ras-related protein Ral-A OS=Homo sapiens GN=RALA PE=1 SV=1
1063	964	sp|Q9BX66|SRBS1_HUMAN	76.14	2	3	27.01	3.21E+05	2	Carbamidomethylation	142513	Sorbin and SH3 domain-containing protein 1 OS=Homo sapiens GN=SORBS1 PE=1 SV=3
1270	1911	tr|A0A0B4J2G9|A0A0B4J2G9_HUMAN	75.63	17	3	27.01	3.21E+05	2		17808	HCG1789329 isoform CRA_a OS=Homo sapiens GN=hCG_1789329 PE=3 SV=1
1265	3405	sp|O94875|SRBS2_HUMAN	74.34	4	3	33.53	1.62E+05	2	Carbamidomethylation	124107	Sorbin and SH3 domain-containing protein 2 OS=Homo sapiens GN=SORBS2 PE=1 SV=3
1895	3389	sp|Q07666|KHDR1_HUMAN	73.03	8	3	19.84	4.04E+05	2		48227	KH domain-containing RNA-binding signal transduction-associated protein 1 OS=Homo sapiens GN=KHDRBS1 PE=1 SV=1
1168	2653	sp|P37235|HPCL1_HUMAN	63.7	19	3	19.84	4.04E+05	2		22313	Hippocalcin-like protein 1 OS=Homo sapiens GN=HPCAL1 PE=1 SV=3
1693	23305	sp|O75323|NIPS2_HUMAN	55.46	11	3	48.32	6.70E+05	2		33743	Protein NipSnap homolog 2 OS=Homo sapiens GN=GBAS PE=1 SV=1
1087	22816	sp|O94826|TOM70_HUMAN	114.14	4	2	37.66	2.38E+06	2		67455	Mitochondrial import receptor subunit TOM70 OS=Homo sapiens GN=TOMM70A PE=1 SV=1
748	3153	sp|P13284|GILT_HUMAN	114.09	9	2	37.66	2.38E+06	2	Carbamidomethylation; Oxidation (M)	27964	Gamma-interferon-inducible lysosomal thiol reductase OS=Homo sapiens GN=IFI30 PE=1 SV=3
2222	2458	sp|Q15848|ADIPO_HUMAN	100.59	12	2	44.61	2.13E+06	2		26414	Adiponectin OS=Homo sapiens GN=ADIPOQ PE=1 SV=1
714	2336	tr|B7Z7F3|B7Z7F3_HUMAN	97.73	5	2	34.78	1.08E+06	2		52895	Ran-binding protein 3 OS=Homo sapiens GN=RANBP3 PE=1 SV=1
1701	5082	tr|H0Y897|H0Y897_HUMAN	93.41	3	2	29.84	8.66E+05	2	Carbamidomethylation	124243	Target of Nesh-SH3 (Fragment) OS=Homo sapiens GN=ABI3BP PE=1 SV=1
821	605	sp|P05109|S10A8_HUMAN	90.04	24	2	22.88	7.98E+04	2	Carbamidomethylation	10835	Protein S100-A8 OS=Homo sapiens GN=S100A8 PE=1 SV=1
3378	25592	tr|B1AMU3|B1AMU3_HUMAN	87.72	16	2	32.99	1.30E+06	2	Carbamidomethylation	18817	Exosome complex component CSL4 OS=Homo sapiens GN=EXOSC1 PE=1 SV=1
1281	1422	sp|P07998|RNAS1_HUMAN	87.16	21	2	28.32	1.86E+06	2	Carbamidomethylation	17644	Ribonuclease pancreatic OS=Homo sapiens GN=RNASE1 PE=1 SV=4
1923	3053	tr|K7EL20|K7EL20_HUMAN	87.13	10	2	28.32	1.86E+06	2	Carbamidomethylation	29283	Eukaryotic translation initiation factor 3 subunit G (Fragment) OS=Homo sapiens GN=EIF3G PE=1 SV=6
1275	26020	sp|P09467|F16P1_HUMAN	83.74	9	2	26.36	3.11E+05	2	Carbamidomethylation	36842	Fructose-1 6-bisphosphatase 1 OS=Homo sapiens GN=FBP1 PE=1 SV=5
1957	187928	sp|Q6UXH1|CREL2_HUMAN	83.25	7	2	36.49	2.05E+06	2	Carbamidomethylation	38192	Cysteine-rich with EGF-like domain protein 2 OS=Homo sapiens GN=CRELD2 PE=1 SV=1
1952	3872	sp|O75348|VATG1_HUMAN	83.22	21	2	36.49	2.05E+06	2	Carbamidomethylation	13758	V-type proton ATPase subunit G 1 OS=Homo sapiens GN=ATP6V1G1 PE=1 SV=3
1173	23545	sp|P49591|SYSC_HUMAN	82.25	5	2	26.25	7.86E+06	2	Carbamidomethylation	58777	Serine--tRNA ligase cytoplasmic OS=Homo sapiens GN=SARS PE=1 SV=3
1389	2554	sp|Q9UBI6|GBG12_HUMAN	80.83	35	2	38.02	9.79E+06	2	Carbamidomethylation	8006	Guanine nucleotide-binding protein G(I)/G(S)/G(O) subunit gamma-12 OS=Homo sapiens GN=GNG12 PE=1 SV=3
1928	23180	sp|Q8IWE2|NXP20_HUMAN	78.09	5	2	38.02	9.79E+06	2	Carbamidomethylation	60742	Protein NOXP20 OS=Homo sapiens GN=FAM114A1 PE=1 SV=2
1572	2024	sp|P30049|ATPD_HUMAN	76.91	14	2	38.87	3.69E+06	2		17490	ATP synthase subunit delta mitochondrial OS=Homo sapiens GN=ATP5D PE=1 SV=2
1991	1892	tr|K7ERI9|K7ERI9_HUMAN	76.38	14	2	39.43	5.14E+05	2		8647	Apolipoprotein C-I (Fragment) OS=Homo sapiens GN=APOC1 PE=1 SV=1
1714	2654	sp|Q9HCN8|SDF2L_HUMAN	76.34	14	2	40.83	2.14E+06	2		23598	Stromal cell-derived factor 2-like protein 1 OS=Homo sapiens GN=SDF2L1 PE=1 SV=2
389	23784	sp|Q9UHB9|SRP68_HUMAN	75.8	7	2	28.78	3.11E+06	2		70730	Signal recognition particle subunit SRP68 OS=Homo sapiens GN=SRP68 PE=1 SV=2
1169	24657	sp|O75643|U520_HUMAN	75.56	1	2	20.84	2.50E+04	2		244505	U5 small nuclear ribonucleoprotein 200 kDa helicase OS=Homo sapiens GN=SNRNP200 PE=1 SV=2
1904	23647	sp|P62312|LSM6_HUMAN	75.1	24	2	21.55	8.10E+05	2		9128	U6 snRNA-associated Sm-like protein LSm6 OS=Homo sapiens GN=LSM6 PE=1 SV=1
1725	24164	tr|C9JEV6|C9JEV6_HUMAN	73.88	10	2	21.55	8.10E+05	2		32018	N-acetyl-D-glucosamine kinase OS=Homo sapiens GN=NAGK PE=1 SV=3
2237	22919	sp|Q32P28|P3H1_HUMAN	73.51	5	2	18.51	1.75E+07	2	Carbamidomethylation	83394	Prolyl 3-hydroxylase 1 OS=Homo sapiens GN=P3H1 PE=1 SV=2
1758	2605	sp|Q969G5|PRDBP_HUMAN	73.12	5	2	18.51	1.75E+07	2		27701	Protein kinase C delta-binding protein OS=Homo sapiens GN=PRKCDBP PE=1 SV=3
1566	2411	sp|Q15185|TEBP_HUMAN	72.83	9	2	18.51	1.75E+07	2	Carbamidomethylation	18697	Prostaglandin E synthase 3 OS=Homo sapiens GN=PTGES3 PE=1 SV=1
2683	1199	sp|P07451|CAH3_HUMAN	72.6	12	2	18.51	1.75E+07	2		29557	Carbonic anhydrase 3 OS=Homo sapiens GN=CA3 PE=1 SV=3
1691	3599	sp|Q14554|PDIA5_HUMAN	72.21	4	2	22.16	4.09E+06	2	Carbamidomethylation	59594	Protein disulfide-isomerase A5 OS=Homo sapiens GN=PDIA5 PE=1 SV=1
1289	23064	tr|B4DGU4|B4DGU4_HUMAN	72.07	3	2	22.16	4.09E+06	2		84766	Catenin beta-1 OS=Homo sapiens GN=CTNNB1 PE=1 SV=1
1425	2315	sp|P59665|DEF1_HUMAN	72.04	19	2	17.66	5.09E+05	2	Carbamidomethylation	10201	Neutrophil defensin 1 OS=Homo sapiens GN=DEFA1 PE=1 SV=1
282	86922	sp|O60902|SHOX2_HUMAN	71.23	11	2	31.5	1.72E+07	2		34953	Short stature homeobox protein 2 OS=Homo sapiens GN=SHOX2 PE=2 SV=4
1919	3581	sp|Q9UJZ1|STML2_HUMAN	71.23	9	2	30.35	2.93E+06	2		38534	Stomatin-like protein 2 mitochondrial OS=Homo sapiens GN=STOML2 PE=1 SV=1
2691	2162	tr|A0A0A0MT36|A0A0A0MT36_HUMAN	70.28	25	2	30.35	2.93E+06	2		12340	Protein IGKV6D-21 (Fragment) OS=Homo sapiens GN=IGKV6D-21 PE=4 SV=1
1715	4150	tr|A0A0A0MTC1|A0A0A0MTC1_HUMAN	70.07	1	2	30.85	1.41E+07	2	Carbamidomethylation	596495	E3 ubiquitin-protein ligase RNF213 OS=Homo sapiens GN=RNF213 PE=1 SV=1
530	2333	sp|P08572|CO4A2_HUMAN	69.67	1	2	18.98	3.85E+05	2		167553	Collagen alpha-2(IV) chain OS=Homo sapiens GN=COL4A2 PE=1 SV=4
1712	61550	sp|Q12888|TP53B_HUMAN	69.62	2	2	9.75	1.73E+05	2	Carbamidomethylation	213573	Tumor suppressor p53-binding protein 1 OS=Homo sapiens GN=TP53BP1 PE=1 SV=2
1020	2764	sp|P46977|STT3A_HUMAN	69.23	3	2	21.15	1.60E+05	2		80530	Dolichyl-diphosphooligosaccharide--protein glycosyltransferase subunit STT3A OS=Homo sapiens GN=STT3A PE=1 SV=2
2684	1569	sp|Q06124|PTN11_HUMAN	68.56	4	2	27.41	2.85E+05	2		68436	Tyrosine-protein phosphatase non-receptor type 11 OS=Homo sapiens GN=PTPN11 PE=1 SV=2
2685	4166	sp|Q10589|BST2_HUMAN	68.14	14	2	28.35	1.43E+06	2		19769	Bone marrow stromal antigen 2 OS=Homo sapiens GN=BST2 PE=1 SV=1
1564	24931	sp|Q8IWB7|WDFY1_HUMAN	67.33	5	2	28.32	1.86E+06	2	Carbamidomethylation	46324	WD repeat and FYVE domain-containing protein 1 OS=Homo sapiens GN=WDFY1 PE=1 SV=1
1698	23031	sp|Q8N129|CNPY4_HUMAN	66.76	16	2	28.32	1.86E+06	2		28310	Protein canopy homolog 4 OS=Homo sapiens GN=CNPY4 PE=2 SV=1
2687	25278	sp|O00330|ODPX_HUMAN	66.31	5	2	17.39	1.19E+06	2		54122	Pyruvate dehydrogenase protein X component mitochondrial OS=Homo sapiens GN=PDHX PE=1 SV=3
1172	110209	sp|Q14683|SMC1A_HUMAN	66.25	2	2	40.8	5.42E+05	2		143233	Structural maintenance of chromosomes protein 1A OS=Homo sapiens GN=SMC1A PE=1 SV=2
1536	3803	sp|Q8WWP7|GIMA1_HUMAN	66.06	6	2	37.8	4.04E+07	2		34369	GTPase IMAP family member 1 OS=Homo sapiens GN=GIMAP1 PE=1 SV=1
1718	1683	sp|O00231|PSD11_HUMAN	65.98	6	2	21.34	1.97E+07	2	Carbamidomethylation	47464	26S proteasome non-ATPase regulatory subunit 11 OS=Homo sapiens GN=PSMD11 PE=1 SV=3
2205	25719	sp|P22102|PUR2_HUMAN	65.91	4	2	17.43	5.66E+06	2	Carbamidomethylation	107767	Trifunctional purine biosynthetic protein adenosine-3 OS=Homo sapiens GN=GART PE=1 SV=1
1178	24418	sp|Q96N66|MBOA7_HUMAN	65.81	6	2	25.35	2.93E+06	2	Carbamidomethylation	52765	Lysophospholipid acyltransferase 7 OS=Homo sapiens GN=MBOAT7 PE=1 SV=2
1547	2518	sp|Q0ZGT2|NEXN_HUMAN	65.53	4	2	29.48		2		80658	Nexilin OS=Homo sapiens GN=NEXN PE=1 SV=1
2211	3386	tr|H3BRC0|H3BRC0_HUMAN	65.44	16	2	11.56	2.35E+06	2		22927	Ubiquinone biosynthesis protein COQ9 mitochondrial OS=Homo sapiens GN=COQ9 PE=1 SV=1
1187	3362	tr|E7EX53|E7EX53_HUMAN	64.68	17	2	11.56	2.35E+06	2		15722	Ribosomal protein L15 (Fragment) OS=Homo sapiens GN=RPL15 PE=1 SV=1
1396	2818	sp|O95747|OXSR1_HUMAN	64.55	6	2	24.88	5.84E+05	2		58022	Serine/threonine-protein kinase OSR1 OS=Homo sapiens GN=OXSR1 PE=1 SV=1
2239	25727	sp|Q9H773|DCTP1_HUMAN	64.4	15	2	45.43	8.45E+04	2		18681	dCTP pyrophosphatase 1 OS=Homo sapiens GN=DCTPP1 PE=1 SV=1
1953	3351	tr|E9PN17|E9PN17_HUMAN	64.16	32	2	39.74	3.91E+05	2		8452	ATP synthase subunit g mitochondrial OS=Homo sapiens GN=ATP5L PE=1 SV=1
2686	2576	sp|Q6UWY5|OLFL1_HUMAN	63.17	5	2	44.48	5.41E+05	2		45951	Olfactomedin-like protein 1 OS=Homo sapiens GN=OLFML1 PE=1 SV=2
1736	25851	sp|Q9BX68|HINT2_HUMAN	63.01	15	2	44.48	5.41E+05	2		17162	Histidine triad nucleotide-binding protein 2 mitochondrial OS=Homo sapiens GN=HINT2 PE=1 SV=1
1947	3646	sp|P29144|TPP2_HUMAN	62.97	3	2	44.48	5.41E+05	2	Carbamidomethylation	138350	Tripeptidyl-peptidase 2 OS=Homo sapiens GN=TPP2 PE=1 SV=4
1955	24971	sp|O14498|ISLR_HUMAN	62.82	5	2	44.48	5.41E+05	2		45997	Immunoglobulin superfamily containing leucine-rich repeat protein OS=Homo sapiens GN=ISLR PE=2 SV=1
1709	26152	sp|P52788|SPSY_HUMAN	62.78	5	2	25.15	1.17E+06	2	Carbamidomethylation	41268	Spermine synthase OS=Homo sapiens GN=SMS PE=1 SV=2
971	109847	tr|A0A0A0MRM8|A0A0A0MRM8_HUMAN	62.44	2	2	37.68	4.26E+06	2		145015	Unconventional myosin-VI OS=Homo sapiens GN=MYO6 PE=1 SV=1
1917	2596	sp|P50995|ANX11_HUMAN	62.29	4	2	31.03	5.41E+05	2		54390	Annexin A11 OS=Homo sapiens GN=ANXA11 PE=1 SV=1
1918	24121	tr|H0YEL5|H0YEL5_HUMAN	62.07	24	2	21.15	1.60E+05	2		10281	Peptidyl-prolyl cis-trans isomerase H (Fragment) OS=Homo sapiens GN=PPIH PE=1 SV=1
2229	23644	sp|Q7RTV0|PHF5A_HUMAN	61.62	26	2	21.15	1.60E+05	2	Carbamidomethylation	12405	PHD finger-like domain-containing protein 5A OS=Homo sapiens GN=PHF5A PE=1 SV=1
1696	1983	sp|Q14254|FLOT2_HUMAN	61.08	5	2	28.22	1.05E+06	2		47064	Flotillin-2 OS=Homo sapiens GN=FLOT2 PE=1 SV=2
1092	1663	sp|Q9UL25|RAB21_HUMAN	60.94	9	2	37.6		2	Carbamidomethylation	24348	Ras-related protein Rab-21 OS=Homo sapiens GN=RAB21 PE=1 SV=3
1726	3302	sp|Q9BRF8|CPPED_HUMAN	60.71	6	2	37.6		2		35548	Serine/threonine-protein phosphatase CPPED1 OS=Homo sapiens GN=CPPED1 PE=1 SV=3
1700	1985	sp|Q92597|NDRG1_HUMAN	60.25	8	2	23.37	2.65E+06	2	Carbamidomethylation; Oxidation (M)	42835	Protein NDRG1 OS=Homo sapiens GN=NDRG1 PE=1 SV=1
1913	2578	sp|Q9BQI0|AIF1L_HUMAN	60.18	17	2	17.5	1.17E+06	2		17068	Allograft inflammatory factor 1-like OS=Homo sapiens GN=AIF1L PE=1 SV=1
1276	26702	sp|Q96T51|RUFY1_HUMAN	60.04	3	2	17.5	1.17E+06	2		79818	RUN and FYVE domain-containing protein 1 OS=Homo sapiens GN=RUFY1 PE=1 SV=2
1556	1343	tr|I3L3F5|I3L3F5_HUMAN	59.6	20	2	17.5	1.17E+06	2	Carbamidomethylation	15755	Unconventional myosin-Ic (Fragment) OS=Homo sapiens GN=MYO1C PE=1 SV=6
1542	4492	tr|I3L1P8|I3L1P8_HUMAN	59.21	8	2	30.38	3.58E+05	2		32182	Mitochondrial 2-oxoglutarate/malate carrier protein (Fragment) OS=Homo sapiens GN=SLC25A11 PE=1 SV=1
1559	3216	tr|Q86YQ0|Q86YQ0_HUMAN	59.17	3	2	37.23	2.82E+06	2		84721	HZGJ OS=Homo sapiens GN=HZGJ PE=2 SV=1
1091	1392	tr|E9PCT5|E9PCT5_HUMAN	59.13	11	2	35.05	4.17E+05	2		19177	Caveolin OS=Homo sapiens GN=CAV1 PE=1 SV=1
2210	242884	tr|G3V3H3|G3V3H3_HUMAN	58.94	4	2	34.55	3.82E+07	2		68775	Kinesin light chain 1 OS=Homo sapiens GN=KLC1 PE=1 SV=1
2241	1269	tr|B4DQI4|B4DQI4_HUMAN	58.93	12	2	29.62		2		19756	Alpha/beta hydrolase domain-containing protein 14B OS=Homo sapiens GN=ABHD14B PE=1 SV=1
1930	24087	tr|K7ER16|K7ER16_HUMAN	58.18	9	2	19.45	8.18E+05	2		26037	Phenylalanine--tRNA ligase alpha subunit OS=Homo sapiens GN=FARSA PE=1 SV=1
2202	23312	sp|P49915|GUAA_HUMAN	57.91	3	2	10.97	5.72E+06	2		76716	GMP synthase [glutamine-hydrolyzing] OS=Homo sapiens GN=GMPS PE=1 SV=1
1908	918	sp|P28072|PSB6_HUMAN	57.61	8	2	43.29	4.98E+05	2		25358	Proteasome subunit beta type-6 OS=Homo sapiens GN=PSMB6 PE=1 SV=4
1402	228	sp|O95810|SDPR_HUMAN	57.26	6	2	36.79	3.37E+06	2		47173	Serum deprivation-response protein OS=Homo sapiens GN=SDPR PE=1 SV=3
1557	2594	tr|X6RLJ0|X6RLJ0_HUMAN	57.22	10	2	19.18	2.23E+05	2	Carbamidomethylation	23352	Complement C1q subcomponent subunit A (Fragment) OS=Homo sapiens GN=C1QA PE=1 SV=5
1910	25390	tr|H0YHI8|H0YHI8_HUMAN	57.17	4	2	17.1	5.50E+06	2		40623	Protein phosphatase 1 regulatory subunit 12A (Fragment) OS=Homo sapiens GN=PPP1R12A PE=1 SV=1
2204	3563	tr|F8VS81|F8VS81_HUMAN	56.83	7	2	42.4	1.20E+06	2		33408	Twinfilin-1 (Fragment) OS=Homo sapiens GN=TWF1 PE=1 SV=1
1697	24225	sp|P07711|CATL1_HUMAN	56.59	7	2	9.69	1.90E+06	2		37564	Cathepsin L1 OS=Homo sapiens GN=CTSL PE=1 SV=2
1532	23843	sp|P53396|ACLY_HUMAN	56.43	2	2	29.96	5.38E+05	2		120839	ATP-citrate synthase OS=Homo sapiens GN=ACLY PE=1 SV=3
1181	2645	tr|A0A087WV23|A0A087WV23_HUMAN	56.23	11	2	21.15	1.60E+05	2		23786	SH3 domain-binding glutamic acid-rich-like protein 3 OS=Homo sapiens GN=SH3BGRL3 PE=1 SV=1
2251	2826	sp|Q14118|DAG1_HUMAN	56.05	2	2	19.92	2.85E+07	2	Carbamidomethylation	97441	Dystroglycan OS=Homo sapiens GN=DAG1 PE=1 SV=2
1920	4291	tr|M0R165|M0R165_HUMAN	55.54	3	2	31.29	1.36E+07	2		83475	Epidermal growth factor receptor substrate 15-like 1 OS=Homo sapiens GN=EPS15L1 PE=1 SV=1
2206	24020	sp|Q9BQE5|APOL2_HUMAN	55.35	7	2	20.05	1.93E+06	2		37092	Apolipoprotein L2 OS=Homo sapiens GN=APOL2 PE=1 SV=1
1710	5374	sp|P14678|RSMB_HUMAN	55	9	2	28.32	1.86E+06	2	Carbamidomethylation	24610	Small nuclear ribonucleoprotein-associated proteins B and B' OS=Homo sapiens GN=SNRPB PE=1 SV=2
1954	2386	sp|Q9BVC6|TM109_HUMAN	54.27	9	2	15.04	2.75E+05	2		26210	Transmembrane protein 109 OS=Homo sapiens GN=TMEM109 PE=1 SV=1
2675	2309	sp|P28070|PSB4_HUMAN	54.24	9	2	10.84		2	Oxidation (M)	29204	Proteasome subunit beta type-4 OS=Homo sapiens GN=PSMB4 PE=1 SV=4
2208	60325	tr|Q5TD05|Q5TD05_HUMAN	54.07	14	2	26.06	3.85E+05	2		15645	Ribosyldihydronicotinamide dehydrogenase [quinone] (Fragment) OS=Homo sapiens GN=NQO2 PE=1 SV=1
1544	26412	sp|Q8TBA6|GOGA5_HUMAN	54.04	4	2	32.17	2.11E+07	2		83024	Golgin subfamily A member 5 OS=Homo sapiens GN=GOLGA5 PE=1 SV=3
2670	26830	tr|H0Y950|H0Y950_HUMAN	53.84	15	2	39.52	8.54E+05	2	Carbamidomethylation	17417	ADP-ribosyl cyclase/cyclic ADP-ribose hydrolase 1 (Fragment) OS=Homo sapiens GN=CD38 PE=1 SV=6
1288	23148	sp|P23588|IF4B_HUMAN	53.55	3	2	16.28	2.77E+05	2		69151	Eukaryotic translation initiation factor 4B OS=Homo sapiens GN=EIF4B PE=1 SV=2
1703	23017	sp|Q92520|FAM3C_HUMAN	53.53	13	2	11.56	2.35E+06	2		24680	Protein FAM3C OS=Homo sapiens GN=FAM3C PE=1 SV=1
1737	3759	sp|Q71UM5|RS27L_HUMAN	53.27	25	2	44.19	2.29E+04	2	Carbamidomethylation	9477	40S ribosomal protein S27-like OS=Homo sapiens GN=RPS27L PE=1 SV=3
1912	23047	tr|H0YD14|H0YD14_HUMAN	53.11	2	2	39.47	5.20E+05	2	Carbamidomethylation	134831	Myoferlin (Fragment) OS=Homo sapiens GN=MYOF PE=1 SV=1
1541	22885	sp|Q96JB5|CK5P3_HUMAN	53.02	5	2	20.13	5.77E+06	2		56921	CDK5 regulatory subunit-associated protein 3 OS=Homo sapiens GN=CDK5RAP3 PE=1 SV=2
1934	23469	tr|E9PKP7|E9PKP7_HUMAN	52.98	3	2	42.09	4.83E+05	2		87436	Nucleolar transcription factor 1 OS=Homo sapiens GN=UBTF PE=1 SV=1
1921	24162	sp|Q14767|LTBP2_HUMAN	52.96	2	2	42.09	4.83E+05	2	Carbamidomethylation	195051	Latent-transforming growth factor beta-binding protein 2 OS=Homo sapiens GN=LTBP2 PE=1 SV=3
1174	4249	sp|P14923|PLAK_HUMAN	52.92	3	2	24.21	9.05E+06	2		81745	Junction plakoglobin OS=Homo sapiens GN=JUP PE=1 SV=3
1560	3881	sp|P55809|SCOT1_HUMAN	52.37	5	2	24.21	9.05E+06	2	Carbamidomethylation	56158	Succinyl-CoA:3-ketoacid coenzyme A transferase 1 mitochondrial OS=Homo sapiens GN=OXCT1 PE=1 SV=1
1392	23565	sp|O95782|AP2A1_HUMAN	52.3	2	2	41.38	5.03E+05	2		107546	AP-2 complex subunit alpha-1 OS=Homo sapiens GN=AP2A1 PE=1 SV=3
2218	23015	tr|B5MCA4|B5MCA4_HUMAN	52.06	7	2	35.94	7.83E+06	2	Carbamidomethylation	37893	Epithelial cell adhesion molecule OS=Homo sapiens GN=EPCAM PE=1 SV=1
2233	2731	tr|F2Z2Y4|F2Z2Y4_HUMAN	51.95	7	2	32.13	1.08E+06	2		30638	Pyridoxal kinase OS=Homo sapiens GN=PDXK PE=1 SV=1
1540	108426	sp|Q9BQS8|FYCO1_HUMAN	51.66	2	2	37.68	5.58E+05	2		166982	FYVE and coiled-coil domain-containing protein 1 OS=Homo sapiens GN=FYCO1 PE=1 SV=3
2257	1811	tr|A0A0C4DGZ9|A0A0C4DGZ9_HUMAN	51.59	3	2	37.68	5.58E+05	2		60458	Tripeptidyl-peptidase 1 OS=Homo sapiens GN=TPP1 PE=1 SV=1
1927	24658	sp|Q9Y5A7|NUB1_HUMAN	51.35	4	2	34.89	6.47E+05	2	Carbamidomethylation	70538	NEDD8 ultimate buster 1 OS=Homo sapiens GN=NUB1 PE=1 SV=2
1938	22851	sp|Q5SSJ5|HP1B3_HUMAN	50.69	3	2	34.89	6.47E+05	2		61207	Heterochromatin protein 1-binding protein 3 OS=Homo sapiens GN=HP1BP3 PE=1 SV=1
2673	110775	sp|O75400|PR40A_HUMAN	50.33	3	2	19.99	1.62E+06	2		108805	Pre-mRNA-processing factor 40 homolog A OS=Homo sapiens GN=PRPF40A PE=1 SV=2
2688	243009	tr|H0YKE7|H0YKE7_HUMAN	50.04	19	2	23.78	2.91E+06	2		14270	Calcineurin B homologous protein 1 OS=Homo sapiens GN=CHP1 PE=1 SV=1
934	2657	tr|C9J386|C9J386_HUMAN	49.65	22	2	23.78	2.91E+06	2		8012	Histone H2A OS=Homo sapiens GN=H2AFV PE=3 SV=1
1398	25210	sp|O60313|OPA1_HUMAN	49.59	3	2	19.42	6.00E+05	2	Carbamidomethylation	111630	Dynamin-like 120 kDa protein mitochondrial OS=Homo sapiens GN=OPA1 PE=1 SV=3
2227	23506	tr|H0Y2Y8|H0Y2Y8_HUMAN	49.03	4	2	23.09	5.18E+05	2	Carbamidomethylation	57643	Zyxin (Fragment) OS=Homo sapiens GN=ZYX PE=1 SV=1
2694	25115	tr|H0Y3T6|H0Y3T6_HUMAN	48.48	10	2	23.09	5.18E+05	2		28120	45 kDa calcium-binding protein (Fragment) OS=Homo sapiens GN=SDF4 PE=1 SV=1
1283	242878	sp|P49585|PCY1A_HUMAN	47.72	5	2	24.31	1.70E+07	2		41731	Choline-phosphate cytidylyltransferase A OS=Homo sapiens GN=PCYT1A PE=1 SV=2
1088	25496	sp|Q86V48|LUZP1_HUMAN	46.84	2	2	46.74	4.99E+05	2		120275	Leucine zipper protein 1 OS=Homo sapiens GN=LUZP1 PE=1 SV=2
3380	243029	sp|Q9HAV7|GRPE1_HUMAN	46.02	9	2	20.31	1.41E+06	2		24279	GrpE protein homolog 1 mitochondrial OS=Homo sapiens GN=GRPEL1 PE=1 SV=2
750	5005	sp|Q6P158|DHX57_HUMAN	45.79	2	2	27.49	2.04E+06	2		155604	Putative ATP-dependent RNA helicase DHX57 OS=Homo sapiens GN=DHX57 PE=1 SV=2
1568	25257	sp|O95777|LSM8_HUMAN	45.5	20	2	29.99	1.15E+07	2		10403	U6 snRNA-associated Sm-like protein LSm8 OS=Homo sapiens GN=LSM8 PE=1 SV=3
2212	23615	tr|E5RGR0|E5RGR0_HUMAN	45.34	12	2	19.37	7.03E+05	2		20861	Acyl-protein thioesterase 1 (Fragment) OS=Homo sapiens GN=LYPLA1 PE=1 SV=1
1286	26499	sp|P78318|IGBP1_HUMAN	45.23	7	2	14.92	4.20E+06	2		39222	Immunoglobulin-binding protein 1 OS=Homo sapiens GN=IGBP1 PE=1 SV=1
1552	5282	sp|P51608|MECP2_HUMAN	45.05	8	2	25.93	4.08E+06	2		52441	Methyl-CpG-binding protein 2 OS=Homo sapiens GN=MECP2 PE=1 SV=1
1925	2697	sp|Q99584|S10AD_HUMAN	44.88	20	2	25.93	4.08E+06	2		11471	Protein S100-A13 OS=Homo sapiens GN=S100A13 PE=1 SV=1
1705	1989	sp|Q13510|ASAH1_HUMAN	44.38	5	2	25.75	2.95E+06	2		44660	Acid ceramidase OS=Homo sapiens GN=ASAH1 PE=1 SV=5
1548	1579	sp|Q9NR31|SAR1A_HUMAN	44.28	12	2	25.75	2.95E+06	2		22367	GTP-binding protein SAR1a OS=Homo sapiens GN=SAR1A PE=1 SV=1
716	24237	sp|Q16204|CCDC6_HUMAN	44.09	5	2	27.07	8.68E+06	2		53291	Coiled-coil domain-containing protein 6 OS=Homo sapiens GN=CCDC6 PE=1 SV=2
1303	2391	sp|P14174|MIF_HUMAN	43.78	17	2	24.65	6.57E+05	2	Carbamidomethylation	12476	Macrophage migration inhibitory factor OS=Homo sapiens GN=MIF PE=1 SV=4
920	23554	sp|O76094|SRP72_HUMAN	43.32	4	2	37.42		2	Carbamidomethylation	74606	Signal recognition particle subunit SRP72 OS=Homo sapiens GN=SRP72 PE=1 SV=3
1304	108549	tr|F1T0E5|F1T0E5_HUMAN	42.88	3	2	31.82	6.03E+05	2		152001	Calcium-dependent secretion activator 1 OS=Homo sapiens GN=CADPS PE=1 SV=1
1981	23364	sp|Q14247|SRC8_HUMAN	42.65	2	2	31.82	6.03E+05	2		61586	Src substrate cortactin OS=Homo sapiens GN=CTTN PE=1 SV=2
1916	3635	sp|Q9NWV4|CA123_HUMAN	42.15	11	2	31.82	6.03E+05	2	Carbamidomethylation	18048	UPF0587 protein C1orf123 OS=Homo sapiens GN=C1orf123 PE=1 SV=1
780	4013	tr|E7ETY2|E7ETY2_HUMAN	41.8	2	2	22.54	3.61E+05	2		152303	Treacle protein OS=Homo sapiens GN=TCOF1 PE=1 SV=1
1545	60756	sp|P04275|VWF_HUMAN	41.74	1	2	26.11	5.26E+06	2		309262	von Willebrand factor OS=Homo sapiens GN=VWF PE=1 SV=4
2695	3728	sp|Q9BRL6|SRSF8_HUMAN	41.39	5	2	42.46	4.77E+05	2		32288	Serine/arginine-rich splicing factor 8 OS=Homo sapiens GN=SRSF8 PE=1 SV=1
2203	1265	tr|K7EP04|K7EP04_HUMAN	41	18	2	26.91	7.36E+05	2		14664	Heat shock protein beta-6 OS=Homo sapiens GN=HSPB6 PE=1 SV=1
616	5515	sp|Q8WXH0|SYNE2_HUMAN	39.55	0	2	22.1	3.61E+06	2		796457	Nesprin-2 OS=Homo sapiens GN=SYNE2 PE=1 SV=3
2215	22984	sp|P41250|SYG_HUMAN	39.44	2	2	22	2.04E+06	2		83166	Glycine--tRNA ligase OS=Homo sapiens GN=GARS PE=1 SV=3
2676	24735	tr|E9PF19|E9PF19_HUMAN	38.81	6	2	24.03	1.31E+07	2	Carbamidomethylation	45935	Transducin beta-like protein 2 OS=Homo sapiens GN=TBL2 PE=1 SV=1
2224	242938	sp|Q86YR7|MF2L2_HUMAN	36.9	2	2	23.09	5.18E+05	2		126993	Probable guanine nucleotide exchange factor MCF2L2 OS=Homo sapiens GN=MCF2L2 PE=2 SV=3
1798	86614	sp|O60682|MUSC_HUMAN	36.68	8	2	34.12	3.32E+06	2		22068	Musculin OS=Homo sapiens GN=MSC PE=1 SV=2
2678	1123	sp|Q00013|EM55_HUMAN	36.65	5	2	23.66		2		52297	55 kDa erythrocyte membrane protein OS=Homo sapiens GN=MPP1 PE=1 SV=2
922	27766	sp|Q8IZC6|CORA1_HUMAN	36.32	2	2	28.84	1.09E+05	2		186891	Collagen alpha-1(XXVII) chain OS=Homo sapiens GN=COL27A1 PE=1 SV=1
2228	25109	tr|A0A087X090|A0A087X090_HUMAN	35.49	8	2	36.08	7.90E+05	2		28594	Farnesyl diphosphate synthase (Farnesyl pyrophosphate synthetase dimethylallyltranstransferase geranyltranstransferase) isoform CRA_a OS=Homo sapiens GN=FDPS PE=1 SV=1
1924	4418	tr|H0YL72|H0YL72_HUMAN	35.31	6	2	29.75	3.59E+06	2	Carbamidomethylation	35786	Isocitrate dehydrogenase [NAD] subunit alpha mitochondrial OS=Homo sapiens GN=IDH3A PE=1 SV=1
1188	138497	sp|Q702N8|XIRP1_HUMAN	35.19	2	2	25.59	8.98E+05	2		198559	Xin actin-binding repeat-containing protein 1 OS=Homo sapiens GN=XIRP1 PE=1 SV=1
2265	25485	sp|Q15018|F175B_HUMAN	34.38	5	2	38.02	9.79E+06	2	Carbamidomethylation	46901	BRISC complex subunit Abro1 OS=Homo sapiens GN=FAM175B PE=1 SV=2
1941	164695	sp|Q8TAQ2|SMRC2_HUMAN	34.24	2	2	24.07		2		132879	SWI/SNF complex subunit SMARCC2 OS=Homo sapiens GN=SMARCC2 PE=1 SV=1
						23.92	3.87E+06
15	31	sp|P01024|CO3_HUMAN	452.58	58	96	29.64	1.62E+09	94	Carbamidomethylation; Oxidation (M)	187147	Complement C3 OS=Homo sapiens GN=C3 PE=1 SV=2
49	579	sp|Q15149|PLEC_HUMAN	289.1	19	85	29.64	1.62E+09	80	Carbamidomethylation	531796	Plectin OS=Homo sapiens GN=PLEC PE=1 SV=3
4	9	sp|P08670|VIME_HUMAN	395.63	72	65	32.25		54	Carbamidomethylation; Oxidation (M)	53652	Vimentin OS=Homo sapiens GN=VIM PE=1 SV=4
58	800	sp|P49327|FAS_HUMAN	328.52	27	54	32.25		54	Carbamidomethylation; Oxidation (M); Phosphorylation (STY)	273424	Fatty acid synthase OS=Homo sapiens GN=FASN PE=1 SV=3
44	104	sp|Q9Y490|TLN1_HUMAN	324.52	32	59	32.25		50	Carbamidomethylation; Oxidation (M)	269765	Talin-1 OS=Homo sapiens GN=TLN1 PE=1 SV=3
22	33	sp|P02787|TRFE_HUMAN	418.67	70	65	41.86	7.24E+06	48	Carbamidomethylation; Oxidation (M)	77064	Serotransferrin OS=Homo sapiens GN=TF PE=1 SV=3
66	40	sp|P02751|FINC_HUMAN	341.78	23	48	22.21	7.71E+07	48	Carbamidomethylation; Oxidation (M)	262622	Fibronectin OS=Homo sapiens GN=FN1 PE=1 SV=4
42	53	sp|P01009|A1AT_HUMAN	374.07	68	44	24.94	6.74E+06	44	Carbamidomethylation; Oxidation (M)	46737	Alpha-1-antitrypsin OS=Homo sapiens GN=SERPINA1 PE=1 SV=3
114	158	sp|P01023|A2MG_HUMAN	327.6	33	40	39.25	2.33E+07	40	Carbamidomethylation; Oxidation (M)	163290	Alpha-2-macroglobulin OS=Homo sapiens GN=A2M PE=1 SV=3
19	57	sp|P69905|HBA_HUMAN	334	96	39	39.25	2.33E+07	39	Carbamidomethylation; Oxidation (M)	15258	Hemoglobin subunit alpha OS=Homo sapiens GN=HBA1 PE=1 SV=2
136	846	sp|P46940|IQGA1_HUMAN	277.69	28	38	40.09	7.83E+06	38	Carbamidomethylation	189251	Ras GTPase-activating-like protein IQGAP1 OS=Homo sapiens GN=IQGAP1 PE=1 SV=1
65	100	sp|P11021|GRP78_HUMAN	391.39	53	41	34.53	1.03E+07	37		72333	78 kDa glucose-regulated protein OS=Homo sapiens GN=HSPA5 PE=1 SV=2
35	10	sp|P02647|APOA1_HUMAN	343.28	80	37	39.25	2.33E+07	36	Oxidation (M)	30778	Apolipoprotein A-I OS=Homo sapiens GN=APOA1 PE=1 SV=1
137	98	sp|Q09666|AHNK_HUMAN	272.12	9	36	39.26	1.32E+06	36	Carbamidomethylation	629114	Neuroblast differentiation-associated protein AHNAK OS=Homo sapiens GN=AHNAK PE=1 SV=2
80	45	sp|P30101|PDIA3_HUMAN	293.8	58	35	39.25	2.33E+07	35	Carbamidomethylation	56782	Protein disulfide-isomerase A3 OS=Homo sapiens GN=PDIA3 PE=1 SV=4
102	398	sp|P13639|EF2_HUMAN	295.08	39	35	39.25	2.33E+07	34	Carbamidomethylation; Oxidation (M)	95338	Elongation factor 2 OS=Homo sapiens GN=EEF2 PE=1 SV=4
67	4	sp|P02675|FIBB_HUMAN	393.73	60	34	24.94	6.74E+06	34	Carbamidomethylation; Oxidation (M)	55928	Fibrinogen beta chain OS=Homo sapiens GN=FGB PE=1 SV=2
78	221	sp|P02790|HEMO_HUMAN	337.68	58	34	39.25	2.33E+07	34	Carbamidomethylation; Oxidation (M)	51676	Hemopexin OS=Homo sapiens GN=HPX PE=1 SV=2
1393	23480	sp|Q9H3P7|GCP60_HUMAN	178.62	80	96	43.06	3.31E+06	94	Carbamidomethylation	60593	Golgi resident protein GCP60 OS=Homo sapiens GN=ACBD3 PE=1 SV=4
228	2730	sp|P62495|ERF1_HUMAN	110.05	90	85	43.06	3.31E+06	80	Carbamidomethylation	49031	Eukaryotic peptide chain release factor subunit 1 OS=Homo sapiens GN=ETF1 PE=1 SV=3
1068	2753	sp|Q13232|NDK3_HUMAN	60	77	65	35.06	7.95E+06	54		19015	Nucleoside diphosphate kinase 3 OS=Homo sapiens GN=NME3 PE=1 SV=2
242	3436	sp|Q9Y3Z3|SAMH1_HUMAN	111.21	81	54	26	3.63E+07	54	Carbamidomethylation	72201	Deoxynucleoside triphosphate triphosphohydrolase SAMHD1 OS=Homo sapiens GN=SAMHD1 PE=1 SV=2
983	3720	sp|P55735|SEC13_HUMAN	156.3	93	59	43.38	5.51E+06	50	Carbamidomethylation	35541	Protein SEC13 homolog OS=Homo sapiens GN=SEC13 PE=1 SV=3
1082	22965	sp|Q8N8S7|ENAH_HUMAN	94.18	86	65	43.38	5.51E+06	48	Carbamidomethylation	66510	Protein enabled homolog OS=Homo sapiens GN=ENAH PE=1 SV=2
1391	23329	sp|Q07960|RHG01_HUMAN	124.29	78	70	24.13	1.67E+09	5		50436	Rho GTPase-activating protein 1 OS=Homo sapiens GN=ARHGAP1 PE=1 SV=1
1914	23373	sp|Q8NC56|LEMD2_HUMAN	109.47	93	48	10.44	1.80E+07	48	Carbamidomethylation	56975	LEM domain-containing protein 2 OS=Homo sapiens GN=LEMD2 PE=1 SV=1
1394	23455	tr|A0A087WX29|A0A087WX29_HUMAN	82.04	90	44	24.13	1.67E+09	44	Carbamidomethylation	26743	TAR DNA-binding protein 43 (Fragment) OS=Homo sapiens GN=TARDBP PE=1 SV=1
1949	23932	tr|H7C525|H7C525_HUMAN	87.57	86	38	24.13	1.67E+09	38	Carbamidomethylation	16385	Coiled-coil domain-containing protein 58 (Fragment) OS=Homo sapiens GN=CCDC58 PE=1 SV=1
1665	24231	sp|P78527|PRKDC_HUMAN	114.44	75	37	24.13	1.67E+09	36	Carbamidomethylation	469093	DNA-dependent protein kinase catalytic subunit OS=Homo sapiens GN=PRKDC PE=1 SV=3
1233	24983	sp|Q9H8S9|MOB1A_HUMAN	73.49	83	35	33.73	1.87E+07	35		25080	MOB kinase activator 1A OS=Homo sapiens GN=MOB1A PE=1 SV=4
2185	24984	sp|Q7L9L4|MOB1B_HUMAN	73.49	74	35	24.13	1.67E+09	34		25091	MOB kinase activator 1B OS=Homo sapiens GN=MOB1B PE=1 SV=3
79	565	sp|P07237|PDIA1_HUMAN	329.59	55	34	45.41	4.64E+07	34	Carbamidomethylation; Oxidation (M)	57116	Protein disulfide-isomerase OS=Homo sapiens GN=P4HB PE=1 SV=3
123	307	sp|Q05707|COEA1_HUMAN	301.49	22	34	38.17	5.35E+06	34	Carbamidomethylation	193513	Collagen alpha-1(XIV) chain OS=Homo sapiens GN=COL14A1 PE=1 SV=3
84	309	sp|P20700|LMNB1_HUMAN	301.36	54	39	42.09	5.87E+06	33	Carbamidomethylation; Oxidation (M)	66408	Lamin-B1 OS=Homo sapiens GN=LMNB1 PE=1 SV=2
92	4048	tr|B1ALD9|B1ALD9_HUMAN	295.87	47	33	24.3	2.36E+07	33	Carbamidomethylation; Oxidation (M)	90143	Periostin OS=Homo sapiens GN=POSTN PE=1 SV=1
93	20	sp|P02671|FIBA_HUMAN	290.11	34	33	37.78	1.23E+07	33	Carbamidomethylation; Oxidation (M)	94973	Fibrinogen alpha chain OS=Homo sapiens GN=FGA PE=1 SV=2
142	623	sp|O75369|FLNB_HUMAN	267.93	18	36	40.78	1.19E+07	32	Carbamidomethylation; Oxidation (M)	278162	Filamin-B OS=Homo sapiens GN=FLNB PE=1 SV=2
51	1118	sp|P02452|CO1A1_HUMAN	309.69	26	33	24.72	1.94E+06	32	Carbamidomethylation; Oxidation (M)	138942	Collagen alpha-1(I) chain OS=Homo sapiens GN=COL1A1 PE=1 SV=5
155	1022	tr|A0A087WVV2|A0A087WVV2_HUMAN	295.38	43	33	42.19	3.78E+06	32	Carbamidomethylation; Oxidation (M)	102775	Ribosome-binding protein 1 OS=Homo sapiens GN=RRBP1 PE=1 SV=1
201	130	sp|Q01082|SPTB2_HUMAN	271.88	16	33	24.34	1.25E+07	31	Carbamidomethylation	274608	Spectrin beta chain non-erythrocytic 1 OS=Homo sapiens GN=SPTBN1 PE=1 SV=2
131	534	sp|P08603|CFAH_HUMAN	299	32	32	39.49	1.02E+07	30	Carbamidomethylation	139096	Complement factor H OS=Homo sapiens GN=CFH PE=1 SV=4
89	217	sp|P06396|GELS_HUMAN	355.32	39	29	37.78	1.23E+07	29	Carbamidomethylation; Oxidation (M); HexNAcylation (N)	85697	Gelsolin OS=Homo sapiens GN=GSN PE=1 SV=1
97	238	sp|P35579|MYH9_HUMAN	258.76	24	39	36.17	1.86E+07	28	Carbamidomethylation; Oxidation (M)	226530	Myosin-9 OS=Homo sapiens GN=MYH9 PE=1 SV=4
191	377	sp|P55072|TERA_HUMAN	282.98	38	28	37.15	4.11E+08	28	Carbamidomethylation	89322	Transitional endoplasmic reticulum ATPase OS=Homo sapiens GN=VCP PE=1 SV=4
164	283	tr|J9JID7|J9JID7_HUMAN	246.41	47	32	42.19	3.78E+06	26	Carbamidomethylation; Oxidation (M)	69948	Lamin B2 isoform CRA_a OS=Homo sapiens GN=LMNB2 PE=1 SV=1
108	129	sp|P19338|NUCL_HUMAN	284.33	33	29	44.95	3.74E+07	26	Oxidation (M)	76615	Nucleolin OS=Homo sapiens GN=NCL PE=1 SV=3
109	51	sp|Q01518|CAP1_HUMAN	291.09	52	27	26.78	1.63E+07	26	Carbamidomethylation; Oxidation (M)	51902	Adenylyl cyclase-associated protein 1 OS=Homo sapiens GN=CAP1 PE=1 SV=5
56	134	sp|P04406|G3P_HUMAN	313.75	61	26	23.94	8.18E+06	26	Carbamidomethylation; Oxidation (M)	36053	Glyceraldehyde-3-phosphate dehydrogenase OS=Homo sapiens GN=GAPDH PE=1 SV=3
199	1171	sp|P27824|CALX_HUMAN	310.79	40	26	42.19	3.78E+06	26	Carbamidomethylation; Oxidation (M)	67568	Calnexin OS=Homo sapiens GN=CANX PE=1 SV=2
152	422	tr|B4E1Z4|B4E1Z4_HUMAN	277.56	24	26	42.11	2.10E+06	26	Carbamidomethylation	140942	Uncharacterized protein OS=Homo sapiens PE=1 SV=1
3	115	sp|P68871|HBB_HUMAN	348.84	97	45	33.56	3.51E+06	25	Carbamidomethylation; Oxidation (M); Phosphorylation (STY)	15998	Hemoglobin subunit beta OS=Homo sapiens GN=HBB PE=1 SV=2
86	159	sp|P06733|ENOA_HUMAN	332.23	54	31	25.97	4.70E+06	25	Carbamidomethylation; Oxidation (M)	47169	Alpha-enolase OS=Homo sapiens GN=ENO1 PE=1 SV=2
186	1557	sp|P38646|GRP75_HUMAN	293.04	50	29	42.09	5.87E+06	25	Carbamidomethylation	73681	Stress-70 protein mitochondrial OS=Homo sapiens GN=HSPA9 PE=1 SV=2
129	318	sp|Q07065|CKAP4_HUMAN	313.11	49	26	41.13	1.28E+06	25	Carbamidomethylation	66023	Cytoskeleton-associated protein 4 OS=Homo sapiens GN=CKAP4 PE=1 SV=2
243	1386	tr|A0A087WTM7|A0A087WTM7_HUMAN	193.44	8	25	26.13	5.77E+06	25	Carbamidomethylation	489838	Apolipoprotein B-100 OS=Homo sapiens GN=APOB PE=1 SV=1
57	194	sp|P07900|HS90A_HUMAN	337	52	43	26.13	5.77E+06	24	Carbamidomethylation; Oxidation (M)	84660	Heat shock protein HSP 90-alpha OS=Homo sapiens GN=HSP90AA1 PE=1 SV=5
83	150	sp|P00558|PGK1_HUMAN	336.13	75	31	26.13	5.77E+06	24	Carbamidomethylation; Oxidation (M)	44615	Phosphoglycerate kinase 1 OS=Homo sapiens GN=PGK1 PE=1 SV=3
130	1087	sp|P13796|PLSL_HUMAN	297.77	53	29	45.41	4.64E+07	24	Carbamidomethylation; Oxidation (M)	70289	Plastin-2 OS=Homo sapiens GN=LCP1 PE=1 SV=6
126	61	sp|P62258|1433E_HUMAN	275.15	69	26	44.22	1.74E+06	24	Carbamidomethylation; Oxidation (M)	29174	14-3-3 protein epsilon OS=Homo sapiens GN=YWHAE PE=1 SV=1
202	1651	sp|Q00839|HNRPU_HUMAN	224.59	32	25	30.37	2.89E+07	24	Carbamidomethylation; Oxidation (M)	90585	Heterogeneous nuclear ribonucleoprotein U OS=Homo sapiens GN=HNRNPU PE=1 SV=6
224	24037	tr|J3QSU6|J3QSU6_HUMAN	239.99	16	24	24.35	8.62E+06	24	Carbamidomethylation	220851	Tenascin OS=Homo sapiens GN=TNC PE=1 SV=1
262	2590	sp|Q8WUM4|PDC6I_HUMAN	228.52	32	24	29.29	1.46E+07	24	Carbamidomethylation	96023	Programmed cell death 6-interacting protein OS=Homo sapiens GN=PDCD6IP PE=1 SV=1
198	373	sp|P08133|ANXA6_HUMAN	249.34	39	25	38.79	4.25E+06	23	Carbamidomethylation	75873	Annexin A6 OS=Homo sapiens GN=ANXA6 PE=1 SV=3
181	2082	sp|Q96NY7|CLIC6_HUMAN	263.89	46	24	38.17	5.35E+06	23	Carbamidomethylation	73012	Chloride intracellular channel protein 6 OS=Homo sapiens GN=CLIC6 PE=2 SV=3
163	510	sp|P01008|ANT3_HUMAN	318.89	42	23	17.91	1.44E+06	23	Carbamidomethylation; Oxidation (M)	52602	Antithrombin-III OS=Homo sapiens GN=SERPINC1 PE=1 SV=1
256	1004	sp|P13667|PDIA4_HUMAN	260.13	40	23	24.97		23		72933	Protein disulfide-isomerase A4 OS=Homo sapiens GN=PDIA4 PE=1 SV=2
138	410	sp|P26038|MOES_HUMAN	235.41	36	26	36.73	5.31E+06	22		67820	Moesin OS=Homo sapiens GN=MSN PE=1 SV=3
132	227	sp|P10809|CH60_HUMAN	267.5	45	25	43.95	1.41E+06	22	Carbamidomethylation	61055	60 kDa heat shock protein mitochondrial OS=Homo sapiens GN=HSPD1 PE=1 SV=2
75	973	sp|P08123|CO1A2_HUMAN	269.67	20	22	43.13	3.08E+06	22	Carbamidomethylation; Oxidation (M)	129314	Collagen alpha-2(I) chain OS=Homo sapiens GN=COL1A2 PE=1 SV=7
296	2047	sp|P12956|XRCC6_HUMAN	232.6	40	22	47.9	1.79E+06	22	Carbamidomethylation	69843	X-ray repair cross-complementing protein 6 OS=Homo sapiens GN=XRCC6 PE=1 SV=2
280	319	sp|P50990|TCPQ_HUMAN	224.23	42	22	29.38	1.14E+06	22	Carbamidomethylation	59621	T-complex protein 1 subunit theta OS=Homo sapiens GN=CCT8 PE=1 SV=4
107	981	sp|O43707|ACTN4_HUMAN	320.07	44	34	32.26	5.22E+07	21	Carbamidomethylation; Oxidation (M)	104854	Alpha-actinin-4 OS=Homo sapiens GN=ACTN4 PE=1 SV=2
159	1570	sp|P34932|HSP74_HUMAN	275.31	41	27	27.83	9.05E+07	21	Carbamidomethylation; Oxidation (M)	94331	Heat shock 70 kDa protein 4 OS=Homo sapiens GN=HSPA4 PE=1 SV=4
134	615	sp|P51991|ROA3_HUMAN	315.13	34	24	30.37	2.89E+07	21	Carbamidomethylation; Oxidation (M)	39595	Heterogeneous nuclear ribonucleoprotein A3 OS=Homo sapiens GN=HNRNPA3 PE=1 SV=2
211	290	sp|P08758|ANXA5_HUMAN	261.37	60	23	30.37	2.89E+07	21	Carbamidomethylation	35937	Annexin A5 OS=Homo sapiens GN=ANXA5 PE=1 SV=2
309	1102	tr|C9J813|C9J813_HUMAN	236.77	27	23	28.32	9.30E+06	21		54159	Caldesmon (Fragment) OS=Homo sapiens GN=CALD1 PE=1 SV=1
340	22790	sp|P09874|PARP1_HUMAN	222.77	29	23	27.83	9.05E+07	21	Carbamidomethylation; Oxidation (M)	113084	Poly [ADP-ribose] polymerase 1 OS=Homo sapiens GN=PARP1 PE=1 SV=4
87	32	sp|P60174|TPIS_HUMAN	315.97	79	21	32	9.92E+06	21	Carbamidomethylation	30791	Triosephosphate isomerase OS=Homo sapiens GN=TPI1 PE=1 SV=3
295	766	sp|P04003|C4BPA_HUMAN	243.58	41	21	25.03	8.32E+06	21	Carbamidomethylation; Oxidation (M)	67033	C4b-binding protein alpha chain OS=Homo sapiens GN=C4BPA PE=1 SV=2
73	105	sp|P14625|ENPL_HUMAN	328.18	49	42	48.01	1.51E+06	20	Carbamidomethylation	92469	Endoplasmin OS=Homo sapiens GN=HSP90B1 PE=1 SV=1
77	206	sp|P22626|ROA2_HUMAN	311.4	39	24	10.24	5.10E+06	20	Carbamidomethylation; Oxidation (M)	37430	Heterogeneous nuclear ribonucleoproteins A2/B1 OS=Homo sapiens GN=HNRNPA2B1 PE=1 SV=2
193	101	sp|P04083|ANXA1_HUMAN	265.5	54	21	10.24	5.10E+06	20	Carbamidomethylation	38714	Annexin A1 OS=Homo sapiens GN=ANXA1 PE=1 SV=2
463	772	tr|E7EQB2|E7EQB2_HUMAN	255.31	39	21	32	9.92E+06	20	Carbamidomethylation; Oxidation (M)	76626	Lactotransferrin (Fragment) OS=Homo sapiens GN=LTF PE=1 SV=1
91	1801	sp|P02461|CO3A1_HUMAN	226.77	18	21	32.26	5.22E+07	20	Carbamidomethylation; Oxidation (M)	138564	Collagen alpha-1(III) chain OS=Homo sapiens GN=COL3A1 PE=1 SV=4
387	1002	sp|P18206|VINC_HUMAN	278.55	21	20	26	3.63E+07	20		123799	Vinculin OS=Homo sapiens GN=VCL PE=1 SV=4
195	516	sp|P06748|NPM_HUMAN	239.91	57	20	32	9.92E+06	20	Carbamidomethylation; Oxidation (M)	32575	Nucleophosmin OS=Homo sapiens GN=NPM1 PE=1 SV=2
332	961	sp|P51858|HDGF_HUMAN	207.12	65	20	38.24	4.12E+07	20	Carbamidomethylation	26788	Hepatoma-derived growth factor OS=Homo sapiens GN=HDGF PE=1 SV=1
227	538	sp|P07602|SAP_HUMAN	191.44	27	20	33.77	3.04E+06	20	Carbamidomethylation; Oxidation (M)	58113	Prosaposin OS=Homo sapiens GN=PSAP PE=1 SV=2
62	126	sp|P0DMV8|HS71A_HUMAN	323.4	58	41	38.71	4.11E+06	19	Carbamidomethylation; Oxidation (M); HexNAcylation (ST); HexNAcylation (N)	70052	Heat shock 70 kDa protein 1A OS=Homo sapiens GN=HSPA1A PE=1 SV=1
146	200	sp|Q06830|PRDX1_HUMAN	292.29	76	23	39.13	3.50E+06	19	Carbamidomethylation; Oxidation (M)	22110	Peroxiredoxin-1 OS=Homo sapiens GN=PRDX1 PE=1 SV=1
161	52	sp|P06576|ATPB_HUMAN	288.61	49	19	19.33	1.63E+06	19		56560	ATP synthase subunit beta mitochondrial OS=Homo sapiens GN=ATP5B PE=1 SV=3
249	673	sp|P29401|TKT_HUMAN	279.46	34	19	26.4	3.00E+06	19	Carbamidomethylation; Oxidation (M)	67878	Transketolase OS=Homo sapiens GN=TKT PE=1 SV=3
313	285	sp|P00734|THRB_HUMAN	272.18	40	19	23.14	1.19E+06	19	Carbamidomethylation; Oxidation (M)	70037	Prothrombin OS=Homo sapiens GN=F2 PE=1 SV=2
257	259	sp|P00488|F13A_HUMAN	244.08	29	19	33.52	4.29E+06	19	Carbamidomethylation; Oxidation (M)	83267	Coagulation factor XIII A chain OS=Homo sapiens GN=F13A1 PE=1 SV=4
248	356	sp|P02649|APOE_HUMAN	237.33	61	19	44.34	2.08E+06	19	Carbamidomethylation	36154	Apolipoprotein E OS=Homo sapiens GN=APOE PE=1 SV=1
216	1597	sp|Q12906|ILF3_HUMAN	254.15	30	21	44.34	2.08E+06	18	Carbamidomethylation; Oxidation (M)	95339	Interleukin enhancer-binding factor 3 OS=Homo sapiens GN=ILF3 PE=1 SV=3
272	268	sp|P00747|PLMN_HUMAN	258.19	32	19	25.7	4.86E+06	18	Carbamidomethylation; Oxidation (M)	90569	Plasminogen OS=Homo sapiens GN=PLG PE=1 SV=2
370	929	sp|P21266|GSTM3_HUMAN	220.72	68	19	23.46	3.97E+06	18	Carbamidomethylation; Oxidation (M)	26560	Glutathione S-transferase Mu 3 OS=Homo sapiens GN=GSTM3 PE=1 SV=3
154	162	sp|P00918|CAH2_HUMAN	295.24	68	18	23.46	3.97E+06	18		29246	Carbonic anhydrase 2 OS=Homo sapiens GN=CA2 PE=1 SV=2
404	372	sp|P25311|ZA2G_HUMAN	273.91	58	18	23.46	3.97E+06	18	Carbamidomethylation	34259	Zinc-alpha-2-glycoprotein OS=Homo sapiens GN=AZGP1 PE=1 SV=2
225	165	sp|P01042|KNG1_HUMAN	257.48	28	18	37.64	1.89E+07	18	Carbamidomethylation	71957	Kininogen-1 OS=Homo sapiens GN=KNG1 PE=1 SV=2
331	601	sp|Q15084|PDIA6_HUMAN	228.5	41	18	16.73	2.88E+06	18		48121	Protein disulfide-isomerase A6 OS=Homo sapiens GN=PDIA6 PE=1 SV=1
348	2685	sp|Q1KMD3|HNRL2_HUMAN	207.97	28	18	18.08	6.23E+06	18	Carbamidomethylation; Oxidation (M)	85105	Heterogeneous nuclear ribonucleoprotein U-like protein 2 OS=Homo sapiens GN=HNRNPUL2 PE=1 SV=1
275	3028	sp|P13010|XRCC5_HUMAN	198.93	24	18	29.19	3.70E+06	18	Carbamidomethylation	82705	X-ray repair cross-complementing protein 5 OS=Homo sapiens GN=XRCC5 PE=1 SV=3
45	70	sp|P11142|HSP7C_HUMAN	372.75	61	42	40.18	6.47E+06	17	Carbamidomethylation; Oxidation (M)	70898	Heat shock cognate 71 kDa protein OS=Homo sapiens GN=HSPA8 PE=1 SV=1
98	204	sp|P63104|1433Z_HUMAN	291.31	74	22	40.18	6.47E+06	17	Carbamidomethylation; Oxidation (M)	27745	14-3-3 protein zeta/delta OS=Homo sapiens GN=YWHAZ PE=1 SV=1
238	482	sp|P40926|MDHM_HUMAN	259.54	62	17	40.18	6.47E+06	17	Carbamidomethylation; Oxidation (M)	35503	Malate dehydrogenase mitochondrial OS=Homo sapiens GN=MDH2 PE=1 SV=3
319	1189	sp|Q14697|GANAB_HUMAN	243.92	22	17	40.18	6.47E+06	17	Carbamidomethylation	106874	Neutral alpha-glucosidase AB OS=Homo sapiens GN=GANAB PE=1 SV=3
428	1843	sp|P51659|DHB4_HUMAN	224.93	30	17	28.15	5.10E+06	17	Carbamidomethylation	79686	Peroxisomal multifunctional enzyme type 2 OS=Homo sapiens GN=HSD17B4 PE=1 SV=3
403	2850	sp|Q99798|ACON_HUMAN	224.21	29	17	20.81	2.78E+06	17	Carbamidomethylation; Oxidation (M)	85425	Aconitate hydratase mitochondrial OS=Homo sapiens GN=ACO2 PE=1 SV=2
299	173	sp|P25705|ATPA_HUMAN	220.82	31	17	27.75	2.89E+07	17		59751	ATP synthase subunit alpha mitochondrial OS=Homo sapiens GN=ATP5A1 PE=1 SV=1
371	3500	sp|Q16658|FSCN1_HUMAN	211.66	37	17	10.44	1.80E+07	17	Carbamidomethylation	54530	Fascin OS=Homo sapiens GN=FSCN1 PE=1 SV=3
359	1870	sp|P05455|LA_HUMAN	196.99	41	17	47.78	7.73E+06	17	Carbamidomethylation	46837	Lupus La protein OS=Homo sapiens GN=SSB PE=1 SV=2
258	22808	sp|P98160|PGBM_HUMAN	168.13	5	17	29.75	6.20E+06	17	Carbamidomethylation; Oxidation (M)	468835	Basement membrane-specific heparan sulfate proteoglycan core protein OS=Homo sapiens GN=HSPG2 PE=1 SV=4
47	93	sp|P08238|HS90B_HUMAN	345.58	55	51	30.79	6.88E+06	16	Carbamidomethylation; Oxidation (M); Phosphorylation (STY)	83264	Heat shock protein HSP 90-beta OS=Homo sapiens GN=HSP90AB1 PE=1 SV=4
166	853	sp|P05387|RLA2_HUMAN	264.72	96	21	45.48	1.32E+06	16	Oxidation (M)	11665	60S acidic ribosomal protein P2 OS=Homo sapiens GN=RPLP2 PE=1 SV=1
357	4411	sp|P11678|PERE_HUMAN	208.68	25	19	39.9	4.72E+06	16	Carbamidomethylation	81040	Eosinophil peroxidase OS=Homo sapiens GN=EPX PE=1 SV=2
251	525	sp|O00299|CLIC1_HUMAN	230.42	70	17	46.18	2.97E+05	16	Carbamidomethylation	26923	Chloride intracellular channel protein 1 OS=Homo sapiens GN=CLIC1 PE=1 SV=4
315	881	sp|P31146|COR1A_HUMAN	220.98	25	17	44.01	3.30E+06	16	Carbamidomethylation	51026	Coronin-1A OS=Homo sapiens GN=CORO1A PE=1 SV=4
298	119	sp|P00450|CERU_HUMAN	271.52	23	16	25.7	4.86E+06	16	Carbamidomethylation; Oxidation (M)	122205	Ceruloplasmin OS=Homo sapiens GN=CP PE=1 SV=1
210	367	sp|Q01469|FABP5_HUMAN	242.94	70	16	18.08	6.23E+06	16	Carbamidomethylation; Oxidation (M)	15164	Fatty acid-binding protein epidermal OS=Homo sapiens GN=FABP5 PE=1 SV=3
253	153	sp|P04792|HSPB1_HUMAN	217.65	61	16	27.83	9.05E+07	16	Oxidation (M)	22783	Heat shock protein beta-1 OS=Homo sapiens GN=HSPB1 PE=1 SV=2
328	214	sp|P54578|UBP14_HUMAN	203.81	40	16	25.12	3.70E+07	16	Carbamidomethylation; Oxidation (M)	56069	Ubiquitin carboxyl-terminal hydrolase 14 OS=Homo sapiens GN=USP14 PE=1 SV=3
81	75	sp|P67936|TPM4_HUMAN	320.14	65	29	41	3.73E+06	15	Carbamidomethylation; Oxidation (M); Hex3	28522	Tropomyosin alpha-4 chain OS=Homo sapiens GN=TPM4 PE=1 SV=3
485	1015	sp|P05164|PERM_HUMAN	160.64	22	18	41	3.73E+06	15	Carbamidomethylation	83869	Myeloperoxidase OS=Homo sapiens GN=MPO PE=1 SV=1
334	1507	sp|P48735|IDHP_HUMAN	260.64	40	16	34.46	1.89E+07	15	Carbamidomethylation	50909	Isocitrate dehydrogenase [NADP] mitochondrial OS=Homo sapiens GN=IDH2 PE=1 SV=2
273	1695	sp|P23526|SAHH_HUMAN	257	37	16	42.12	3.82E+06	15	Carbamidomethylation	47716	Adenosylhomocysteinase OS=Homo sapiens GN=AHCY PE=1 SV=4
150	451	sp|P07585|PGS2_HUMAN	233.97	41	16	33.63	1.25E+07	15	Carbamidomethylation; Oxidation (M)	39747	Decorin OS=Homo sapiens GN=DCN PE=1 SV=1
414	775	tr|Q6P452|Q6P452_HUMAN	209.37	56	16	39.9	4.72E+06	15	Carbamidomethylation	33552	Annexin OS=Homo sapiens GN=ANXA4 PE=1 SV=1
218	252	sp|Q99497|PARK7_HUMAN	270.55	61	15	45.87	6.26E+05	15	Carbamidomethylation; Oxidation (M)	19891	Protein deglycase DJ-1 OS=Homo sapiens GN=PARK7 PE=1 SV=2
323	246	sp|P18669|PGAM1_HUMAN	263.75	55	15	23.14	1.19E+06	15	Carbamidomethylation; Oxidation (M)	28804	Phosphoglycerate mutase 1 OS=Homo sapiens GN=PGAM1 PE=1 SV=2
484	1882	sp|P06744|G6PI_HUMAN	250.26	28	15	18.08	6.23E+06	15		63147	Glucose-6-phosphate isomerase OS=Homo sapiens GN=GPI PE=1 SV=4
204	357	sp|P09382|LEG1_HUMAN	235.99	81	15	37.98	8.90E+05	15	Carbamidomethylation; Oxidation (M)	14716	Galectin-1 OS=Homo sapiens GN=LGALS1 PE=1 SV=2
448	884	sp|P49189|AL9A1_HUMAN	234.96	32	15	25.64	1.29E+07	15	Carbamidomethylation	53802	4-trimethylaminobutyraldehyde dehydrogenase OS=Homo sapiens GN=ALDH9A1 PE=1 SV=3
429	549	sp|P40939|ECHA_HUMAN	223.72	23	15	29.81	6.52E+05	15	Carbamidomethylation	83000	Trifunctional enzyme subunit alpha mitochondrial OS=Homo sapiens GN=HADHA PE=1 SV=2
327	471	sp|P37837|TALDO_HUMAN	212.09	45	15	25.7	4.86E+06	15	Carbamidomethylation	37540	Transaldolase OS=Homo sapiens GN=TALDO1 PE=1 SV=2
182	210	sp|P51884|LUM_HUMAN	209.53	50	15	38.11	1.57E+06	15	Carbamidomethylation; Oxidation (M)	38429	Lumican OS=Homo sapiens GN=LUM PE=1 SV=2
405	4442	sp|P13611|CSPG2_HUMAN	209.22	5	15	29.88	6.68E+06	15	Carbamidomethylation	372821	Versican core protein OS=Homo sapiens GN=VCAN PE=1 SV=3
336	213	sp|P30041|PRDX6_HUMAN	192.81	57	15	27.01		15	Carbamidomethylation	25035	Peroxiredoxin-6 OS=Homo sapiens GN=PRDX6 PE=1 SV=3
469	23624	tr|D6RGG3|D6RGG3_HUMAN	149.32	7	15	20.56	4.20E+07	15	Carbamidomethylation	333203	Collagen alpha-1(XII) chain OS=Homo sapiens GN=COL12A1 PE=1 SV=1
185	564	sp|P27348|1433T_HUMAN	243.99	64	20	18.08	6.23E+06	14	Carbamidomethylation; Oxidation (M)	27764	14-3-3 protein theta OS=Homo sapiens GN=YWHAQ PE=1 SV=1
337	1284	sp|Q92688|AN32B_HUMAN	205.83	42	20	31.26	2.97E+06	14	Carbamidomethylation	28788	Acidic leucine-rich nuclear phosphoprotein 32 family member B OS=Homo sapiens GN=ANP32B PE=1 SV=1
346	4227	sp|P22314|UBA1_HUMAN	223.79	20	17	24.94	6.74E+06	14	Carbamidomethylation	117849	Ubiquitin-like modifier-activating enzyme 1 OS=Homo sapiens GN=UBA1 PE=1 SV=3
376	1177	tr|E7ES33|E7ES33_HUMAN	210.92	38	15	40.35	3.67E+06	14	Carbamidomethylation	48716	Septin-7 OS=Homo sapiens GN=SEPT7 PE=1 SV=3
282	3043	sp|Q15233|NONO_HUMAN	193.23	31	15	30.94	6.16E+05	14	Carbamidomethylation; Oxidation (M)	54232	Non-POU domain-containing octamer-binding protein OS=Homo sapiens GN=NONO PE=1 SV=4
363	1428	sp|P31948|STIP1_HUMAN	180.94	28	15	38.13	1.73E+06	14	Carbamidomethylation	62639	Stress-induced-phosphoprotein 1 OS=Homo sapiens GN=STIP1 PE=1 SV=1
197	91	sp|P00915|CAH1_HUMAN	294.78	62	14	24.26	5.27E+06	14	Oxidation (M)	28870	Carbonic anhydrase 1 OS=Homo sapiens GN=CA1 PE=1 SV=2
267	229	tr|A0A087X0S5|A0A087X0S5_HUMAN	250.3	17	14	21.35	3.07E+06	14	Carbamidomethylation	108339	Collagen alpha-1(VI) chain OS=Homo sapiens GN=COL6A1 PE=1 SV=1
495	2355	sp|P28838|AMPL_HUMAN	237.85	38	14	22.02	1.85E+07	14	Carbamidomethylation	56166	Cytosol aminopeptidase OS=Homo sapiens GN=LAP3 PE=1 SV=3
354	522	sp|P02760|AMBP_HUMAN	236.58	39	14	34.46	1.89E+07	14	Carbamidomethylation; Oxidation (M)	39000	Protein AMBP OS=Homo sapiens GN=AMBP PE=1 SV=1
467	447	sp|P04040|CATA_HUMAN	228.03	31	14	24.83	5.88E+06	14	Carbamidomethylation	59756	Catalase OS=Homo sapiens GN=CAT PE=1 SV=3
360	4268	sp|Q15582|BGH3_HUMAN	225.3	23	14	24.83	5.88E+06	14	Carbamidomethylation; Oxidation (M)	74681	Transforming growth factor-beta-induced protein ig-h3 OS=Homo sapiens GN=TGFBI PE=1 SV=1
358	235	sp|P78371|TCPB_HUMAN	221.4	33	14	24.83	5.88E+06	14	Carbamidomethylation	57488	T-complex protein 1 subunit beta OS=Homo sapiens GN=CCT2 PE=1 SV=4
316	859	sp|Q06323|PSME1_HUMAN	221.15	55	14	37.26	4.15E+05	14	Carbamidomethylation	28723	Proteasome activator complex subunit 1 OS=Homo sapiens GN=PSME1 PE=1 SV=1
415	346	sp|Q14624|ITIH4_HUMAN	219.08	16	14	36.37	2.64E+06	14		103357	Inter-alpha-trypsin inhibitor heavy chain H4 OS=Homo sapiens GN=ITIH4 PE=1 SV=4
113	685	sp|P62805|H4_HUMAN	213.81	56	14	34.78		14	Oxidation (M)	11367	Histone H4 OS=Homo sapiens GN=HIST1H4A PE=1 SV=2
350	379	sp|P51149|RAB7A_HUMAN	209.55	69	14	39.82	6.43E+06	14	Carbamidomethylation	23490	Ras-related protein Rab-7a OS=Homo sapiens GN=RAB7A PE=1 SV=1
464	4531	sp|Q02818|NUCB1_HUMAN	203.77	35	14	38.24	4.12E+07	14		53879	Nucleobindin-1 OS=Homo sapiens GN=NUCB1 PE=1 SV=4
443	870	sp|P51572|BAP31_HUMAN	191.34	37	14	19.45	1.44E+08	14		27992	B-cell receptor-associated protein 31 OS=Homo sapiens GN=BCAP31 PE=1 SV=3
395	2649	sp|P15924|DESP_HUMAN	176.19	6	14	42.09	5.87E+06	14	Carbamidomethylation	331774	Desmoplakin OS=Homo sapiens GN=DSP PE=1 SV=3
501	2200	sp|Q86UP2|KTN1_HUMAN	173.53	13	14	23.49	1.91E+06	14	Carbamidomethylation	156275	Kinectin OS=Homo sapiens GN=KTN1 PE=1 SV=1
470	22812	sp|P48444|COPD_HUMAN	161.76	26	14	38.68	8.66E+06	14	Carbamidomethylation	57210	Coatomer subunit delta OS=Homo sapiens GN=ARCN1 PE=1 SV=1
306	4270	sp|P50395|GDIB_HUMAN	290.79	49	20	38.68	8.66E+06	13	Carbamidomethylation	50663	Rab GDP dissociation inhibitor beta OS=Homo sapiens GN=GDI2 PE=1 SV=2
213	505	sp|Q5VTE0|EF1A3_HUMAN	251.51	38	19	38.68	8.66E+06	13	Carbamidomethylation; Oxidation (M)	50185	Putative elongation factor 1-alpha-like 3 OS=Homo sapiens GN=EEF1A1P5 PE=5 SV=1
265	326	sp|Q16555|DPYL2_HUMAN	297.27	38	17	38.68	8.66E+06	13	Carbamidomethylation; Oxidation (M)	62294	Dihydropyrimidinase-related protein 2 OS=Homo sapiens GN=DPYSL2 PE=1 SV=1
124	811	sp|P31947|1433S_HUMAN	238.98	59	17	38.68	8.66E+06	13	Carbamidomethylation; Oxidation (M)	27774	14-3-3 protein sigma OS=Homo sapiens GN=SFN PE=1 SV=1
112	353	sp|P62937|PPIA_HUMAN	256.75	71	16	40.59	1.10E+07	13	Carbamidomethylation; Oxidation (M)	18012	Peptidyl-prolyl cis-trans isomerase A OS=Homo sapiens GN=PPIA PE=1 SV=2
374	1181	sp|P52597|HNRPF_HUMAN	230.98	41	15	30.75	2.75E+07	13	Carbamidomethylation	45672	Heterogeneous nuclear ribonucleoprotein F OS=Homo sapiens GN=HNRNPF PE=1 SV=3
365	585	sp|P00338|LDHA_HUMAN	238.58	41	14	36.4	8.17E+06	13	Carbamidomethylation	36689	L-lactate dehydrogenase A chain OS=Homo sapiens GN=LDHA PE=1 SV=2
293	161	sp|P32119|PRDX2_HUMAN	220.85	57	14	40.1	3.82E+05	13	Carbamidomethylation	21892	Peroxiredoxin-2 OS=Homo sapiens GN=PRDX2 PE=1 SV=5
496	1759	sp|P61158|ARP3_HUMAN	212.22	38	14	18.08	6.23E+06	13	Carbamidomethylation	47371	Actin-related protein 3 OS=Homo sapiens GN=ACTR3 PE=1 SV=3
157	289	sp|P07737|PROF1_HUMAN	248.04	88	13	23.49	1.91E+06	13	Carbamidomethylation; Oxidation (M)	15054	Profilin-1 OS=Homo sapiens GN=PFN1 PE=1 SV=2
310	723	tr|J3KTF8|J3KTF8_HUMAN	245.19	52	13	23.49	1.91E+06	13		21517	Rho GDP-dissociation inhibitor 1 (Fragment) OS=Homo sapiens GN=ARHGDIA PE=1 SV=6
268	248	sp|P09211|GSTP1_HUMAN	239.68	67	13	29.74	1.38E+06	13	Carbamidomethylation; Oxidation (M)	23356	Glutathione S-transferase P OS=Homo sapiens GN=GSTP1 PE=1 SV=2
468	521	sp|P04196|HRG_HUMAN	224.77	26	13	34.99	3.41E+07	13	Carbamidomethylation	59578	Histidine-rich glycoprotein OS=Homo sapiens GN=HRG PE=1 SV=1
208	496	sp|O75368|SH3L1_HUMAN	223.38	85	13	27.58	8.06E+05	13		12774	SH3 domain-binding glutamic acid-rich-like protein OS=Homo sapiens GN=SH3BGRL PE=1 SV=1
500	2196	sp|Q15717|ELAV1_HUMAN	222.21	47	13	19.45	1.44E+08	13	Carbamidomethylation	36092	ELAV-like protein 1 OS=Homo sapiens GN=ELAVL1 PE=1 SV=2
335	402	sp|Q15113|PCOC1_HUMAN	217.34	39	13	19.45	1.44E+08	13	Carbamidomethylation	47973	Procollagen C-endopeptidase enhancer 1 OS=Homo sapiens GN=PCOLCE PE=1 SV=2
284	552	sp|P04004|VTNC_HUMAN	212.33	26	13	19.45	1.44E+08	13	Carbamidomethylation	54306	Vitronectin OS=Homo sapiens GN=VTN PE=1 SV=1
416	22815	sp|P19971|TYPH_HUMAN	202.53	33	13	19.45	1.44E+08	13	Carbamidomethylation	49956	Thymidine phosphorylase OS=Homo sapiens GN=TYMP PE=1 SV=2
144	507	sp|P37802|TAGL2_HUMAN	192.16	63	13	19.45	1.44E+08	13	Carbamidomethylation; Oxidation (M)	22391	Transgelin-2 OS=Homo sapiens GN=TAGLN2 PE=1 SV=3
301	1514	sp|P50454|SERPH_HUMAN	191.24	40	13	19.45	1.44E+08	13		46441	Serpin H1 OS=Homo sapiens GN=SERPINH1 PE=1 SV=2
498	337	sp|P07996|TSP1_HUMAN	180.17	15	13	19.45	1.44E+08	13	Carbamidomethylation	129383	Thrombospondin-1 OS=Homo sapiens GN=THBS1 PE=1 SV=2
466	1931	sp|P04843|RPN1_HUMAN	174.82	27	13	33.63	1.25E+07	13	Carbamidomethylation	68569	Dolichyl-diphosphooligosaccharide--protein glycosyltransferase subunit 1 OS=Homo sapiens GN=RPN1 PE=1 SV=1
307	22	sp|P02730|B3AT_HUMAN	174.74	23	13	49.54		13	Carbamidomethylation; Oxidation (M)	101792	Band 3 anion transport protein OS=Homo sapiens GN=SLC4A1 PE=1 SV=3
534	560	sp|P02748|CO9_HUMAN	158.5	28	13	35.93	1.27E+06	13	Carbamidomethylation	63173	Complement component C9 OS=Homo sapiens GN=C9 PE=1 SV=2
532	366	sp|P55084|ECHB_HUMAN	153.41	30	13	29.13	4.35E+06	13	Carbamidomethylation	51294	Trifunctional enzyme subunit beta mitochondrial OS=Homo sapiens GN=HADHB PE=1 SV=3
503	138893	sp|Q13451|FKBP5_HUMAN	152.55	30	13	38.76	1.34E+06	13	Carbamidomethylation	51212	Peptidyl-prolyl cis-trans isomerase FKBP5 OS=Homo sapiens GN=FKBP5 PE=1 SV=2
153	258	sp|Q14103|HNRPD_HUMAN	245.87	47	21	33.63	1.25E+07	12	Carbamidomethylation; Oxidation (M)	38434	Heterogeneous nuclear ribonucleoprotein D0 OS=Homo sapiens GN=HNRNPD PE=1 SV=1
141	198	sp|P31946|1433B_HUMAN	267.31	62	19	49.04	2.48E+06	12	Oxidation (M)	28082	14-3-3 protein beta/alpha OS=Homo sapiens GN=YWHAB PE=1 SV=3
281	1645	sp|O60506|HNRPQ_HUMAN	209.22	30	17	32.01	1.08E+06	12	Carbamidomethylation	69603	Heterogeneous nuclear ribonucleoprotein Q OS=Homo sapiens GN=SYNCRIP PE=1 SV=2
290	1232	sp|Q14195|DPYL3_HUMAN	257.04	34	15	46.55	5.14E+05	12	Carbamidomethylation; Oxidation (M)	61963	Dihydropyrimidinase-related protein 3 OS=Homo sapiens GN=DPYSL3 PE=1 SV=1
431	2065	sp|P14550|AK1A1_HUMAN	211.86	45	13	38.07		12	Carbamidomethylation	36573	Alcohol dehydrogenase [NADP(+)] OS=Homo sapiens GN=AKR1A1 PE=1 SV=3
276	759	sp|P02749|APOH_HUMAN	261.16	32	12	38.72	4.43E+06	12	Carbamidomethylation	38298	Beta-2-glycoprotein 1 OS=Homo sapiens GN=APOH PE=1 SV=3
392	163473	sp|Q00796|DHSO_HUMAN	227.33	41	12	48.79	3.92E+05	12	Carbamidomethylation	38325	Sorbitol dehydrogenase OS=Homo sapiens GN=SORD PE=1 SV=4
550	22789	sp|Q02790|FKBP4_HUMAN	220.51	33	12	32.73	5.85E+06	12	Carbamidomethylation	51805	Peptidyl-prolyl cis-trans isomerase FKBP4 OS=Homo sapiens GN=FKBP4 PE=1 SV=3
499	614	sp|P36955|PEDF_HUMAN	219.53	29	12	24.47	5.55E+06	12	Carbamidomethylation	46312	Pigment epithelium-derived factor OS=Homo sapiens GN=SERPINF1 PE=1 SV=4
516	2820	sp|Q9UQ80|PA2G4_HUMAN	215.31	32	12	43.95	1.41E+06	12	Carbamidomethylation; Oxidation (M)	43787	Proliferation-associated protein 2G4 OS=Homo sapiens GN=PA2G4 PE=1 SV=3
686	3884	sp|P27695|APEX1_HUMAN	213.99	42	12	45.65	1.27E+06	12	Carbamidomethylation	35555	DNA-(apurinic or apyrimidinic site) lyase OS=Homo sapiens GN=APEX1 PE=1 SV=2
433	1130	tr|Q86UY0|Q86UY0_HUMAN	208.5	34	12	37.17	2.49E+07	12	Carbamidomethylation	40369	Protein BLOC1S5-TXNDC5 OS=Homo sapiens GN=TXNDC5 PE=1 SV=1
437	22872	sp|P46777|RL5_HUMAN	205.88	40	12	37.17	2.49E+07	12	Carbamidomethylation	34363	60S ribosomal protein L5 OS=Homo sapiens GN=RPL5 PE=1 SV=3
629	22836	sp|Q96G03|PGM2_HUMAN	203.89	23	12	42.41	4.94E+06	12	Carbamidomethylation	68283	Phosphoglucomutase-2 OS=Homo sapiens GN=PGM2 PE=1 SV=4
456	427	sp|P30048|PRDX3_HUMAN	202.83	45	12	42.41	4.94E+06	12	Carbamidomethylation	27693	Thioredoxin-dependent peroxide reductase mitochondrial OS=Homo sapiens GN=PRDX3 PE=1 SV=3
551	3412	tr|E7EX73|E7EX73_HUMAN	196.72	9	12	33.56	3.51E+06	12	Carbamidomethylation	158644	Eukaryotic translation initiation factor 4 gamma 1 OS=Homo sapiens GN=EIF4G1 PE=1 SV=1
260	605	sp|P05109|S10A8_HUMAN	193.68	63	12	40.87	2.24E+06	12	Carbamidomethylation	10835	Protein S100-A8 OS=Homo sapiens GN=S100A8 PE=1 SV=1
635	60310	sp|P31944|CASPE_HUMAN	192.5	48	12	40.87	2.24E+06	12	Carbamidomethylation	27680	Caspase-14 OS=Homo sapiens GN=CASP14 PE=1 SV=2
578	1271	sp|O43396|TXNL1_HUMAN	190.46	46	12	40.87	2.24E+06	12	Carbamidomethylation; Oxidation (M)	32251	Thioredoxin-like protein 1 OS=Homo sapiens GN=TXNL1 PE=1 SV=3
377	998	sp|P12110|CO6A2_HUMAN	190.13	15	12	43.02	4.71E+06	12	Carbamidomethylation; Oxidation (M)	108579	Collagen alpha-2(VI) chain OS=Homo sapiens GN=COL6A2 PE=1 SV=4
575	187864	sp|P53634|CATC_HUMAN	178.27	31	12	33.63	1.25E+07	12	Carbamidomethylation	51854	Dipeptidyl peptidase 1 OS=Homo sapiens GN=CTSC PE=1 SV=2
634	1156	sp|P62993|GRB2_HUMAN	171.85	52	12	36.58	4.64E+07	12	Carbamidomethylation	25206	Growth factor receptor-bound protein 2 OS=Homo sapiens GN=GRB2 PE=1 SV=1
632	2561	tr|F6TLX2|F6TLX2_HUMAN	171.55	26	12	43.99	3.15E+06	12	Carbamidomethylation	54720	Glyoxalase domain-containing protein 4 OS=Homo sapiens GN=GLOD4 PE=1 SV=1
739	608	sp|P25786|PSA1_HUMAN	169.53	44	12	27.58	8.06E+05	12	Carbamidomethylation; Oxidation (M)	29556	Proteasome subunit alpha type-1 OS=Homo sapiens GN=PSMA1 PE=1 SV=1
455	1055	sp|Q04760|LGUL_HUMAN	168.08	68	12	45.4	8.72E+06	12	Carbamidomethylation	20778	Lactoylglutathione lyase OS=Homo sapiens GN=GLO1 PE=1 SV=4
573	4837	sp|Q8IUX7|AEBP1_HUMAN	167.78	14	12	45.23	1.15E+06	12	Carbamidomethylation	130929	Adipocyte enhancer-binding protein 1 OS=Homo sapiens GN=AEBP1 PE=1 SV=1
393	1590	sp|P07814|SYEP_HUMAN	166.72	10	12	30.33	9.58E+06	12	Carbamidomethylation; Oxidation (M)	170590	Bifunctional glutamate/proline--tRNA ligase OS=Homo sapiens GN=EPRS PE=1 SV=5
607	2678	sp|P40227|TCPZ_HUMAN	153.86	22	12	34.22	7.77E+06	12	Carbamidomethylation	58024	T-complex protein 1 subunit zeta OS=Homo sapiens GN=CCT6A PE=1 SV=3
631	3821	sp|P49368|TCPG_HUMAN	150.39	26	12	34.22	7.77E+06	12	Carbamidomethylation	60534	T-complex protein 1 subunit gamma OS=Homo sapiens GN=CCT3 PE=1 SV=4
736	1198	sp|Q7KZF4|SND1_HUMAN	147.02	16	12	18.08	6.23E+06	12	Carbamidomethylation	101997	Staphylococcal nuclease domain-containing protein 1 OS=Homo sapiens GN=SND1 PE=1 SV=1
28	171	sp|P01859|IGHG2_HUMAN	354.32	70	39	44.39	2.33E+06	11	Carbamidomethylation; Oxidation (M); Fucosylated biantennary (-2 galactose)	35901	Ig gamma-2 chain C region OS=Homo sapiens GN=IGHG2 PE=1 SV=2
100	77	tr|Q5TCU3|Q5TCU3_HUMAN	294.93	62	28	44.39	2.33E+06	11	Carbamidomethylation; Oxidation (M)	32815	Tropomyosin beta chain OS=Homo sapiens GN=TPM2 PE=1 SV=1
333	1268	sp|P39687|AN32A_HUMAN	204.4	47	17	37.06	6.46E+06	11	Carbamidomethylation	28585	Acidic leucine-rich nuclear phosphoprotein 32 family member A OS=Homo sapiens GN=ANP32A PE=1 SV=1
127	734	sp|Q15661|TRYB1_HUMAN	265.7	42	16	37.06	6.46E+06	11	Carbamidomethylation; Oxidation (M)	30515	Tryptase alpha/beta-1 OS=Homo sapiens GN=TPSAB1 PE=1 SV=1
329	250	sp|P13489|RINI_HUMAN	217.75	41	15	27.84	2.13E+07	11	Carbamidomethylation	49974	Ribonuclease inhibitor OS=Homo sapiens GN=RNH1 PE=1 SV=2
600	351	sp|Q00610|CLH1_HUMAN	191.56	11	15	27.84	2.13E+07	11	Carbamidomethylation	191613	Clathrin heavy chain 1 OS=Homo sapiens GN=CLTC PE=1 SV=5
364	236	sp|P07195|LDHB_HUMAN	226.96	37	12	36.7	2.57E+06	11	Carbamidomethylation	36639	L-lactate dehydrogenase B chain OS=Homo sapiens GN=LDHB PE=1 SV=2
420	784	sp|P21796|VDAC1_HUMAN	225.83	49	12	18.08	6.23E+06	11		30773	Voltage-dependent anion-selective channel protein 1 OS=Homo sapiens GN=VDAC1 PE=1 SV=2
605	2098	sp|Q9ULV4|COR1C_HUMAN	181.84	24	12	33.36	1.87E+07	11	Carbamidomethylation; Oxidation (M)	53249	Coronin-1C OS=Homo sapiens GN=CORO1C PE=1 SV=1
168	181	sp|P30086|PEBP1_HUMAN	253.44	71	11	29.84	1.65E+06	11	Carbamidomethylation	21057	Phosphatidylethanolamine-binding protein 1 OS=Homo sapiens GN=PEBP1 PE=1 SV=3
294	502	sp|P02765|FETUA_HUMAN	242.8	25	11	29.84	1.65E+06	11	Carbamidomethylation	39325	Alpha-2-HS-glycoprotein OS=Homo sapiens GN=AHSG PE=1 SV=1
436	576	sp|P80723|BASP1_HUMAN	218.86	82	11	27.39	1.14E+07	11		22693	Brain acid soluble protein 1 OS=Homo sapiens GN=BASP1 PE=1 SV=2
502	218	sp|P23284|PPIB_HUMAN	215.13	55	11	23.34	1.33E+08	11	Carbamidomethylation	23743	Peptidyl-prolyl cis-trans isomerase B OS=Homo sapiens GN=PPIB PE=1 SV=2
408	764	sp|P26641|EF1G_HUMAN	212.06	24	11	32.77	3.63E+06	11	Carbamidomethylation; Oxidation (M)	50119	Elongation factor 1-gamma OS=Homo sapiens GN=EEF1G PE=1 SV=3
438	1013	tr|A0A0A0MR02|A0A0A0MR02_HUMAN	210.84	45	11	26.13	5.77E+06	11	Carbamidomethylation	30348	Voltage-dependent anion-selective channel protein 2 (Fragment) OS=Homo sapiens GN=VDAC2 PE=1 SV=1
479	1490	sp|Q15691|MARE1_HUMAN	198.99	39	11	18.08	6.23E+06	11	Carbamidomethylation	29999	Microtubule-associated protein RP/EB family member 1 OS=Homo sapiens GN=MAPRE1 PE=1 SV=3
519	1666	sp|P31930|QCR1_HUMAN	198.43	29	11	24.52	3.08E+06	11	Carbamidomethylation	52646	Cytochrome b-c1 complex subunit 1 mitochondrial OS=Homo sapiens GN=UQCRC1 PE=1 SV=3
683	411	tr|G3V295|G3V295_HUMAN	196.51	56	11	24.52	3.08E+06	11	Carbamidomethylation	22842	Proteasome subunit alpha type OS=Homo sapiens GN=PSMA6 PE=1 SV=1
637	23125	sp|P12004|PCNA_HUMAN	194.69	47	11	28.72	6.78E+06	11	Carbamidomethylation	28769	Proliferating cell nuclear antigen OS=Homo sapiens GN=PCNA PE=1 SV=1
454	311	sp|P00441|SODC_HUMAN	190.2	78	11	41.51	1.59E+07	11	Carbamidomethylation	15936	Superoxide dismutase [Cu-Zn] OS=Homo sapiens GN=SOD1 PE=1 SV=2
559	642	sp|Q01105|SET_HUMAN	188.11	36	11	33.36	1.87E+07	11		33489	Protein SET OS=Homo sapiens GN=SET PE=1 SV=3
712	2785	sp|P11766|ADHX_HUMAN	187.72	32	11	32.14	6.15E+06	11	Carbamidomethylation	39724	Alcohol dehydrogenase class-3 OS=Homo sapiens GN=ADH5 PE=1 SV=4
803	2571	sp|P23381|SYWC_HUMAN	181.25	31	11	32.14	6.15E+06	11	Carbamidomethylation	53165	Tryptophan--tRNA ligase cytoplasmic OS=Homo sapiens GN=WARS PE=1 SV=2
407	363	sp|P39060|COIA1_HUMAN	173.91	6	11	32.14	6.15E+06	11	Carbamidomethylation	178187	Collagen alpha-1(XVIII) chain OS=Homo sapiens GN=COL18A1 PE=1 SV=5
804	1564	tr|F5GY37|F5GY37_HUMAN	172.67	45	11	22.12	2.04E+06	11		29723	Prohibitin-2 OS=Homo sapiens GN=PHB2 PE=1 SV=1
714	606	sp|P78417|GSTO1_HUMAN	170.38	37	11	35.28	1.89E+06	11	Carbamidomethylation	27566	Glutathione S-transferase omega-1 OS=Homo sapiens GN=GSTO1 PE=1 SV=2
527	1771	sp|Q96KP4|CNDP2_HUMAN	161.69	25	11	37.71	2.22E+06	11	Carbamidomethylation	52879	Cytosolic non-specific dipeptidase OS=Homo sapiens GN=CNDP2 PE=1 SV=2
533	23048	sp|Q9P258|RCC2_HUMAN	161.18	26	11	29.34	4.16E+06	11	Carbamidomethylation	56085	Protein RCC2 OS=Homo sapiens GN=RCC2 PE=1 SV=2
687	5148	sp|Q14764|MVP_HUMAN	156.08	14	11	30.42	1.39E+06	11	Carbamidomethylation	99327	Major vault protein OS=Homo sapiens GN=MVP PE=1 SV=4
633	2531	sp|Q9Y265|RUVB1_HUMAN	148.77	36	11	27.58	8.06E+05	11	Carbamidomethylation	50228	RuvB-like 1 OS=Homo sapiens GN=RUVBL1 PE=1 SV=1
661	3445	sp|P62269|RS18_HUMAN	143.74	53	11	27.58	8.06E+05	11		17719	40S ribosomal protein S18 OS=Homo sapiens GN=RPS18 PE=1 SV=3
487	514	sp|Q96CX2|KCD12_HUMAN	139.85	44	11	35.3	1.39E+07	11	Carbamidomethylation	35701	BTB/POZ domain-containing protein KCTD12 OS=Homo sapiens GN=KCTD12 PE=1 SV=1
812	2441	sp|P20042|IF2B_HUMAN	134.96	29	11	38.24	4.12E+07	11	Carbamidomethylation	38388	Eukaryotic translation initiation factor 2 subunit 2 OS=Homo sapiens GN=EIF2S2 PE=1 SV=2
878	23045	tr|E9PLK3|E9PLK3_HUMAN	118.36	14	11	22.56	4.87E+06	11		102988	Puromycin-sensitive aminopeptidase OS=Homo sapiens GN=NPEPPS PE=1 SV=1
175	392	sp|P17661|DESM_HUMAN	233.54	32	18	22.56	4.87E+06	10	Carbamidomethylation	53536	Desmin OS=Homo sapiens GN=DES PE=1 SV=3
209	187	sp|P61981|1433G_HUMAN	197.4	55	15	37.53	1.91E+07	10	Carbamidomethylation; Oxidation (M)	28303	14-3-3 protein gamma OS=Homo sapiens GN=YWHAG PE=1 SV=2
317	403	sp|Q04917|1433F_HUMAN	155.18	56	14	43.02	4.71E+06	10	Carbamidomethylation; Oxidation (M)	28219	14-3-3 protein eta OS=Homo sapiens GN=YWHAH PE=1 SV=4
432	1926	tr|A0A0J9YVP6|A0A0J9YVP6_HUMAN	206.63	29	13	43.02	4.71E+06	10	Carbamidomethylation	57399	Poly(U)-binding-splicing factor PUF60 (Fragment) OS=Homo sapiens GN=PUF60 PE=1 SV=1
375	1088	tr|A6NLN1|A6NLN1_HUMAN	206.38	31	13	24.77	6.86E+05	10	Carbamidomethylation	56511	Polypyrimidine tract binding protein 1 isoform CRA_b OS=Homo sapiens GN=PTBP1 PE=1 SV=4
421	22868	sp|P09429|HMGB1_HUMAN	234.83	53	12	35.33	4.56E+06	10	Carbamidomethylation	24894	High mobility group protein B1 OS=Homo sapiens GN=HMGB1 PE=1 SV=3
515	1417	sp|P52907|CAZA1_HUMAN	216.3	61	12	17.58	5.80E+06	10	Carbamidomethylation	32923	F-actin-capping protein subunit alpha-1 OS=Homo sapiens GN=CAPZA1 PE=1 SV=3
223	2608	sp|P35637|FUS_HUMAN	205.78	20	12	29.25	2.85E+06	10	Carbamidomethylation; Oxidation (M)	53426	RNA-binding protein FUS OS=Homo sapiens GN=FUS PE=1 SV=1
419	1415	sp|P54727|RD23B_HUMAN	203.05	31	12	29.25	2.85E+06	10		43171	UV excision repair protein RAD23 homolog B OS=Homo sapiens GN=RAD23B PE=1 SV=1
504	164	sp|P10909|CLUS_HUMAN	230.76	28	11	23.67	1.93E+07	10	Carbamidomethylation	52495	Clusterin OS=Homo sapiens GN=CLU PE=1 SV=1
619	1228	sp|O75367|H2AY_HUMAN	229.1	27	11	46.42	6.77E+06	10	Carbamidomethylation	39617	Core histone macro-H2A.1 OS=Homo sapiens GN=H2AFY PE=1 SV=4
603	926	sp|P12277|KCRB_HUMAN	223.02	40	11	27.84	2.13E+07	10	Carbamidomethylation	42644	Creatine kinase B-type OS=Homo sapiens GN=CKB PE=1 SV=1
486	22896	sp|Q13283|G3BP1_HUMAN	213.3	31	11	22.3	9.91E+06	10	Carbamidomethylation	52164	Ras GTPase-activating protein-binding protein 1 OS=Homo sapiens GN=G3BP1 PE=1 SV=1
477	237	sp|P08294|SODE_HUMAN	247.09	51	10	24.76	1.18E+07	10	Carbamidomethylation; Oxidation (M)	25851	Extracellular superoxide dismutase [Cu-Zn] OS=Homo sapiens GN=SOD3 PE=1 SV=2
70	495	sp|P06702|S10A9_HUMAN	237.72	71	10	46.13	1.12E+07	10	Oxidation (M)	13242	Protein S100-A9 OS=Homo sapiens GN=S100A9 PE=1 SV=1
474	2695	sp|P07858|CATB_HUMAN	233.95	37	10	37.11	2.13E+06	10	Carbamidomethylation	37822	Cathepsin B OS=Homo sapiens GN=CTSB PE=1 SV=3
342	795	sp|P40121|CAPG_HUMAN	218.7	31	10	18.08	6.23E+06	10	Oxidation (M)	38499	Macrophage-capping protein OS=Homo sapiens GN=CAPG PE=1 SV=2
522	732	sp|Q99536|VAT1_HUMAN	217.93	36	10	36.87	1.21E+07	10	Carbamidomethylation	41920	Synaptic vesicle membrane protein VAT-1 homolog OS=Homo sapiens GN=VAT1 PE=1 SV=2
660	1609	sp|O15143|ARC1B_HUMAN	211.04	31	10	26.8	1.69E+06	10	Carbamidomethylation	40950	Actin-related protein 2/3 complex subunit 1B OS=Homo sapiens GN=ARPC1B PE=1 SV=3
756	794	tr|I3L504|I3L504_HUMAN	211	41	10	28.54	3.85E+06	10	Carbamidomethylation	20504	Eukaryotic translation initiation factor 5A-1 OS=Homo sapiens GN=EIF5A PE=1 SV=1
709	4571	sp|P35221|CTNA1_HUMAN	210.85	19	10	28.54	3.85E+06	10	Carbamidomethylation	100071	Catenin alpha-1 OS=Homo sapiens GN=CTNNA1 PE=1 SV=1
507	1169	sp|Q96D15|RCN3_HUMAN	202.51	32	10	32.47	4.93E+06	10	Oxidation (M)	37493	Reticulocalbin-3 OS=Homo sapiens GN=RCN3 PE=1 SV=1
435	862	sp|P98095|FBLN2_HUMAN	201.74	13	10	36.39	2.92E+06	10	Carbamidomethylation; Oxidation (M)	126573	Fibulin-2 OS=Homo sapiens GN=FBLN2 PE=1 SV=2
695	1706	tr|C9J9K3|C9J9K3_HUMAN	189.4	34	10	36.39	2.92E+06	10	Carbamidomethylation	29405	40S ribosomal protein SA (Fragment) OS=Homo sapiens GN=RPSA PE=1 SV=6
659	112	sp|P00325|ADH1B_HUMAN	187.59	30	10	36.39	2.92E+06	10	Carbamidomethylation	39855	Alcohol dehydrogenase 1B OS=Homo sapiens GN=ADH1B PE=1 SV=2
544	689	sp|P62826|RAN_HUMAN	186.73	38	10	23.32	1.46E+07	10	Carbamidomethylation	24423	GTP-binding nuclear protein Ran OS=Homo sapiens GN=RAN PE=1 SV=3
688	5090	tr|D6RAT0|D6RAT0_HUMAN	185.92	42	10	33.36	1.87E+07	10	Carbamidomethylation	25887	40S ribosomal protein S3a OS=Homo sapiens GN=RPS3A PE=1 SV=1
639	670	sp|O14818|PSA7_HUMAN	185.29	53	10	33.36	1.87E+07	10	Carbamidomethylation	27887	Proteasome subunit alpha type-7 OS=Homo sapiens GN=PSMA7 PE=1 SV=1
1020	2442	sp|P43652|AFAM_HUMAN	181.51	20	10	39.98	2.24E+06	10	Carbamidomethylation	69069	Afamin OS=Homo sapiens GN=AFM PE=1 SV=1
476	397	sp|P30040|ERP29_HUMAN	180.16	41	10	21.66	1.37E+06	10		28993	Endoplasmic reticulum resident protein 29 OS=Homo sapiens GN=ERP29 PE=1 SV=4
715	1136	sp|Q9UNZ2|NSF1C_HUMAN	177.78	34	10	38.75	1.34E+07	10		40573	NSFL1 cofactor p47 OS=Homo sapiens GN=NSFL1C PE=1 SV=2
779	1714	sp|P01011|AACT_HUMAN	177.01	20	10	47.18	4.78E+05	10	Carbamidomethylation	47651	Alpha-1-antichymotrypsin OS=Homo sapiens GN=SERPINA3 PE=1 SV=2
720	22835	sp|P62424|RL7A_HUMAN	176.45	28	10	29.63	7.79E+06	10	Carbamidomethylation	29996	60S ribosomal protein L7a OS=Homo sapiens GN=RPL7A PE=1 SV=2
524	1711	sp|P05198|IF2A_HUMAN	174.7	34	10	26.13	5.77E+06	10	Carbamidomethylation; Oxidation (M)	36112	Eukaryotic translation initiation factor 2 subunit 1 OS=Homo sapiens GN=EIF2S1 PE=1 SV=3
609	1016	sp|Q07955|SRSF1_HUMAN	163.32	44	10	45.88	2.99E+07	10	Carbamidomethylation	27745	Serine/arginine-rich splicing factor 1 OS=Homo sapiens GN=SRSF1 PE=1 SV=2
685	2839	sp|Q99832|TCPH_HUMAN	161.8	20	10	31.77	2.93E+07	10	Carbamidomethylation	59367	T-complex protein 1 subunit eta OS=Homo sapiens GN=CCT7 PE=1 SV=2
838	1727	sp|Q9BXN1|ASPN_HUMAN	160.91	27	10	48.01	1.51E+06	10	Carbamidomethylation	43417	Asporin OS=Homo sapiens GN=ASPN PE=1 SV=2
833	22842	tr|F1T0B3|F1T0B3_HUMAN	158.63	17	10	27.36	3.56E+07	10	Carbamidomethylation	73915	ATP-dependent RNA helicase DDX1 OS=Homo sapiens GN=DDX1 PE=1 SV=1
689	2262	sp|Q16543|CDC37_HUMAN	155.58	28	10	12.63	9.50E+06	10	Carbamidomethylation	44468	Hsp90 co-chaperone Cdc37 OS=Homo sapiens GN=CDC37 PE=1 SV=1
647	22969	sp|Q9Y4L1|HYOU1_HUMAN	155.18	12	10	28.73	6.29E+06	10		111335	Hypoxia up-regulated protein 1 OS=Homo sapiens GN=HYOU1 PE=1 SV=1
579	2547	tr|H0Y394|H0Y394_HUMAN	155.05	12	10	34.97	9.45E+05	10		108852	Vigilin (Fragment) OS=Homo sapiens GN=HDLBP PE=1 SV=1
636	394	tr|H3BSC1|H3BSC1_HUMAN	154.75	52	10	20.58	7.08E+06	10		22486	Ras-related protein Rab-11A OS=Homo sapiens GN=RAB11A PE=1 SV=1
834	4240	tr|B9A067|B9A067_HUMAN	148.31	18	10	49.75	1.52E+06	10		78974	MICOS complex subunit MIC60 OS=Homo sapiens GN=IMMT PE=1 SV=2
875	23843	sp|P53396|ACLY_HUMAN	140.11	10	10	48.56	1.88E+06	10	Carbamidomethylation	120839	ATP-citrate synthase OS=Homo sapiens GN=ACLY PE=1 SV=3
713	1955	sp|Q8WX93|PALLD_HUMAN	133.19	8	10	28.73	6.29E+06	10	Carbamidomethylation	150564	Palladin OS=Homo sapiens GN=PALLD PE=1 SV=3
621	1840	sp|Q14019|COTL1_HUMAN	121.31	51	10	39.89	4.95E+06	10	Carbamidomethylation	15945	Coactosin-like protein OS=Homo sapiens GN=COTL1 PE=1 SV=3
970	22884	sp|P49748|ACADV_HUMAN	121.31	18	10	41.01	9.71E+05	10	Carbamidomethylation	70390	Very long-chain specific acyl-CoA dehydrogenase mitochondrial OS=Homo sapiens GN=ACADVL PE=1 SV=1
16	90	sp|P02042|HBD_HUMAN	323.08	95	29	27.58	8.06E+05	9	Carbamidomethylation; Oxidation (M)	16055	Hemoglobin subunit delta OS=Homo sapiens GN=HBD PE=1 SV=2
117	529	sp|P54652|HSP72_HUMAN	306.88	41	24	37.17	2.49E+07	9	Carbamidomethylation	70021	Heat shock-related 70 kDa protein 2 OS=Homo sapiens GN=HSPA2 PE=1 SV=1
292	22825	tr|H3BLZ8|H3BLZ8_HUMAN	179.89	25	17	22.97	1.79E+06	9	Carbamidomethylation	80440	Probable ATP-dependent RNA helicase DDX17 OS=Homo sapiens GN=DDX17 PE=1 SV=1
244	1690	sp|P52272|HNRPM_HUMAN	147.81	29	17	46.13	1.12E+07	9	Carbamidomethylation; Oxidation (M)	77516	Heterogeneous nuclear ribonucleoprotein M OS=Homo sapiens GN=HNRNPM PE=1 SV=3
122	380	sp|P62158|CALM_HUMAN	293.84	60	14	38.24	4.12E+07	9	Oxidation (M)	16838	Calmodulin OS=Homo sapiens GN=CALM1 PE=1 SV=2
330	2683	sp|O43390|HNRPR_HUMAN	204.24	26	14	19.71	1.45E+07	9	Carbamidomethylation	70943	Heterogeneous nuclear ribonucleoprotein R OS=Homo sapiens GN=HNRNPR PE=1 SV=1
361	1850	sp|P23396|RS3_HUMAN	182.3	64	14	21.75	2.34E+06	9	Carbamidomethylation	26688	40S ribosomal protein S3 OS=Homo sapiens GN=RPS3 PE=1 SV=2
549	1031	sp|P19827|ITIH1_HUMAN	207.02	20	13	23.55	1.67E+06	9		101389	Inter-alpha-trypsin inhibitor heavy chain H1 OS=Homo sapiens GN=ITIH1 PE=1 SV=3
604	470	sp|Q13162|PRDX4_HUMAN	241.9	51	12	23.16	1.26E+07	9	Carbamidomethylation	30540	Peroxiredoxin-4 OS=Homo sapiens GN=PRDX4 PE=1 SV=1
434	745	sp|Q13011|ECH1_HUMAN	202.3	39	11	34.56	1.67E+07	9	Carbamidomethylation	35816	Delta(3 5)-Delta(2 4)-dienoyl-CoA isomerase mitochondrial OS=Homo sapiens GN=ECH1 PE=1 SV=2
581	1756	sp|O15144|ARPC2_HUMAN	176.97	32	11	18.08	6.23E+06	9	Carbamidomethylation	34333	Actin-related protein 2/3 complex subunit 2 OS=Homo sapiens GN=ARPC2 PE=1 SV=1
553	1832	sp|P54920|SNAA_HUMAN	221.16	43	10	46.13	1.12E+07	9	Carbamidomethylation	33233	Alpha-soluble NSF attachment protein OS=Homo sapiens GN=NAPA PE=1 SV=3
523	416	sp|O75874|IDHC_HUMAN	212.26	25	10	30.12	8.64E+05	9	Carbamidomethylation	46659	Isocitrate dehydrogenase [NADP] cytoplasmic OS=Homo sapiens GN=IDH1 PE=1 SV=2
692	597	tr|G3XAM2|G3XAM2_HUMAN	194.72	19	10	42.17	2.27E+06	9	Carbamidomethylation; Oxidation (M)	65060	Complement factor I OS=Homo sapiens GN=CFI PE=1 SV=1
871	22840	sp|Q9NZM1|MYOF_HUMAN	175.26	7	10	17.93	2.71E+06	9	Carbamidomethylation	234706	Myoferlin OS=Homo sapiens GN=MYOF PE=1 SV=1
509	1596	sp|P60981|DEST_HUMAN	163.85	48	10	43.62	4.07E+05	9	Carbamidomethylation	18506	Destrin OS=Homo sapiens GN=DSTN PE=1 SV=3
806	954	sp|P43034|LIS1_HUMAN	162.93	26	10	30.82	4.44E+06	9	Carbamidomethylation	46638	Platelet-activating factor acetylhydrolase IB subunit alpha OS=Homo sapiens GN=PAFAH1B1 PE=1 SV=2
589	949	sp|Q9Y696|CLIC4_HUMAN	161.39	38	10	36.17	1.86E+07	9	Carbamidomethylation	28772	Chloride intracellular channel protein 4 OS=Homo sapiens GN=CLIC4 PE=1 SV=4
857	23164	sp|Q9BTT0|AN32E_HUMAN	158.72	28	10	34.48	3.79E+06	9	Carbamidomethylation; Oxidation (M)	30692	Acidic leucine-rich nuclear phosphoprotein 32 family member E OS=Homo sapiens GN=ANP32E PE=1 SV=1
556	1033	sp|P51888|PRELP_HUMAN	214.42	28	9	22.56	4.87E+06	9	Carbamidomethylation	43810	Prolargin OS=Homo sapiens GN=PRELP PE=1 SV=1
423	694	sp|P13693|TCTP_HUMAN	204.68	52	9	29.7	5.60E+06	9	Carbamidomethylation; Oxidation (M)	19595	Translationally-controlled tumor protein OS=Homo sapiens GN=TPT1 PE=1 SV=1
560	518	sp|Q15019|SEPT2_HUMAN	202.49	34	9	37.65	3.77E+06	9	Carbamidomethylation	41487	Septin-2 OS=Homo sapiens GN=SEPT2 PE=1 SV=1
872	976	sp|Q13561|DCTN2_HUMAN	192.54	31	9	42.22	1.45E+06	9		44231	Dynactin subunit 2 OS=Homo sapiens GN=DCTN2 PE=1 SV=4
743	1900	sp|P00387|NB5R3_HUMAN	190.57	34	9	31.47	2.26E+06	9		34235	NADH-cytochrome b5 reductase 3 OS=Homo sapiens GN=CYB5R3 PE=1 SV=3
894	3765	sp|Q9NZT1|CALL5_HUMAN	188.17	66	9	20.35	1.46E+07	9		15893	Calmodulin-like protein 5 OS=Homo sapiens GN=CALML5 PE=1 SV=2
563	446	sp|P04179|SODM_HUMAN	188.14	33	9	38.24	4.12E+07	9		24722	Superoxide dismutase [Mn] mitochondrial OS=Homo sapiens GN=SOD2 PE=1 SV=2
835	22976	tr|B4DY09|B4DY09_HUMAN	184.15	37	9	42.98	1.95E+06	9		38910	Interleukin enhancer-binding factor 2 OS=Homo sapiens GN=ILF2 PE=1 SV=1
585	907	sp|P17931|LEG3_HUMAN	182.85	40	9	23.36	9.86E+05	9		26152	Galectin-3 OS=Homo sapiens GN=LGALS3 PE=1 SV=5
913	22899	sp|P09960|LKHA4_HUMAN	179.35	21	9	39.06	1.38E+06	9	Carbamidomethylation	69285	Leukotriene A-4 hydrolase OS=Homo sapiens GN=LTA4H PE=1 SV=2
969	1362	sp|P30740|ILEU_HUMAN	177.82	25	9	42.7	6.26E+06	9		42742	Leukocyte elastase inhibitor OS=Homo sapiens GN=SERPINB1 PE=1 SV=1
441	3224	sp|O14745|NHRF1_HUMAN	175.18	34	9	42.7	6.26E+06	9	Carbamidomethylation; Oxidation (M)	38868	Na(+)/H(+) exchange regulatory cofactor NHE-RF1 OS=Homo sapiens GN=SLC9A3R1 PE=1 SV=4
545	2411	sp|Q15185|TEBP_HUMAN	172.32	54	9	46.13	1.12E+07	9	Carbamidomethylation	18697	Prostaglandin E synthase 3 OS=Homo sapiens GN=PTGES3 PE=1 SV=1
711	925	sp|Q12904|AIMP1_HUMAN	170.87	46	9	46.13	1.12E+07	9	Carbamidomethylation; Oxidation (M)	34353	Aminoacyl tRNA synthase complex-interacting multifunctional protein 1 OS=Homo sapiens GN=AIMP1 PE=1 SV=2
615	3796	sp|P47929|LEG7_HUMAN	169.68	79	9	20.74	1.97E+06	9	Carbamidomethylation	15075	Galectin-7 OS=Homo sapiens GN=LGALS7 PE=1 SV=2
424	22950	sp|P29373|RABP2_HUMAN	168.58	57	9	28.89	8.69E+06	9	Carbamidomethylation; Oxidation (M)	15693	Cellular retinoic acid-binding protein 2 OS=Homo sapiens GN=CRABP2 PE=1 SV=2
967	4233	sp|P21912|SDHB_HUMAN	168	34	9	24.8	3.56E+06	9	Carbamidomethylation	31630	Succinate dehydrogenase [ubiquinone] iron-sulfur subunit mitochondrial OS=Homo sapiens GN=SDHB PE=1 SV=3
341	3830	sp|Q13263|TIF1B_HUMAN	163.03	20	9	37.65	1.98E+06	9	Carbamidomethylation	88550	Transcription intermediary factor 1-beta OS=Homo sapiens GN=TRIM28 PE=1 SV=5
1090	22834	sp|P07384|CAN1_HUMAN	156.7	13	9	39.32	1.15E+07	9	Carbamidomethylation	81890	Calpain-1 catalytic subunit OS=Homo sapiens GN=CAPN1 PE=1 SV=1
554	22793	sp|P42224|STAT1_HUMAN	156.39	15	9	40.08	2.20E+07	9	Carbamidomethylation	87335	Signal transducer and activator of transcription 1-alpha/beta OS=Homo sapiens GN=STAT1 PE=1 SV=2
738	87204	sp|Q9HCC0|MCCB_HUMAN	149.94	21	9	38.6	4.91E+06	9	Carbamidomethylation	61333	Methylcrotonoyl-CoA carboxylase beta chain mitochondrial OS=Homo sapiens GN=MCCC2 PE=1 SV=1
877	22864	sp|Q99613|EIF3C_HUMAN	149.33	11	9	35.89	7.58E+06	9	Carbamidomethylation	105344	Eukaryotic translation initiation factor 3 subunit C OS=Homo sapiens GN=EIF3C PE=1 SV=1
1024	1607	sp|P62241|RS8_HUMAN	149.11	47	9	36.21	3.51E+06	9	Carbamidomethylation	24205	40S ribosomal protein S8 OS=Homo sapiens GN=RPS8 PE=1 SV=2
966	1174	sp|Q9UIJ7|KAD3_HUMAN	140.57	45	9	28.28	6.96E+06	9		25565	GTP:AMP phosphotransferase AK3 mitochondrial OS=Homo sapiens GN=AK3 PE=1 SV=4
840	2575	sp|O95831|AIFM1_HUMAN	138.99	18	9	52.02	3.66E+05	9	Carbamidomethylation	66901	Apoptosis-inducing factor 1 mitochondrial OS=Homo sapiens GN=AIFM1 PE=1 SV=1
696	3785	sp|P39019|RS19_HUMAN	137.75	46	9	38.93	1.08E+06	9		16060	40S ribosomal protein S19 OS=Homo sapiens GN=RPS19 PE=1 SV=2
914	22926	sp|P07686|HEXB_HUMAN	131.15	17	9	19.39		9	Carbamidomethylation; Oxidation (M)	63111	Beta-hexosaminidase subunit beta OS=Homo sapiens GN=HEXB PE=1 SV=3
836	22814	sp|P28331|NDUS1_HUMAN	130.05	18	9	19.39		9	Carbamidomethylation	79468	NADH-ubiquinone oxidoreductase 75 kDa subunit mitochondrial OS=Homo sapiens GN=NDUFS1 PE=1 SV=3
920	1243	sp|P35232|PHB_HUMAN	129.69	31	9	29.61	8.32E+05	9		29804	Prohibitin OS=Homo sapiens GN=PHB PE=1 SV=1
481	778	sp|P10599|THIO_HUMAN	124	61	9	24.97		9	Carbamidomethylation; Oxidation (M)	11737	Thioredoxin OS=Homo sapiens GN=TXN PE=1 SV=3
1022	1633	tr|E7EQR6|E7EQR6_HUMAN	120.01	23	9	27.64	4.58E+06	9	Carbamidomethylation	43886	T-complex protein 1 subunit alpha OS=Homo sapiens GN=TCP1 PE=1 SV=1
744	4421	sp|P08621|RU17_HUMAN	111.02	20	9	39.56	1.58E+06	9	Carbamidomethylation	51557	U1 small nuclear ribonucleoprotein 70 kDa OS=Homo sapiens GN=SNRNP70 PE=1 SV=2
[truncated: 16,789 more rows]
